# Supplementary material for: Synthesis and crystal structure of 1,3-di-tert-butyl-2-chloro-4,4-diphenyl-1,3,2λ3,4-di­aza­phospha­siletidine
Source: Acta Crystallogr E Crystallogr Commun. 2019 Feb 28;75(Pt 3):405–9. doi: 10.1107/S2056989019002627 (PMC6399688; doi:10.1107/S2056989019002627)
Supplement: Supplementary file 1 [file e-75-00405-sup1.cif]

##############################################################################
#                                                                            #
# This CIF contains the data in a paper accepted for publication in          #
# Acta Crystallographica Section E. It conforms to the requirements of       #
# Notes for Authors for Acta Crystallographica Section E, and has been       #
# peer reviewed under the auspices of the IUCr Commission on Journals.       #
#                                                                            #
# Full details of the Crystallographic Information File format               #
# are given in the paper "The Crystallographic Information File (CIF):       #
# a New Standard Archive File for Crystallography" by S. R. Hall, F. H.      #
# Allen and I. D. Brown [Acta Cryst. (1991), A47, 655-685].                  #
#                                                                            #
# The current version of the core CIF dictionary is obtainable from          #
# ftp://ftp.iucr.org/pub/cif_core.dic.                                       #
#                                                                            #
# Software is freely available for graphical display of the structure(s)     #
# in this CIF. For information consult the CIF software page                 #
# http://www.iucr.org/resources/cif/software.                                #
#                                                                            #
# This file may be used for bona fide research purposes within the           #
# scientific community so long as proper attribution is given to the journal # 
# article from which it was obtained.                                        #
#                                                                            #
##############################################################################
data_I
_audit_creation_method     'SHELXL-2014/7'
_chemical_name_systematic
;
1,3-Di-<i>tert</i>-butyl-2-chloro-4,4-diphenyl-1,3,2\l^3^,4-\
diazaphosphasiletidine
;
_chemical_name_common     ?
_chemical_formula_moiety     'C20 H28 Cl N2 P Si'
_chemical_formula_sum     'C20 H28 Cl N2 P Si'
_chemical_formula_iupac     'C20 H28 Cl N2 P Si'
_chemical_formula_weight     390.95
_chemical_melting_point     393.5
_chemical_compound_source     ?
_chemical_absolute_configuration     ?
_symmetry_cell_setting     monoclinic
_symmetry_space_group_name_H-M     'C c'
_space_group_name_Hall     'C -2yc'
loop_
    _space_group_symop_operation_xyz
    'x, y, z'
    'x, -y, z+1/2'
    'x+1/2, y+1/2, z'
    'x+1/2, -y+1/2, z+1/2'
_cell_length_a     13.4004(7)
_cell_length_b     15.6272(6)
_cell_length_c     10.3817(5)
_cell_angle_alpha     90
_cell_angle_beta     95.739(4)
_cell_angle_gamma     90
_cell_volume     2163.14(18)
_cell_formula_units_Z     4
_cell_measurement_reflns_used     12536
_cell_measurement_theta_min     2.605
_cell_measurement_theta_max     29.645
_cell_measurement_temperature     173(2)
_exptl_crystal_description     prismatic
_exptl_crystal_colour     colourless
_exptl_crystal_size_max     0.440
_exptl_crystal_size_mid     0.380
_exptl_crystal_size_min     0.210
_exptl_crystal_density_diffrn     1.201
_exptl_crystal_density_meas     ?
_exptl_crystal_density_method     ?
_exptl_crystal_F_000     832
_exptl_absorpt_coefficient_mu     0.312
_exptl_absorpt_correction_type     multi-scan
_exptl_absorpt_process_details
;
(SHELXTL; Sheldrick, 2008)
;
_exptl_absorpt_correction_T_min     0.688
_exptl_absorpt_correction_T_max     0.875
_exptl_special_details
;
;
_diffrn_ambient_temperature     173(2)
_diffrn_source     'sealed tube'
_diffrn_radiation_type     MoK\a
_diffrn_radiation_wavelength     0.71073
_diffrn_radiation_monochromator     graphite
_diffrn_measurement_device_type     'Stoe IPDS'
_diffrn_measurement_method     '\w scans'
_diffrn_detector_area_resol_mean     ?
_diffrn_reflns_number     11994
_diffrn_reflns_av_R_equivalents     0.0643
_diffrn_reflns_av_unetI/netI     0.0515
_diffrn_reflns_theta_min     2.607
_diffrn_reflns_theta_max     29.097
_diffrn_reflns_theta_full     25.242
_diffrn_measured_fraction_theta_max     1.000
_diffrn_measured_fraction_theta_full     0.999
_diffrn_reflns_limit_h_min     -18
_diffrn_reflns_limit_h_max     18
_diffrn_reflns_limit_k_min     -20
_diffrn_reflns_limit_k_max     21
_diffrn_reflns_limit_l_min     -14
_diffrn_reflns_limit_l_max     14
_diffrn_standards_number     11994
_diffrn_standards_interval_count     ?
_diffrn_standards_interval_time     ?
_diffrn_standards_decay_%     ?
_refine_special_details
;
;
_reflns_number_total     5765
_reflns_number_gt     4920
_reflns_threshold_expression     'I > 2\s(I)'
_refine_ls_structure_factor_coef     Fsqd
_refine_ls_matrix_type     full
_refine_ls_R_factor_all     0.0799
_refine_ls_R_factor_gt     0.0625
_refine_ls_wR_factor_gt     0.0980
_refine_ls_wR_factor_ref     0.1038
_refine_ls_goodness_of_fit_ref     1.495
_refine_ls_restrained_S_all     1.501
_refine_ls_number_reflns     5765
_refine_ls_number_parameters     255
_refine_ls_number_restraints     32
_refine_ls_hydrogen_treatment     constr
_refine_ls_weighting_scheme     calc
_refine_ls_weighting_details
              'w=1/[\s^2^(Fo^2^)+(0.0080P)^2^+1.4244P] where P=(Fo^2^+2Fc^2^)/3'
_atom_sites_solution_hydrogens     geom
_atom_sites_solution_primary     direct
_atom_sites_solution_secondary     difmap
_refine_ls_shift/su_max     0.001
_refine_ls_shift/su_mean     0.000
_refine_diff_density_max     0.264
_refine_diff_density_min     -0.269
_refine_ls_extinction_method     none
_refine_ls_extinction_coef     .
_refine_ls_abs_structure_details
;
Flack <i>x</i> determined using 1837 quotients
[(<i>I</i>^+^)-(<i>I</i>^-^)]/[(<i>I</i>^+^)+(<i>I</i>^-^)]
(Parsons <i>et al.</i>,  2013)
;
_refine_ls_abs_structure_Flack     0.08(8)
loop_
    _atom_type_symbol
    _atom_type_description
    _atom_type_scat_dispersion_real
    _atom_type_scat_dispersion_imag
    _atom_type_scat_source
    'C' 'C' 0.0033 0.0016
                         'International Tables Vol C Tables 4.2.6.8 and 6.1.1.4'
    'H' 'H' 0.0000 0.0000
                         'International Tables Vol C Tables 4.2.6.8 and 6.1.1.4'
    'N' 'N' 0.0061 0.0033
                         'International Tables Vol C Tables 4.2.6.8 and 6.1.1.4'
    'O' 'O' 0.0106 0.0060
                         'International Tables Vol C Tables 4.2.6.8 and 6.1.1.4'
    'Cl' 'Cl' 0.1484 0.1585
                         'International Tables Vol C Tables 4.2.6.8 and 6.1.1.4'
    'Co' 'Co' 0.3494 0.9721
                         'International Tables Vol C Tables 4.2.6.8 and 6.1.1.4'
_computing_data_collection
;
X-Area (Stoe & Cie, 2009)
;
_computing_cell_refinement
;
X-Area (Stoe & Cie, 2009)
;
_computing_data_reduction
;
X-Area (Stoe & Cie, 2009)
;
_computing_structure_solution
;
SHELXT (Sheldrick, 2015a)
;
_computing_structure_refinement
;
<i>SHELXL2014/7</i> (Sheldrick, 2015b)
;
_computing_molecular_graphics
;
DIAMOND (Brandenburg, 2016)
;
_computing_publication_material
;
<i>SHELXL2014/7</i> (Sheldrick, 2015b) and publCIF (Westrip,
2010)
;
loop_
    _atom_site_type_symbol
    _atom_site_label
    _atom_site_fract_x
    _atom_site_fract_y
    _atom_site_fract_z
    _atom_site_U_iso_or_equiv
    _atom_site_adp_type
    _atom_site_calc_flag
    _atom_site_occupancy
    _atom_site_disorder_assembly
    _atom_site_disorder_group
    Cl Cl1 0.72280(12) 0.34044(10) 0.44721(13) 0.0555(4) Uani d 1 . .
    P P1 0.75140(9) 0.32990(8) 0.65977(11) 0.0340(3) Uani d 1 . .
    Si Si1 0.63594(9) 0.21721(8) 0.74331(11) 0.0292(3) Uani d 1 . .
    N N1 0.6359(3) 0.3262(2) 0.7115(4) 0.0327(9) Uani d 1 . .
    N N2 0.7534(3) 0.2234(3) 0.6842(4) 0.0347(9) Uani d 1 . .
    C C1 0.5626(4) 0.3962(3) 0.7149(5) 0.0403(11) Uani d 1 . .
    C C2 0.4879(6) 0.3880(5) 0.5905(9) 0.059(2) Uani d 0.752(6) A 1
    H H21 0.4348 0.4309 0.5925 0.089 Uiso calc 0.752(6) A 1
    H H22 0.4582 0.3306 0.5867 0.089 Uiso calc 0.752(6) A 1
    H H23 0.5238 0.3972 0.5139 0.089 Uiso calc 0.752(6) A 1
    C C3 0.5049(7) 0.3845(6) 0.8317(10) 0.073(3) Uani d 0.752(6) A 1
    H H31 0.4508 0.4268 0.8292 0.110 Uiso calc 0.752(6) A 1
    H H32 0.5503 0.3924 0.9109 0.110 Uiso calc 0.752(6) A 1
    H H33 0.4763 0.3268 0.8307 0.110 Uiso calc 0.752(6) A 1
    C C4 0.6140(6) 0.4825(4) 0.7091(9) 0.0531(19) Uani d 0.752(6) A 1
    H H41 0.5638 0.5282 0.7083 0.080 Uiso calc 0.752(6) A 1
    H H42 0.6484 0.4858 0.6303 0.080 Uiso calc 0.752(6) A 1
    H H43 0.6630 0.4892 0.7851 0.080 Uiso calc 0.752(6) A 1
    C C2A 0.5825(18) 0.4340(15) 0.8546(19) 0.059(2) Uani d 0.248(6) A 2
    H H24 0.5403 0.4847 0.8622 0.089 Uiso calc 0.248(6) A 2
    H H25 0.6533 0.4502 0.8713 0.089 Uiso calc 0.248(6) A 2
    H H26 0.5664 0.3909 0.9179 0.089 Uiso calc 0.248(6) A 2
    C C3A 0.579(2) 0.4643(16) 0.619(3) 0.073(3) Uani d 0.248(6) A 2
    H H34 0.5288 0.5095 0.6240 0.110 Uiso calc 0.248(6) A 2
    H H35 0.5728 0.4397 0.5319 0.110 Uiso calc 0.248(6) A 2
    H H36 0.6463 0.4885 0.6386 0.110 Uiso calc 0.248(6) A 2
    C C4A 0.4558(13) 0.3610(13) 0.712(3) 0.0531(19) Uani d 0.248(6) A 2
    H H44 0.4086 0.4085 0.7168 0.080 Uiso calc 0.248(6) A 2
    H H45 0.4514 0.3224 0.7853 0.080 Uiso calc 0.248(6) A 2
    H H46 0.4391 0.3295 0.6307 0.080 Uiso calc 0.248(6) A 2
    C C5 0.8384(4) 0.1638(4) 0.6749(5) 0.0464(12) Uani d 1 . .
    C C6 0.9360(5) 0.2115(6) 0.6854(13) 0.084(3) Uani d 0.878(9) B 1
    H H61 0.9906 0.1718 0.6721 0.126 Uiso calc 0.878(9) B 1
    H H62 0.9480 0.2374 0.7716 0.126 Uiso calc 0.878(9) B 1
    H H63 0.9332 0.2566 0.6194 0.126 Uiso calc 0.878(9) B 1
    C C7 0.8229(6) 0.1177(5) 0.5448(8) 0.071(2) Uani d 0.878(9) B 1
    H H71 0.8780 0.0773 0.5377 0.106 Uiso calc 0.878(9) B 1
    H H72 0.8215 0.1597 0.4745 0.106 Uiso calc 0.878(9) B 1
    H H73 0.7591 0.0865 0.5386 0.106 Uiso calc 0.878(9) B 1
    C C8 0.8350(6) 0.0952(6) 0.7785(8) 0.075(3) Uani d 0.878(9) B 1
    H H81 0.8821 0.0493 0.7628 0.112 Uiso calc 0.878(9) B 1
    H H82 0.7670 0.0718 0.7755 0.112 Uiso calc 0.878(9) B 1
    H H83 0.8539 0.1204 0.8639 0.112 Uiso calc 0.878(9) B 1
    C C6A 0.799(4) 0.075(2) 0.647(9) 0.084(3) Uani d 0.122(9) B 2
    H H64 0.8552 0.0353 0.6409 0.126 Uiso calc 0.122(9) B 2
    H H65 0.7599 0.0560 0.7170 0.126 Uiso calc 0.122(9) B 2
    H H66 0.7558 0.0744 0.5649 0.126 Uiso calc 0.122(9) B 2
    C C7A 0.890(4) 0.160(4) 0.814(3) 0.071(2) Uani d 0.122(9) B 2
    H H74 0.9482 0.1210 0.8164 0.106 Uiso calc 0.122(9) B 2
    H H75 0.9131 0.2169 0.8416 0.106 Uiso calc 0.122(9) B 2
    H H76 0.8430 0.1381 0.8722 0.106 Uiso calc 0.122(9) B 2
    C C8A 0.915(4) 0.216(4) 0.608(7) 0.075(3) Uani d 0.122(9) B 2
    H H84 0.9742 0.1814 0.5984 0.112 Uiso calc 0.122(9) B 2
    H H85 0.8848 0.2350 0.5230 0.112 Uiso calc 0.122(9) B 2
    H H86 0.9345 0.2668 0.6612 0.112 Uiso calc 0.122(9) B 2
    C C9 0.6452(4) 0.1891(3) 0.9186(4) 0.0350(10) Uani d 1 . .
    C C10 0.6963(4) 0.2448(4) 1.0070(5) 0.0455(12) Uani d 1 . .
    H H101 0.7210 0.2975 0.9776 0.055 Uiso calc 1 . .
    C C11 0.7117(4) 0.2239(4) 1.1385(5) 0.0547(14) Uani d 1 . .
    H H111 0.7460 0.2627 1.1979 0.066 Uiso calc 1 . .
    C C12 0.6774(5) 0.1475(5) 1.1817(5) 0.0598(16) Uani d 1 . .
    H H121 0.6877 0.1338 1.2712 0.072 Uiso calc 1 . .
    C C13 0.6286(5) 0.0909(4) 1.0973(5) 0.0596(16) Uani d 1 . .
    H H131 0.6052 0.0379 1.1276 0.072 Uiso calc 1 . .
    C C14 0.6134(4) 0.1115(3) 0.9657(5) 0.0451(12) Uani d 1 . .
    H H141 0.5805 0.0715 0.9070 0.054 Uiso calc 1 . .
    C C15 0.5370(3) 0.1539(3) 0.6457(4) 0.0350(10) Uani d 1 . .
    C C16 0.4537(4) 0.1194(4) 0.6972(6) 0.0493(13) Uani d 1 . .
    H H161 0.4452 0.1282 0.7860 0.059 Uiso calc 1 . .
    C C17 0.3831(4) 0.0724(4) 0.6203(7) 0.0622(17) Uani d 1 . .
    H H171 0.3274 0.0483 0.6571 0.075 Uiso calc 1 . .
    C C18 0.3932(5) 0.0604(4) 0.4901(7) 0.0632(18) Uani d 1 . .
    H H181 0.3452 0.0274 0.4380 0.076 Uiso calc 1 . .
    C C19 0.4732(5) 0.0966(4) 0.4362(6) 0.0534(14) Uani d 1 . .
    H H191 0.4796 0.0899 0.3464 0.064 Uiso calc 1 . .
    C C20 0.5442(4) 0.1429(3) 0.5136(5) 0.0417(11) Uani d 1 . .
    H H201 0.5990 0.1677 0.4758 0.050 Uiso calc 1 . .
loop_
    _atom_site_aniso_label
    _atom_site_aniso_U_11
    _atom_site_aniso_U_22
    _atom_site_aniso_U_33
    _atom_site_aniso_U_12
    _atom_site_aniso_U_13
    _atom_site_aniso_U_23
    Cl1 0.0735(10) 0.0566(9) 0.0376(6) 0.0008(8) 0.0126(6) 0.0061(6)
    P1 0.0318(6) 0.0347(6) 0.0360(6) -0.0002(6) 0.0057(5) -0.0022(5)
    Si1 0.0298(6) 0.0277(6) 0.0301(6) 0.0026(5) 0.0030(4) -0.0025(5)
    N1 0.032(2) 0.0295(19) 0.038(2) 0.0074(17) 0.0075(17) -0.0009(15)
    N2 0.031(2) 0.039(2) 0.034(2) 0.0092(18) 0.0066(17) 0.0012(17)
    C1 0.035(3) 0.032(2) 0.055(3) 0.008(2) 0.007(2) -0.005(2)
    C2 0.041(4) 0.045(4) 0.088(6) 0.015(3) -0.013(4) -0.005(4)
    C3 0.067(6) 0.063(5) 0.098(7) 0.026(5) 0.041(5) 0.004(5)
    C4 0.046(4) 0.035(3) 0.076(5) 0.008(3) -0.001(4) -0.007(3)
    C2A 0.041(4) 0.045(4) 0.088(6) 0.015(3) -0.013(4) -0.005(4)
    C3A 0.067(6) 0.063(5) 0.098(7) 0.026(5) 0.041(5) 0.004(5)
    C4A 0.046(4) 0.035(3) 0.076(5) 0.008(3) -0.001(4) -0.007(3)
    C5 0.036(3) 0.046(3) 0.058(3) 0.016(2) 0.008(2) -0.003(3)
    C6 0.030(3) 0.070(5) 0.151(9) 0.010(4) 0.002(4) -0.032(6)
    C7 0.061(5) 0.067(5) 0.087(6) 0.024(4) 0.020(4) -0.025(4)
    C8 0.062(5) 0.072(5) 0.094(6) 0.043(4) 0.024(4) 0.026(5)
    C6A 0.030(3) 0.070(5) 0.151(9) 0.010(4) 0.002(4) -0.032(6)
    C7A 0.061(5) 0.067(5) 0.087(6) 0.024(4) 0.020(4) -0.025(4)
    C8A 0.062(5) 0.072(5) 0.094(6) 0.043(4) 0.024(4) 0.026(5)
    C9 0.036(2) 0.038(2) 0.031(2) 0.0016(19) 0.0042(18) -0.0014(19)
    C10 0.046(3) 0.050(3) 0.040(3) -0.003(2) 0.006(2) -0.004(2)
    C11 0.055(3) 0.074(4) 0.034(3) -0.007(3) -0.003(2) -0.008(3)
    C12 0.061(4) 0.090(5) 0.028(2) -0.002(4) 0.002(2) 0.008(3)
    C13 0.071(4) 0.063(4) 0.045(3) 0.004(3) 0.009(3) 0.016(3)
    C14 0.053(3) 0.041(3) 0.041(3) -0.005(2) 0.003(2) 0.004(2)
    C15 0.036(2) 0.029(2) 0.038(2) 0.0033(19) -0.0021(18) 0.0018(19)
    C16 0.038(3) 0.055(3) 0.054(3) -0.007(3) 0.002(2) 0.003(3)
    C17 0.042(3) 0.064(4) 0.077(4) -0.012(3) -0.007(3) 0.016(3)
    C18 0.054(4) 0.051(3) 0.078(4) -0.010(3) -0.028(3) 0.002(3)
    C19 0.064(4) 0.049(3) 0.043(3) 0.005(3) -0.014(3) -0.009(2)
    C20 0.046(3) 0.038(3) 0.040(2) 0.003(2) -0.001(2) -0.003(2)
_geom_special_details
;
 All esds (except the esd in the dihedral angle between two l.s. planes)
 are estimated using the full covariance matrix.  The cell esds are taken
 into account individually in the estimation of esds in distances, angles
 and torsion angles; correlations between esds in cell parameters are only
 used when they are defined by crystal symmetry.  An approximate (isotropic)
 treatment of cell esds is used for estimating esds involving l.s. planes.
;
loop_
    _geom_bond_atom_site_label_1
    _geom_bond_atom_site_label_2
    _geom_bond_site_symmetry_2
    _geom_bond_distance
    _geom_bond_publ_flag
    Cl1 P1 . 2.2078(17) ?
    P1 N2 . 1.684(4) ?
    P1 N1 . 1.689(4) ?
    Si1 N1 . 1.736(4) ?
    Si1 N2 . 1.749(4) ?
    Si1 C9 . 1.864(5) ?
    Si1 C15 . 1.869(5) ?
    N1 C1 . 1.473(6) ?
    N2 C5 . 1.481(6) ?
    C1 C3A . 1.487(18) ?
    C1 C3 . 1.512(9) ?
    C1 C4 . 1.518(8) ?
    C1 C4A . 1.530(17) ?
    C1 C2 . 1.559(8) ?
    C1 C2A . 1.564(17) ?
    C2 H21 . 0.9800 ?
    C2 H22 . 0.9800 ?
    C2 H23 . 0.9800 ?
    C3 H31 . 0.9800 ?
    C3 H32 . 0.9800 ?
    C3 H33 . 0.9800 ?
    C4 H41 . 0.9800 ?
    C4 H42 . 0.9800 ?
    C4 H43 . 0.9800 ?
    C2A H24 . 0.9800 ?
    C2A H25 . 0.9800 ?
    C2A H26 . 0.9800 ?
    C3A H34 . 0.9800 ?
    C3A H35 . 0.9800 ?
    C3A H36 . 0.9800 ?
    C4A H44 . 0.9800 ?
    C4A H45 . 0.9800 ?
    C4A H46 . 0.9800 ?
    C5 C6 . 1.500(9) ?
    C5 C6A . 1.51(2) ?
    C5 C8 . 1.523(9) ?
    C5 C7 . 1.526(8) ?
    C5 C8A . 1.53(2) ?
    C5 C7A . 1.54(2) ?
    C6 H61 . 0.9800 ?
    C6 H62 . 0.9800 ?
    C6 H63 . 0.9800 ?
    C7 H71 . 0.9800 ?
    C7 H72 . 0.9800 ?
    C7 H73 . 0.9800 ?
    C8 H81 . 0.9800 ?
    C8 H82 . 0.9800 ?
    C8 H83 . 0.9800 ?
    C6A H64 . 0.9800 ?
    C6A H65 . 0.9800 ?
    C6A H66 . 0.9800 ?
    C7A H74 . 0.9800 ?
    C7A H75 . 0.9800 ?
    C7A H76 . 0.9800 ?
    C8A H84 . 0.9800 ?
    C8A H85 . 0.9800 ?
    C8A H86 . 0.9800 ?
    C9 C14 . 1.390(7) ?
    C9 C10 . 1.394(7) ?
    C10 C11 . 1.398(7) ?
    C10 H101 . 0.9500 ?
    C11 C12 . 1.372(9) ?
    C11 H111 . 0.9500 ?
    C12 C13 . 1.365(9) ?
    C12 H121 . 0.9500 ?
    C13 C14 . 1.399(7) ?
    C13 H131 . 0.9500 ?
    C14 H141 . 0.9500 ?
    C15 C16 . 1.394(7) ?
    C15 C20 . 1.395(6) ?
    C16 C17 . 1.386(8) ?
    C16 H161 . 0.9500 ?
    C17 C18 . 1.385(9) ?
    C17 H171 . 0.9500 ?
    C18 C19 . 1.379(9) ?
    C18 H181 . 0.9500 ?
    C19 C20 . 1.386(7) ?
    C19 H191 . 0.9500 ?
    C20 H201 . 0.9500 ?
loop_
    _geom_angle_atom_site_label_1
    _geom_angle_atom_site_label_2
    _geom_angle_atom_site_label_3
    _geom_angle_site_symmetry_1
    _geom_angle_site_symmetry_3
    _geom_angle
    _geom_angle_publ_flag
    N2 P1 N1 . . 85.4(2) ?
    N2 P1 Cl1 . . 102.87(15) ?
    N1 P1 Cl1 . . 104.31(15) ?
    N1 Si1 N2 . . 82.08(19) ?
    N1 Si1 C9 . . 114.6(2) ?
    N2 Si1 C9 . . 112.4(2) ?
    N1 Si1 C15 . . 115.4(2) ?
    N2 Si1 C15 . . 117.0(2) ?
    C9 Si1 C15 . . 112.3(2) ?
    C1 N1 P1 . . 128.1(3) ?
    C1 N1 Si1 . . 135.4(3) ?
    P1 N1 Si1 . . 96.37(19) ?
    C5 N2 P1 . . 127.8(4) ?
    C5 N2 Si1 . . 135.5(3) ?
    P1 N2 Si1 . . 96.1(2) ?
    N1 C1 C3A . . 111.8(10) ?
    N1 C1 C3 . . 109.0(5) ?
    N1 C1 C4 . . 110.6(4) ?
    C3 C1 C4 . . 114.2(6) ?
    N1 C1 C4A . . 110.9(9) ?
    C3A C1 C4A . . 116.3(17) ?
    N1 C1 C2 . . 107.0(4) ?
    C3 C1 C2 . . 108.5(6) ?
    C4 C1 C2 . . 107.3(6) ?
    N1 C1 C2A . . 104.5(9) ?
    C3A C1 C2A . . 109.1(17) ?
    C4A C1 C2A . . 103.2(15) ?
    C1 C2 H21 . . 109.5 ?
    C1 C2 H22 . . 109.5 ?
    H21 C2 H22 . . 109.5 ?
    C1 C2 H23 . . 109.5 ?
    H21 C2 H23 . . 109.5 ?
    H22 C2 H23 . . 109.5 ?
    C1 C3 H31 . . 109.5 ?
    C1 C3 H32 . . 109.5 ?
    H31 C3 H32 . . 109.5 ?
    C1 C3 H33 . . 109.5 ?
    H31 C3 H33 . . 109.5 ?
    H32 C3 H33 . . 109.5 ?
    C1 C4 H41 . . 109.5 ?
    C1 C4 H42 . . 109.5 ?
    H41 C4 H42 . . 109.5 ?
    C1 C4 H43 . . 109.5 ?
    H41 C4 H43 . . 109.5 ?
    H42 C4 H43 . . 109.5 ?
    C1 C2A H24 . . 109.5 ?
    C1 C2A H25 . . 109.5 ?
    H24 C2A H25 . . 109.5 ?
    C1 C2A H26 . . 109.5 ?
    H24 C2A H26 . . 109.5 ?
    H25 C2A H26 . . 109.5 ?
    C1 C3A H34 . . 109.5 ?
    C1 C3A H35 . . 109.5 ?
    H34 C3A H35 . . 109.5 ?
    C1 C3A H36 . . 109.5 ?
    H34 C3A H36 . . 109.5 ?
    H35 C3A H36 . . 109.5 ?
    C1 C4A H44 . . 109.5 ?
    C1 C4A H45 . . 109.5 ?
    H44 C4A H45 . . 109.5 ?
    C1 C4A H46 . . 109.5 ?
    H44 C4A H46 . . 109.5 ?
    H45 C4A H46 . . 109.5 ?
    N2 C5 C6 . . 110.7(5) ?
    N2 C5 C6A . . 109.6(19) ?
    N2 C5 C8 . . 108.6(4) ?
    C6 C5 C8 . . 112.7(7) ?
    N2 C5 C7 . . 108.4(4) ?
    C6 C5 C7 . . 109.8(6) ?
    C8 C5 C7 . . 106.4(6) ?
    N2 C5 C8A . . 104(2) ?
    C6A C5 C8A . . 130(4) ?
    N2 C5 C7A . . 104.2(19) ?
    C6A C5 C7A . . 105(4) ?
    C8A C5 C7A . . 101(4) ?
    C5 C6 H61 . . 109.5 ?
    C5 C6 H62 . . 109.5 ?
    H61 C6 H62 . . 109.5 ?
    C5 C6 H63 . . 109.5 ?
    H61 C6 H63 . . 109.5 ?
    H62 C6 H63 . . 109.5 ?
    C5 C7 H71 . . 109.5 ?
    C5 C7 H72 . . 109.5 ?
    H71 C7 H72 . . 109.5 ?
    C5 C7 H73 . . 109.5 ?
    H71 C7 H73 . . 109.5 ?
    H72 C7 H73 . . 109.5 ?
    C5 C8 H81 . . 109.5 ?
    C5 C8 H82 . . 109.5 ?
    H81 C8 H82 . . 109.5 ?
    C5 C8 H83 . . 109.5 ?
    H81 C8 H83 . . 109.5 ?
    H82 C8 H83 . . 109.5 ?
    C5 C6A H64 . . 109.5 ?
    C5 C6A H65 . . 109.5 ?
    H64 C6A H65 . . 109.5 ?
    C5 C6A H66 . . 109.5 ?
    H64 C6A H66 . . 109.5 ?
    H65 C6A H66 . . 109.5 ?
    C5 C7A H74 . . 109.5 ?
    C5 C7A H75 . . 109.5 ?
    H74 C7A H75 . . 109.5 ?
    C5 C7A H76 . . 109.5 ?
    H74 C7A H76 . . 109.5 ?
    H75 C7A H76 . . 109.5 ?
    C5 C8A H84 . . 109.5 ?
    C5 C8A H85 . . 109.5 ?
    H84 C8A H85 . . 109.5 ?
    C5 C8A H86 . . 109.5 ?
    H84 C8A H86 . . 109.5 ?
    H85 C8A H86 . . 109.5 ?
    C14 C9 C10 . . 117.4(4) ?
    C14 C9 Si1 . . 123.8(4) ?
    C10 C9 Si1 . . 118.5(4) ?
    C9 C10 C11 . . 120.8(5) ?
    C9 C10 H101 . . 119.6 ?
    C11 C10 H101 . . 119.6 ?
    C12 C11 C10 . . 120.1(5) ?
    C12 C11 H111 . . 120.0 ?
    C10 C11 H111 . . 120.0 ?
    C13 C12 C11 . . 120.6(5) ?
    C13 C12 H121 . . 119.7 ?
    C11 C12 H121 . . 119.7 ?
    C12 C13 C14 . . 119.4(6) ?
    C12 C13 H131 . . 120.3 ?
    C14 C13 H131 . . 120.3 ?
    C9 C14 C13 . . 121.7(5) ?
    C9 C14 H141 . . 119.2 ?
    C13 C14 H141 . . 119.2 ?
    C16 C15 C20 . . 117.7(5) ?
    C16 C15 Si1 . . 123.3(4) ?
    C20 C15 Si1 . . 118.9(4) ?
    C17 C16 C15 . . 120.7(6) ?
    C17 C16 H161 . . 119.6 ?
    C15 C16 H161 . . 119.6 ?
    C18 C17 C16 . . 120.4(6) ?
    C18 C17 H171 . . 119.8 ?
    C16 C17 H171 . . 119.8 ?
    C19 C18 C17 . . 119.8(5) ?
    C19 C18 H181 . . 120.1 ?
    C17 C18 H181 . . 120.1 ?
    C18 C19 C20 . . 119.6(5) ?
    C18 C19 H191 . . 120.2 ?
    C20 C19 H191 . . 120.2 ?
    C19 C20 C15 . . 121.6(5) ?
    C19 C20 H201 . . 119.2 ?
    C15 C20 H201 . . 119.2 ?
loop_
    _geom_torsion_atom_site_label_1
    _geom_torsion_atom_site_label_2
    _geom_torsion_atom_site_label_3
    _geom_torsion_atom_site_label_4
    _geom_torsion_site_symmetry_1
    _geom_torsion_site_symmetry_2
    _geom_torsion_site_symmetry_3
    _geom_torsion_site_symmetry_4
    _geom_torsion
    _geom_torsion_publ_flag
    N2 P1 N1 C1 . . . . -174.3(4) ?
    Cl1 P1 N1 C1 . . . . -72.2(4) ?
    N2 P1 N1 Si1 . . . . 1.9(2) ?
    Cl1 P1 N1 Si1 . . . . 104.00(16) ?
    N2 Si1 N1 C1 . . . . 173.9(4) ?
    C9 Si1 N1 C1 . . . . -75.0(5) ?
    C15 Si1 N1 C1 . . . . 57.8(5) ?
    N2 Si1 N1 P1 . . . . -1.8(2) ?
    C9 Si1 N1 P1 . . . . 109.3(2) ?
    C15 Si1 N1 P1 . . . . -118.0(2) ?
    N1 P1 N2 C5 . . . . -173.6(4) ?
    Cl1 P1 N2 C5 . . . . 82.8(4) ?
    N1 P1 N2 Si1 . . . . -1.9(2) ?
    Cl1 P1 N2 Si1 . . . . -105.51(15) ?
    N1 Si1 N2 C5 . . . . 172.4(5) ?
    C9 Si1 N2 C5 . . . . 59.0(5) ?
    C15 Si1 N2 C5 . . . . -73.0(5) ?
    N1 Si1 N2 P1 . . . . 1.8(2) ?
    C9 Si1 N2 P1 . . . . -111.6(2) ?
    C15 Si1 N2 P1 . . . . 116.4(2) ?
    P1 N1 C1 C3A . . . . 24.1(17) ?
    Si1 N1 C1 C3A . . . . -150.6(16) ?
    P1 N1 C1 C3 . . . . -145.9(6) ?
    Si1 N1 C1 C3 . . . . 39.5(8) ?
    P1 N1 C1 C4 . . . . -19.6(7) ?
    Si1 N1 C1 C4 . . . . 165.8(5) ?
    P1 N1 C1 C4A . . . . 155.6(12) ?
    Si1 N1 C1 C4A . . . . -19.0(13) ?
    P1 N1 C1 C2 . . . . 97.0(5) ?
    Si1 N1 C1 C2 . . . . -77.7(6) ?
    P1 N1 C1 C2A . . . . -93.8(12) ?
    Si1 N1 C1 C2A . . . . 91.6(12) ?
    P1 N2 C5 C6 . . . . 19.7(8) ?
    Si1 N2 C5 C6 . . . . -148.5(7) ?
    P1 N2 C5 C6A . . . . -156(4) ?
    Si1 N2 C5 C6A . . . . 36(4) ?
    P1 N2 C5 C8 . . . . 144.0(5) ?
    Si1 N2 C5 C8 . . . . -24.2(8) ?
    P1 N2 C5 C7 . . . . -100.8(6) ?
    Si1 N2 C5 C7 . . . . 91.0(6) ?
    P1 N2 C5 C8A . . . . -13(3) ?
    Si1 N2 C5 C8A . . . . 179(3) ?
    P1 N2 C5 C7A . . . . 92(3) ?
    Si1 N2 C5 C7A . . . . -76(3) ?
    N1 Si1 C9 C14 . . . . 157.3(4) ?
    N2 Si1 C9 C14 . . . . -111.2(4) ?
    C15 Si1 C9 C14 . . . . 23.1(5) ?
    N1 Si1 C9 C10 . . . . -29.7(5) ?
    N2 Si1 C9 C10 . . . . 61.8(4) ?
    C15 Si1 C9 C10 . . . . -163.9(4) ?
    C14 C9 C10 C11 . . . . -2.0(8) ?
    Si1 C9 C10 C11 . . . . -175.4(4) ?
    C9 C10 C11 C12 . . . . 0.7(9) ?
    C10 C11 C12 C13 . . . . 0.4(10) ?
    C11 C12 C13 C14 . . . . -0.2(10) ?
    C10 C9 C14 C13 . . . . 2.2(8) ?
    Si1 C9 C14 C13 . . . . 175.3(4) ?
    C12 C13 C14 C9 . . . . -1.1(9) ?
    N1 Si1 C15 C16 . . . . -107.9(4) ?
    N2 Si1 C15 C16 . . . . 158.0(4) ?
    C9 Si1 C15 C16 . . . . 25.9(5) ?
    N1 Si1 C15 C20 . . . . 69.6(4) ?
    N2 Si1 C15 C20 . . . . -24.4(4) ?
    C9 Si1 C15 C20 . . . . -156.5(4) ?
    C20 C15 C16 C17 . . . . 2.9(8) ?
    Si1 C15 C16 C17 . . . . -179.5(5) ?
    C15 C16 C17 C18 . . . . -1.3(9) ?
    C16 C17 C18 C19 . . . . -1.0(10) ?
    C17 C18 C19 C20 . . . . 1.6(9) ?
    C18 C19 C20 C15 . . . . 0.0(9) ?
    C16 C15 C20 C19 . . . . -2.3(7) ?
    Si1 C15 C20 C19 . . . . -180.0(4) ?
_shelx_estimated_absorpt_T_min     0.875
_shelx_estimated_absorpt_T_max     0.937
_shelx_hkl_file
;
   0   2  -2  526.08    5.62
   1  -9  -1   39.40    3.08
   1  -1   3  997.88    6.29
   1   5  -5  355.95    3.69
   2 -12  -2   70.69    2.18
   2 -10  -6    6.92    2.98
   2  -8   3  269.32    3.38
   2  -6   4  450.49    3.06
   2  -4  -9   15.35    3.55
   2   4  -8   20.82    2.56
   2   6  -7   39.24    2.83
   2   8  -5   22.26    3.11
   3 -13  -5    9.75    2.41
   3 -11   3   99.79    2.14
   3  -9   4  492.57    3.32
   3  -7   5   79.39    2.10
   3   3 -10   91.97    2.44
   3   9   2  199.39    3.69
   4   8  -9  132.55    1.94
   4  12  -5   44.77    2.59
   4  12   0   81.80    3.45
   5 -15  -7    7.65    1.97
   5 -15   2    8.09    2.24
   5 -13   4   -0.24    2.22
   6  -4   8   18.71    2.78
   6  14  -6   14.63    2.37
   6  14   1    5.35    2.66
   7 -13   6    1.08    1.50
   7 -11   7   14.23    1.56
   7  13  -9    3.39    2.09
   7  15  -6   18.70    2.10
   7  15   1   20.29    2.60
   8 -18   2    5.51    1.79
   8 -14   6    9.34    1.85
   8 -12   7    4.66    1.99
   8   2   9    7.79    2.96
   8  14  -9   13.63    2.00
   8  16  -6    6.46    2.22
   9 -15   6    4.48    1.33
   9 -13   7   17.35    1.96
   9 -11   8    6.76    1.92
   9  17  -5    1.47    1.63
   9  17   0   17.23    2.45
  10 -12   8   22.08    1.83
  10  -2  10    0.37    2.17
  10   0  10   11.35    2.22
  10  16   3   20.42    2.16
  11   7   9    8.11    4.47
   0  -2   0 2419.28   10.84
   0   2  -3  100.45    2.98
   0   2  -1  100.67    4.44
   1  -9  -3    1.46    2.90
   1  -7   1  266.93    4.03
   1   5   1 1246.91    6.56
   2 -10   1  238.46    3.06
   2   2  -9   16.91    2.41
   2   8   1  744.63    4.91
   3 -13   0   38.01    1.91
   3   9  -7   47.04    2.45
   3  11  -4   23.51    3.14
   3  11  -3   17.73    2.26
   3  11  -2   16.36    2.25
   3  11  -1  231.89    3.57
   4 -14  -6    6.63    2.16
   4 -14   1   33.49    2.29
   4 -12   3   39.62    2.38
   4  -6   6   30.86    2.74
   4   4 -11   81.67    2.12
   4  10  -8   19.01    2.38
   4  10   3  217.20    3.59
   5 -11   5    2.47    2.32
   5  -9   6   71.70    2.59
   5   3   7   74.92    5.03
   5   7 -11   14.51    1.84
   5   9 -10   28.45    1.96
   5  13  -6   24.38    1.81
   5  13   1   11.60    2.80
   6 -16  -7   -2.67    1.92
   6 -16   2   10.16    1.56
   6 -14   4   34.85    2.10
   6  -8   7   30.00    2.26
   6   4 -13    1.70    1.75
   6  12  -9    4.88    1.92
   6  14  -7   11.79    2.01
   7 -17  -7    0.54    1.76
   7 -17   2   -0.85    1.50
   7 -15   4   15.31    1.99
   7  -7   8   42.56    2.39
   7   9 -12    8.43    1.78
   7  11 -11   13.46    1.79
   7  13   4   30.77    2.91
   7  15  -7   17.28    2.15
   8 -16   4   -0.76    1.90
   8  -4   9    3.63    2.33
   8  16  -7    5.36    2.10
   8  16   1    1.42    2.16
   9 -17   4    3.33    1.34
   9  -7   9   17.59    1.89
  10  -8   9   -1.17    1.66
   0  -4  -3   84.39    5.37
   0   2  -4  732.75    5.08
   1  -5   2  269.95    4.00
   1   3  -7   18.87    2.82
   1   5  -6   54.00    2.95
   1   7  -3  166.02    4.03
   1   7  -2   48.44    4.08
   2  -4   4   69.96    3.45
   2   8  -6   55.99    2.25
   3 -13  -3   40.87    2.60
   3 -13  -2   19.04    2.70
   3 -13  -1   68.73    2.13
   3 -11  -7   45.67    2.72
   3 -11   2  172.22    2.97
   3   7  -9   31.96    2.18
   3  11  -5   92.28    2.97
   3  11   0   62.24    3.13
   4 -14   0   37.03    2.54
   4 -12  -8    9.51    2.26
   4  12  -6   29.60    1.86
   4  12   1   71.82    3.14
   5 -15  -6   20.95    1.93
   5 -15   1   15.34    1.68
   5 -11 -10    4.58    2.48
   5  -5   7   19.15    2.41
   5   5 -12   17.76    1.93
   5   7   6   58.88    5.99
   5   9   5    3.43    3.63
   5  11  -9   24.05    2.06
   5  13  -7   23.16    2.27
   6 -16   1    8.23    2.21
   6 -14  -9   11.32    1.88
   6 -12   5    2.93    2.25
   6 -10   6   47.68    2.26
   6  -2   8   57.34    2.80
   6   0   8    8.62    2.71
   6   8 -12    0.59    1.61
   6  10 -11    0.03    1.85
   6  12   4   61.40    2.78
   6  14   2   99.21    2.54
   7 -17   1    3.98    2.02
   7  13 -10    3.12    1.69
   7  15   2   15.38    2.17
   8 -18   1   11.50    1.79
   8  -8   8    6.02    2.20
   8  -2   9    7.00    2.39
   8   0   9    6.09    2.80
   8  14   4   33.31    2.37
   9  15   4    5.53    2.38
   9  17   1   18.31    2.02
  11  -3  10    5.42    2.03
  11   1  10    6.91    2.36
   0  -4  -2  228.27    4.41
   0   0  -5    1.36    3.95
   1   7  -4   90.90    2.59
   1   7  -1  525.99    4.04
   2 -10   0  128.90    3.00
   2   6  -8  136.00    2.80
   2  10  -3   35.54    3.07
   2  10  -2   16.70    3.09
   3  -5   5   42.08    2.09
   3   5 -10   21.76    2.28
   3   9  -8  107.83    2.60
   3  11  -6   55.32    2.53
   4 -14  -5   11.46    2.13
   4 -14  -1   15.99    2.52
   4 -10   4   88.53    2.55
   4  -8   5  526.15    3.55
   4  -2 -12    8.63    2.24
   4   0 -12   14.41    2.16
   4   6 -11   18.32    1.89
   4   8 -10   32.26    2.03
   4  10  -9   48.33    2.16
   4  12  -7   56.53    2.45
   5 -15   0   62.05    2.47
   5 -13   3   43.76    1.76
   5  -1 -13   -0.14    1.84
   5  13   2    9.51    2.56
   6 -16  -6   10.71    1.88
   6 -16   0    1.48    2.05
   6 -14   3   79.62    2.31
   6  12 -10   29.43    1.99
   6  14  -8   16.83    2.15
   6  16  -4   23.80    2.30
   6  16  -3   22.33    2.50
   6  16  -2   22.01    2.41
   7 -17   0   13.83    1.94
   7 -15  -9    8.76    1.86
   7 -15   3   63.55    1.98
   7 -13   5   26.47    1.59
   7 -11   6    1.45    2.24
   7  -9   7   13.30    2.16
   7  -5   8   11.48    2.20
   7  15  -8    7.67    1.49
   7  17  -3    9.75    2.25
   8 -18   0   21.90    2.00
   8 -16   3    5.15    1.87
   8 -14   5   11.95    1.97
   8  16   2   26.81    2.28
   9 -17   3   23.76    1.44
   9 -15   5    3.78    1.45
   9  -9   8   -4.14    2.05
   9  -5   9   27.46    2.23
  10 -14   6    0.93    1.79
  10 -10   8   11.37    2.00
  11  -1  10    1.16    1.97
   1  -7   0  645.05    4.83
   1   7  -5  243.30    3.34
   2 -10  -5   80.65    2.90
   2  -8   2  151.66    2.57
   2  -6   3  232.16    3.74
   2   4  -9   19.07    2.25
   2   6   3  242.13    4.89
   2   8  -7   32.87    2.54
   2  10  -4  132.08    2.49
   2  10  -1   94.71    3.12
   3 -11   1    5.51    2.73
   3  -9   3   50.63    1.98
   3  -7   4  242.38    3.11
   3  -1 -11   32.65    2.42
   3   1 -11   31.19    2.12
   3   7   4  260.26    4.76
   3  11   1    8.23    3.01
   4 -14  -4    0.90    2.06
   4 -14  -3   17.55    2.43
   4 -14  -2   55.59    2.48
   4 -12   2   78.78    2.56
   4  -4   6   57.02    2.85
   4   2 -12   10.48    1.87
   4  14  -3   17.75    2.54
   5 -15  -1   25.95    2.34
   5 -11   4   29.06    2.47
   5  -9 -11    6.88    3.11
   5  -7   6   60.81    2.84
   5  -3   7   73.57    2.80
   5   1 -13   -2.87    1.81
   5   7 -12    8.84    1.67
   5   9 -11    8.65    1.89
   5  11 -10    1.33    1.75
   5  11   4   22.57    2.94
   5  13  -8   16.48    2.04
   5  15  -5   31.40    2.15
   5  15  -4   13.02    2.31
   5  15  -3   50.62    1.99
   5  15  -2   24.24    2.45
   5  15  -1   26.73    2.39
   6 -16  -5    6.47    2.10
   6 -16  -1   18.00    2.05
   6  -6   7   46.70    2.32
   6   6 -13    6.97    1.50
   6  16  -5    6.33    2.32
   6  16  -1   21.90    2.60
   7 -17  -5   11.67    1.91
   7 -17  -1   17.80    1.87
   7  17  -5    0.22    2.39
   7  17  -4   13.28    1.73
   7  17  -2    7.27    1.76
   7  17  -1   17.54    2.48
   8 -18  -5   -0.48    1.64
   8 -18  -2   21.93    1.72
   8 -18  -1    3.73    1.77
   8 -12   6    8.78    1.54
   8 -10   7    1.62    1.52
   8  18  -5    6.47    1.91
   8  18  -4   15.59    2.00
   8  18  -3   16.22    2.07
   8  18  -2   22.44    2.34
   9 -13   6   11.39    1.37
   9 -11   7   23.90    1.88
   9  17   2   24.54    1.94
  10 -16   4    3.96    1.71
  10 -12   7   10.29    1.68
  10  -6   9    8.80    2.01
  10  16   4    3.92    2.15
  11  -7   9    3.59    1.69
   0  -2  -5  437.25    6.93
   0   2  -5  443.11    4.48
   0   4  -3   83.86    2.90
   0   4  -2  228.72    3.25
   1  -7  -5  243.68    4.26
   1  -1  -8   14.51    2.60
   1   1  -8   17.98    2.59
   1   5  -7    5.22    2.69
   1   7   0  638.28    4.38
   2 -10  -4  128.00    3.36
   2 -10  -1   95.98    2.89
   2  -8  -7   30.13    3.63
   2  -2   4 1020.71    5.51
   2   8   2  158.28    3.51
   2  10  -5   77.90    2.24
   2  10   0  125.13    3.42
   3  -3   5  119.70    3.14
   3   3 -11   12.49    1.88
   3   9   3   69.81    3.37
   3  11  -7   46.55    2.56
   4   4 -12    7.81    1.99
   4  12  -8    6.76    2.25
   4  12   2   81.53    2.87
   4  14  -5   28.25    2.43
   4  14  -4    0.01    1.75
   4  14  -2   55.29    2.10
   4  14  -1   11.43    2.80
   5 -15  -4   17.22    2.17
   5 -15  -3   49.31    2.38
   5 -15  -2   16.38    2.15
   5 -13  -8    8.49    2.20
   5 -13   2    9.98    2.33
   5  -9   5    7.51    2.48
   5  -3 -13    5.77    2.13
   5  -1   7  194.09    3.35
   5   1   7  194.00    4.24
   5   3 -13    8.22    1.84
   5  15  -6   22.55    2.07
   6 -16  -4   22.16    2.13
   6 -16  -3   22.44    1.93
   6 -16  -2   22.50    2.16
   6 -14   2   94.77    2.22
   6 -12   4   42.47    2.31
   6  10 -12   -2.18    1.54
   6  14  -9    8.10    1.98
   6  16  -6   15.63    1.98
   6  16   0    3.33    2.49
   7 -17  -4   14.81    1.93
   7 -17  -3    9.70    1.95
   7 -17  -2    6.73    2.08
   7  -3   8   76.46    2.49
   7  15  -9    9.02    1.37
   7  15   3   52.66    2.25
   7  17  -6   -2.94    1.91
   7  17   0   10.74    2.35
   8 -18  -4   20.13    1.67
   8 -18  -3   13.12    1.72
   8 -16   2   31.27    2.05
   8  -6   8   51.67    2.28
   8  12   6    9.64    2.76
   8  18  -1    4.91    1.65
   9 -17   2   24.60    1.51
   9 -15   4    1.29    1.98
   9  -3   9    2.37    2.17
   9   3   9    1.35    2.82
   9  11   7   21.59    3.29
   9  13   6    6.94    2.77
  10  12   7    3.35    3.04
   0   4  -4  114.53    3.09
   0   4  -1  742.88    5.59
   1  -7  -1  521.66    4.63
   1  -5   1 1253.73    5.55
   1  -3   2   97.22    3.91
   1   3  -8   38.50    2.57
   1   7  -6  177.01    2.39
   2 -10  -2   13.04    2.62
   2   0 -10  228.28    3.15
   2   2 -10   65.01    2.74
   2   2   4 1075.41    9.85
   2   6  -9    9.23    2.35
   2   8  -8   18.40    2.49
   2  10  -6    3.65    2.49
   3 -11  -6   50.18    2.62
   3 -11   0   61.15    2.96
   3  -3 -11   16.44    2.61
   3   7 -10   58.92    2.05
   3   9  -9   17.43    2.02
   3  13  -4   35.30    2.73
   3  13  -3   45.03    2.61
   3  13  -2   22.86    2.81
   4 -12  -7   65.04    2.61
   4 -12   1   70.43    2.74
   4 -10  -9   57.11    2.90
   4 -10   3  209.50    3.04
   4  -2   6  203.29    3.49
   4   8 -11    1.88    1.79
   4  10 -10    8.92    2.01
   4  14  -6    8.61    2.32
   5   5 -13   17.86    1.85
   5  13  -9   21.19    1.81
   5  15   0   49.84    1.95
   6 -14  -8   17.95    1.93
   6 -10   5   56.85    2.34
   6  -8   6    8.67    2.50
   6  12 -11    9.19    1.58
   6  14   3   73.45    2.64
   6  16  -7    4.73    2.12
   7 -15   2   15.04    1.50
   7 -13   4   22.95    1.54
   7  -7   7    6.24    2.29
   7  11   6    2.66    3.26
   7  17  -7  -12.48    1.75
   8 -14   4   34.36    1.49
   8  10   7    2.70    3.87
   8  16   3    5.41    2.05
   8  18   0   38.15    2.09
   9 -17   1   24.49    2.01
   9  -7   8    8.45    2.09
   9  -1   9   33.71    2.43
   9   1   9   36.28    2.88
   9  17   3   15.50    2.20
  10 -14   5    0.24    1.92
  10  -8   8   11.77    1.84
  10  -4   9   20.37    2.16
  10  14   6    8.86    2.54
  11  -9   8   21.15    1.97
   0   2   0 1964.50    9.27
   0   4  -5  417.82    4.06
   1   9  -4  110.86    3.07
   1   9  -3    5.31    2.24
   1   9  -2   20.80    3.23
   2  -8   1  705.40    3.69
   2   0   4 1613.47    7.49
   2  10  -7   23.26    2.35
   3  -9   2  180.95    3.14
   3   5 -11   54.32    2.22
   3  11  -8   34.28    2.41
   3  11   2  175.96    3.09
   3  13  -5   14.25    1.85
   3  13  -1   71.48    2.78
   4  -8   4   28.27    2.69
   4  -6   5   37.04    1.97
   4  -4 -12    4.45    2.59
   4   6 -12    5.60    1.70
   4  10   4   86.53    3.67
   4  12  -9    5.37    2.17
   4  14   0   37.30    2.00
   5 -13   1   11.15    2.44
   5 -11   3   29.50    2.40
   5   9 -12    2.26    1.75
   5  11 -11   20.77    1.88
   5  13   3   43.11    2.62
   5  15  -7    9.20    1.52
   5  15   1   22.66    2.36
   6 -14   1    2.41    2.16
   6 -12 -10   36.79    2.29
   6  -4   7   12.07    2.54
   6  14 -10    5.77    1.82
   6  16  -8    5.05    1.86
   6  16   1   10.50    2.42
   7 -15  -8    4.39    1.79
   7 -15   1   29.32    2.06
   7 -11   5   10.86    2.08
   7  -9   6   16.42    2.30
   7  -1   8   18.19    2.53
   7   3   8   82.93    3.52
   7  13   5   26.99    2.90
   7  17   1    2.94    2.16
   8 -16   1    2.35    2.12
   8 -12   5   19.59    2.09
   8  -8   7   11.59    2.22
   8  14   5    3.56    2.63
   8  18   1   16.81    1.94
   9 -13   5   16.53    1.91
   9  -9   7    3.96    1.91
   9  15   5    2.79    2.48
  10 -16   3   14.58    1.39
  10 -12   6   18.56    1.91
  10 -10   7   11.20    1.92
  11 -13   6    4.17    1.29
  11 -11   7   11.75    1.96
  11  -5   9   12.73    2.01
   0   0  -6   89.96    3.14
   0   2  -6   16.94    2.92
   0   6  -3  166.61    4.15
   1  -7  -4   95.62    3.23
   1  -7  -3  161.29    4.13
   1   5  -8   28.73    2.53
   1   7  -7   37.14    2.66
   1   7   1  272.03    4.26
   1   9  -5   43.99    2.82
   1   9  -1   36.29    3.21
   2  -2 -10   70.44    2.90
   2   4 -10    4.91    2.22
   2  10   1  243.26    3.45
   2  12  -4   97.83    2.94
   2  12  -3   27.91    2.87
   2  12  -2   83.35    3.04
   3 -11  -5   84.96    2.71
   3 -11  -1  202.34    2.44
   3  -9  -8  108.33    3.27
   3  -7   3   87.58    3.00
   3  -5   4    9.24    2.82
   3  -1   5  533.39    4.35
   3   3   5  126.95    5.84
   3  13  -6    0.38    1.70
   3  13   0   28.33    3.11
   4 -12   0   85.10    2.73
   4   0   6  142.46    3.45
   4   2   6  207.98    4.37
   4   8   5  568.19    6.18
   4  14  -7    7.09    1.53
   4  14   1   35.79    2.52
   5 -13  -7   27.51    2.42
   5  -5   6    4.77    1.90
   5  13 -10   15.86    1.88
   5  15  -8   -0.34    2.13
   6 -12   3   13.40    2.24
   7 -13 -10    5.92    1.88
   7 -13   3   30.02    2.21
   7   1   8   20.89    2.57
   8 -16   0   11.07    1.87
   8 -14   3   16.12    2.02
   8 -10   6    5.19    1.62
   8  -4   8   32.51    2.16
   8   6   8   49.04    4.99
   9 -17   0   14.42    1.43
   9 -15   3   16.34    1.39
   9 -11   6    6.88    1.47
  10  -2   9    5.89    2.06
  10   4   9   18.28    3.05
  11 -15   4   11.90    1.84
   0   4  -6   85.59    2.90
   0   6  -4  633.49    3.64
   0   6  -2   28.04    2.76
   1  -3  -8   35.42    4.14
   1   5   2  278.08    4.59
   1   9  -6  128.65    2.96
   2  -8   0  151.31    3.54
   2  -6   2   30.41    2.61
   2  -4   3  143.14    3.00
   2   8  -9   63.20    2.21
   2  10  -8   67.71    2.36
   2  12  -5   25.26    1.84
   2  12  -1  117.55    3.14
   3 -11  -3   26.04    2.76
   3 -11  -2   14.38    2.58
   3   7 -11   32.01    1.99
   3   9 -10   55.31    1.61
   3  11  -9   -8.11    2.17
   3  13  -7    3.61    2.28
   4 -12  -6   32.51    2.38
   4 -12  -1   31.25    2.74
   4 -10   2   19.82    2.59
   4  10 -11    6.44    1.83
   4  12 -10   60.12    1.82
   4  12   3   50.84    2.67
   4  14  -8    5.82    2.13
   5 -13   0    7.10    2.25
   5  -9   4  347.24    3.00
   5  -7   5   71.57    2.81
   5   7 -13    3.39    1.49
   5  17  -5   44.30    2.38
   5  17  -4   12.20    2.18
   5  17  -3   10.81    2.28
   5  17  -2   19.57    2.37
   6 -14  -7    7.74    1.90
   6 -14   0    3.20    2.30
   6  12   5    6.04    3.04
   6  16   2    7.93    2.22
   6  18  -5    3.31    2.21
   6  18  -4   29.72    1.76
   6  18  -3   24.67    1.69
   6  18  -2   26.05    2.26
   7 -15  -7   15.19    1.71
   7 -15   0   16.48    2.19
   7  -5   7   12.76    2.28
   7  17   2    3.87    2.04
   7  19  -4   21.53    1.90
   7  19  -3   33.51    1.98
   7  19  -2    3.82    2.19
   8 -16  -7   -2.95    1.72
   9 -17  -1   28.58    1.77
   9  -5   8    5.22    2.14
  10 -16   2   15.37    1.35
  10 -14   4    5.39    1.91
  10  -6   8   31.72    1.95
  10   0   9    1.77    2.42
  11  -7   8   10.46    1.69
  11  -3   9   -5.97    1.94
  12  -8   8   -4.03    1.86
  12  -4   9   12.07    1.95
   0   4   0 2176.00    8.08
   0   6  -5   37.26    2.14
   0   6  -1  208.14    4.13
   1   1  -9  179.00    2.92
   1   3  -9   10.15    2.27
   1   7  -8   11.09    2.54
   1   9   0 1020.02    4.88
   2   6 -10   55.58    2.09
   2  12  -6    3.57    1.81
   3  -9   1  151.19    3.03
   3   1   5  534.35    4.87
   3  13   1   27.44    2.62
   4 -12  -5   46.09    2.83
   4 -12  -2   55.57    2.71
   4  -4   5  178.73    2.95
   4   2 -13   11.78    1.85
   4   8 -12    2.95    1.60
   4  16  -5   20.59    2.11
   4  16  -4   21.71    1.75
   4  16  -3    5.35    1.77
   4  16  -2   70.58    2.69
   5 -13  -6   19.66    2.38
   5 -13  -1   73.62    2.62
   5 -11   2   36.91    2.72
   5  15  -9   15.39    1.39
   5  15   2    6.79    2.36
   5  17  -6   15.80    1.93
   5  17  -1   18.47    2.34
   6 -14  -1   86.41    2.36
   6 -10   4   42.90    2.31
   6  -6   6   27.49    2.71
   6  -2   7   29.19    2.77
   6  10   6   45.95    3.99
   6  14   4   33.96    2.70
   6  18  -6   13.94    1.62
   6  18  -1    7.96    2.03
   7 -15  -1    8.34    2.29
   7 -11   4    8.84    2.15
   7  15   4   19.73    2.30
   7  19  -1   25.50    2.22
   8 -16  -6    3.65    1.73
   8 -16  -1   18.64    1.52
   8 -14   2   18.01    1.92
   8 -12   4  101.54    2.33
   8  -2   8    1.80    2.47
   8  16   4   -0.86    2.20
   8  18   2    8.67    1.75
   9 -17  -5    3.37    1.74
   9 -17  -4    9.32    1.79
   9 -17  -3    6.83    1.90
   9 -17  -2    7.92    1.32
   9 -15   2    1.11    1.37
   9 -13   4   16.72    1.50
   9  17   4    2.69    2.12
  10   2   9    7.08    2.57
  11 -15   3   16.43    1.68
  11 -13   5   -1.72    1.75
  12 -12   6    6.97    1.63
  12 -10   7   25.71    1.88
   0   2  -7   85.87    3.05
   0   6  -6   96.11    2.96
   1  -5   0   37.71    2.52
   1   5  -9   33.79    2.34
   1   9  -7   22.90    1.86
   1  11  -5  256.14    2.98
   1  11  -4    4.76    3.00
   1  11  -3   36.22    2.91
   1  11  -2  191.37    3.31
   2  -8  -6   56.85    3.28
   2  12  -7   -4.13    2.32
   2  12   0  152.88    3.03
   3   1 -12    2.41    1.86
   3   3 -12   20.91    1.82
   3   5 -12   16.31    2.01
   3  11 -10   23.34    1.84
   3  13  -8    7.74    1.56
   3  15  -5   10.07    2.33
   3  15  -4   12.49    1.79
   3  15  -3   51.33    1.98
   3  15  -2   11.29    2.56
   4 -12  -3   98.55    2.77
   4  -8   3  139.42    2.91
   4   0 -13    2.10    1.63
   4   4 -13   20.05    1.86
   4  14  -9    2.61    1.86
   4  14   2   42.18    2.65
   4  16  -6   36.91    1.67
   4  16  -1    8.93    2.28
   5 -13  -2   10.72    2.51
   5 -11  -9   31.66    2.19
   5  -3   6   28.60    2.83
   5  17  -7    7.45    1.82
   5  17   0    2.65    2.11
   6 -14  -6   17.58    2.09
   6 -14  -2   23.69    2.15
   6 -12   2   10.77    1.72
   6  -8   5   63.42    1.94
   6  18   0   14.15    2.29
   7 -15  -2   27.55    2.21
   7 -13   2    1.35    1.61
   7  -9   5    0.88    2.38
   7  -7   6   15.79    2.48
   7  19   0    3.86    2.14
   8 -16  -5    9.24    1.95
   8 -16  -4   23.81    1.91
   8 -16  -3   19.01    2.04
   8 -16  -2   20.69    1.45
   8 -10   5    0.71    2.07
   8  -6   7   17.22    1.70
   9 -11   5   50.58    2.25
   9  -7   7   25.00    2.33
  10 -16   1    4.66    1.49
  10 -12   5   12.56    1.51
  10 -10   6    3.40    1.93
  10  -8   7   15.88    2.17
  11 -17   0    4.93    1.60
  11 -11   6   20.36    1.50
  11  -9   7    2.96    1.86
  11  -1   9    4.29    2.02
  12 -14   4    9.44    1.65
   0   4  -7   14.06    2.55
   0   8  -5   30.61    2.82
   0   8  -4  105.66    2.28
   0   8  -3  603.18    3.48
   0   8  -2   -0.79    3.41
   1  -1  -9  188.13    3.62
   1  -1   2  336.81    5.14
   1  11  -6    9.89    2.41
   1  11  -1  186.17    3.22
   2  -8  -1  134.81    2.62
   2   2 -11   33.09    2.17
   2   4 -11   45.99    2.08
   2   8 -10   10.43    1.96
   2   8   3  273.26    3.91
   2  10  -9   52.85    1.75
   2  10   2   43.67    2.98
   2  14  -4    6.03    2.44
   2  14  -3    6.49    2.49
   3  -1 -12    4.32    2.03
   3   9 -11    5.16    1.33
   3  11   3   97.37    3.04
   3  13  -9   19.11    1.90
   3  15  -6   34.98    2.15
   3  15  -1   18.72    2.53
   4 -10   1  137.14    2.30
   4  -6   4   56.51    2.10
   4   6 -13    5.63    1.73
   4  10 -12    6.42    1.74
   4  12 -11   13.64    1.79
   4  16  -7    7.69    1.48
   4  16   0    5.96    2.38
   5 -13  -4   32.99    2.44
   5 -13  -3   -5.12    2.46
   5  11   5    5.24    3.04
   5  13   4    6.06    2.46
   5  17  -8   19.26    1.97
   6 -14  -5   31.52    2.18
   6 -14  -4    7.94    2.22
   6 -14  -3    6.00    2.26
   6 -12  -9    2.14    2.02
   6 -10 -11    1.02    2.19
   6   0   7    5.23    3.21
   7 -15  -5    8.04    1.92
   7 -15  -4   13.84    2.04
   7 -15  -3    6.24    1.91
   7   9   7    9.99    5.37
   7  17   3    1.57    2.12
   8 -14   1    1.19    1.91
   8  -8   6   13.51    1.54
   8   0   8   28.30    2.89
   9 -15   1    6.47    1.48
   9  -9   6   11.94    2.06
   9  -3   8   32.15    2.30
  10 -16   0   31.40    1.99
  10 -14   3    1.54    1.34
  11 -17  -1    7.11    1.78
  11   5   9   12.93    2.84
  12  -6   8   16.80    1.72
  12  -2   9    8.21    1.97
   0  -2  -6   15.25    3.92
   0   0  -7    0.14    2.77
   0   6  -7  127.42    2.86
   0   6   0   66.38    3.86
   0   8  -6    9.96    2.74
   1  -3   1  852.81    5.84
   1   7  -9    9.57    2.23
   1   9  -8    7.24    1.63
   1   9   1  131.80    3.40
   2  -6   1  164.61    3.94
   2   0 -11   -2.81    2.24
   2   6 -11   14.46    1.97
   2  12  -8   10.98    1.59
   2  12   1   13.91    2.90
   2  14  -6   44.70    2.12
   2  14  -5   50.72    1.85
   2  14  -2   61.57    2.55
   3  -9  -7   41.31    2.85
   3  -9   0  459.20    2.99
   3  -7   2  398.55    3.14
   3  -3   4  272.39    3.96
   3   7 -12    3.49    1.81
   3   9   4  493.83    4.97
   3  13   2   19.12    2.40
   3  15  -7   14.37    1.93
   4 -10  -8   12.19    2.58
   4  -8 -10   40.56    3.48
   4   8 -13    9.99    1.74
   4  14 -10    4.46    1.75
   4  16  -8    5.04    1.77
   5 -11   1   82.59    2.11
   5  -9   3   13.58    2.02
   5  -5   5   82.64    2.69
   5  17   1   -1.53    2.28
   6 -12   1   16.75    2.50
   6 -10   3   43.87    2.58
   6  16   3    7.77    2.19
   6  18   1   16.62    2.13
   7 -13  -9   13.26    1.97
   7 -13   1   82.10    2.44
   7 -11   3   14.96    2.18
   7  -3   7   78.53    2.71
   7  19   1   22.97    2.06
   8 -14  -9   10.53    1.73
   8 -12   3   10.70    2.15
   8  18   3    3.92    1.91
   9 -15   0    7.92    2.15
   9 -13   3   26.22    1.54
  10 -16  -1    0.19    1.74
  10  -4   8   15.79    2.06
  11 -17  -2    1.32    1.74
  11 -15   2   19.54    1.36
  11 -13   4   11.36    1.40
  11  -5   8   35.59    1.97
  11   1   9    0.37    2.02
  11   3   9    4.71    2.39
  12 -12   5    8.02    1.88
   0   8  -1  344.59    3.30
   1   3 -10   28.44    2.48
   1   7   2  148.73    3.89
   1  11  -7   20.94    1.73
   1  11   0  236.55    3.36
   2  -8  -5   24.66    3.37
   2  -8  -2    5.33    2.18
   2  -2   3  551.58    4.61
   2  10 -10    7.62    2.03
   2  12  -9   10.25    1.86
   2  14  -7    6.30    2.01
   2  14  -1   27.11    2.66
   3  -5   3  263.10    3.81
   3  11 -11   30.07    1.91
   3  13 -10    7.13    1.77
   3  15  -8   10.11    2.08
   3  15   0   31.79    1.95
   4 -10   0  114.73    3.00
   4  -2 -13    8.18    2.10
   4  16  -9    8.51    1.69
   4  16   1   16.63    2.44
   4  18  -5   20.11    2.27
   4  18  -4   36.67    2.36
   4  18  -3   13.23    2.28
   5  -7   4  130.20    2.77
   5  15   3   12.48    2.09
   5  19  -5   24.28    1.91
   5  19  -4    9.79    1.61
   5  19  -3   12.21    1.93
   5  19  -2   -2.53    1.95
   6  -4   6    2.58    2.72
   6   2   7   31.81    3.76
   6  20  -2    6.76    2.10
   7 -11 -11    7.94    2.12
   8 -14   0   18.41    2.25
   8  -4   7   31.44    2.49
   8   2   8    1.22    2.57
   8   4   8   27.34    3.23
   9  -1   8   23.99    2.78
  10 -16  -2   10.48    1.74
  10 -14   2   10.78    1.90
  10 -12   4   32.70    2.00
  11 -11   5   14.99    2.02
  11  -7   7   17.86    1.92
  12 -14   3    8.59    1.85
  12 -10   6    5.90    1.92
  12  -8   7   30.90    1.84
  12   0   9    1.92    1.97
   0   2  -8   16.61    2.58
   0   4  -8  134.92    2.64
   0   6  -8  136.68    2.54
   0   8  -7   58.72    2.83
   0  10  -5   24.40    2.81
   0  10  -4   22.50    2.14
   0  10  -3  199.69    2.39
   0  10  -2  111.08    3.05
   1  -5  -1  732.72    5.08
   1   1 -10   13.29    2.51
   1   5 -10    1.07    1.94
   1   9  -9   11.11    2.06
   1  11  -8   23.85    2.29
   1  13  -5   98.64    2.62
   1  13  -4   11.54    1.81
   1  13  -3   44.78    1.94
   1  13  -2  168.26    3.03
   2  -8  -4  100.78    3.35
   2  -4   2  374.41    4.35
   2   8 -11   12.39    1.83
   3  -9  -1    4.51    2.88
   3   9 -12    5.28    1.81
   3  17  -5   28.95    2.21
   3  17  -4   11.11    2.38
   3  17  -3   26.18    2.35
   4  -8   2   18.49    2.87
   4  -2   5   73.40    3.06
   4  12   4   60.84    2.98
   4  14   3   11.03    2.37
   4  18  -6   13.32    1.93
   4  18  -2    7.14    2.01
   5 -11  -8   54.31    2.48
   5 -11   0   43.46    2.85
   5  -1   6   74.74    3.05
   5  19  -1    3.59    2.14
   6 -12   0   93.80    2.65
   6  -8   4   26.63    2.59
   6  -6   5   14.66    2.71
   6   4   7    9.08    4.05
   6  18   2    3.30    1.75
   6  20  -1    5.70    2.00
   7 -13   0   60.98    2.35
   7  -9   4   38.92    2.49
   7  -5   6   27.75    2.59
   7  19   2    3.88    1.92
   8 -14  -8   19.96    1.94
   8 -10   4   16.32    2.32
   8  14   6    8.12    2.82
   8  16   5    6.68    2.46
   9 -15  -1    6.62    1.92
   9 -13   2   16.26    2.06
   9 -11   4   14.84    1.56
   9  -5   7   44.18    2.50
   9  15   6    2.87    2.58
  10 -16  -6    2.05    1.66
  10 -16  -3    6.68    1.82
  10 -10   5   34.82    2.23
  10  -6   7   33.35    2.21
  11 -15   1    4.13    1.41
  11 -13   3   -2.00    1.79
  11  -9   6   34.72    2.12
  12 -16   0   -6.14    1.30
  12   2   9    7.97    2.25
  13  -5   8    8.01    1.86
  -1   3  -4   78.05    3.65
  -1   5  -4  167.59    3.54
   0   8   0   10.54    3.56
   0  10  -6  118.01    2.63
   1   7 -10   65.50    2.17
   1  13  -6   16.37    1.69
   2  -6  -8  134.11    5.34
   2  14  -8    7.11    1.93
   2  14   0    7.28    1.90
   2  16  -4   -0.63    2.19
   3   3 -13    8.20    1.86
   3   5 -13    6.32    1.80
   3  15  -9    5.85    1.45
   3  15   1   37.08    2.36
   3  17  -6    1.68    1.44
   3  17  -2   11.51    2.24
   4 -10  -1   11.77    2.86
   4   2 -14    1.37    1.93
   4  18  -7    6.68    1.38
   4  18  -1    0.29    2.06
   5  -9   2   17.18    2.67
   5  17   2    2.00    2.14
   6 -12  -8   16.00    2.12
   7 -13  -8    8.18    1.90
   7 -11   2   86.15    2.33
   7  -7   5   21.60    2.61
   7  -1   7   36.30    2.80
   7  13   6    3.96    3.03
   7  15   5    3.32    2.30
   8 -14  -1   15.12    2.12
   8 -12   2   23.12    2.11
   8  -8   5    4.03    2.41
   8  -6   6   20.69    2.45
   9 -15  -2   10.35    2.00
   9  -9   5   12.64    2.10
   9  -7   6   37.13    2.27
  10 -16  -5    9.58    1.62
  10 -16  -4    5.94    1.36
  10 -14   1    9.01    1.93
  10  -8   6    8.08    1.56
  10  -2   8    6.88    2.21
  11 -15   0    9.87    1.72
  11  -3   8   22.54    2.22
  12 -16  -1    3.63    1.70
  12 -14   2    4.96    1.61
  12 -12   4    7.04    1.90
  12  -4   8   15.10    1.98
  12   4   9    6.81    2.26
  13 -11   5   15.40    1.78
  -1   3  -5  182.35    3.61
  -1   3  -3  345.86    4.01
  -1   5  -5  371.49    3.55
  -1   5  -3   51.62    2.75
   0   8  -8    5.88    2.17
   0  10  -7   29.92    2.40
   0  10  -1  186.65    3.08
   1   9 -10   75.54    1.97
   1  11  -9   44.45    2.18
   1  11   1   50.92    2.98
   1  13  -7    2.78    1.58
   1  13  -1   41.55    2.11
   2  -6   0  600.28    4.81
   2   2 -12   18.86    2.24
   2   4 -12    8.23    1.78
   2   6 -12    3.26    1.81
   2  10 -11    7.34    1.62
   2  10   3  183.81    3.34
   2  12 -10    7.10    1.43
   2  12   2    1.88    2.74
   2  14  -9    9.56    1.75
   2  16  -6   16.99    2.15
   2  16  -5    2.05    1.53
   2  16  -3    1.39    1.68
   2  16  -2   11.86    2.60
   3  -9  -6  141.38    3.10
   3  -9  -2    8.07    2.06
   3  -7  -9   34.41    3.76
   3  -7   1  316.70    3.22
   3   1 -13    8.71    2.00
   3   7 -13    5.38    1.67
   3  11 -12   12.06    1.66
   3  13 -11   22.50    1.63
   3  15 -10    7.33    1.58
   3  17  -7    4.03    1.49
   3  17  -1   11.07    2.17
   4 -10  -7   67.08    2.46
   4  -6   3    5.61    2.90
   4  -4   4   13.29    3.07
   4  10   5  223.17    4.48
   4  16   2   13.80    2.27
   4  18   0   -0.65    2.24
   5 -11  -1  108.04    3.00
   5  19   0   15.18    1.95
   6 -12  -1   14.83    2.49
   6 -10   2   73.01    2.11
   6  14   5   10.45    2.59
   6  16   4   14.37    2.21
   6  20   0    8.00    1.50
   7 -13  -1   -0.11    1.62
   7  17   4   -0.58    2.14
   8 -14  -7   15.87    1.79
   8 -14  -2    9.10    2.18
   9 -15  -6    6.27    1.65
   9 -15  -5   15.67    1.88
   9 -15  -4   10.03    1.91
   9 -15  -3   30.83    1.92
   9 -13   1    7.25    1.88
   9   1   8   20.72    2.84
  10 -12   3   26.07    1.89
  12 -16  -2    1.59    1.71
  13 -13   3    4.05    1.59
  13  -9   6   17.73    1.94
  13  -7   7   16.23    1.76
  -1   5  -6  110.28    2.84
  -1   5  -2  276.44    4.07
  -1   7  -5  242.25    3.15
  -1   7  -4  209.57    2.58
  -1   7  -3   66.50    3.35
   0   0  -8   30.32    2.66
   0   4  -9   84.61    2.57
   0   4   1  744.34    5.72
   0   6  -9   13.25    2.27
   0   6   1  203.68    3.64
   0  12  -5   27.75    2.41
   0  12  -4  124.90    2.17
   0  12  -3   37.10    2.65
   1   5 -11   30.58    2.16
   1   9   2  155.88    3.26
   1  13  -8   24.12    2.11
   1  13   0   27.12    2.73
   1  15  -5    6.11    2.09
   1  15  -4   24.55    2.39
   2  -2 -11   41.56    2.84
   2   8 -12    2.34    1.71
   2  14   1   70.19    2.86
   2  16  -7    1.89    1.94
   2  16  -1    1.80    2.43
   3  -9  -5   52.67    2.89
   3  -9  -4   96.55    2.92
   3  13   3    0.76    2.57
   3  17  -8    3.95    1.49
   3  17   0   -2.31    2.11
   4 -10  -2   15.62    2.83
   5 -11  -7   54.15    2.66
   5  -7   3   40.83    2.77
   5   9   6   76.20    4.82
   5  15   4   11.52    2.48
   6 -12  -7   32.85    2.32
   6  -2   6   85.62    2.92
   7 -13  -7   41.81    2.08
   7 -13  -2    0.53    2.28
   8 -14  -6   30.01    1.95
   8 -14  -5   13.81    1.82
   8 -14  -4   29.30    1.93
   8 -14  -3    5.73    2.09
   8 -12   1  120.26    2.34
   8  -2   7   12.82    2.59
   9 -11   3   44.27    2.11
   9   7   8    6.55    3.64
   9  13   7   24.63    3.46
  10 -14   0   18.50    2.00
  11 -15  -1   18.75    1.92
  11 -13   2   10.25    1.92
  11 -11   4   29.58    1.54
  11  -5   7   11.41    1.97
  12 -10   5   36.02    1.52
  12  -8   6    6.20    2.10
  12  -6   7   22.24    1.87
  13  -3   8   19.30    1.76
  -1   1  -4  265.30    4.74
  -1   3  -6  101.70    2.90
  -1   3  -2  101.93    2.97
  -1   7  -6   97.06    2.78
  -1   7  -2  150.11    3.98
  -1   9  -4  309.27    3.27
   0   2  -9   62.09    2.58
   0   8  -9   56.82    2.30
   0  10  -8   15.18    1.57
   0  10   0   -1.47    3.01
   0  12  -6   64.89    1.87
   0  12  -2   43.95    2.07
   1  -5  -6   60.12    4.87
   1  -1 -10   11.44    2.81
   1   3 -11   26.36    2.08
   1   7 -11   12.14    1.91
   1  11 -10   19.69    1.78
   1  15  -6   -1.80    2.16
   1  15  -3   73.24    2.05
   1  15  -2    1.06    2.44
   2  12 -11    3.85    1.75
   2  14 -10   14.10    1.90
   2  16  -8    2.20    2.07
   3  -3 -12   15.49    3.04
   3  -1   4  146.34    3.79
   3  11   4  171.15    3.40
   3  15   2   10.41    2.44
   3  19  -5   11.45    2.12
   3  19  -4   13.78    2.21
   4 -10  -6   29.80    2.66
   4 -10  -3    3.55    2.82
   4  -8   1  666.60    3.47
   4   0 -14   12.14    2.03
   4  18   1   -5.09    1.94
   4  20  -4    6.14    1.46
   4  20  -3   11.61    1.90
   5 -11  -2   39.06    2.09
   5  -9 -10   33.55    2.40
   5  -9   1    9.78    2.75
   5  -5   4   42.56    2.96
   5  -3   5   51.91    2.12
   5   1   6   70.03    3.14
   5  13   5    8.21    3.05
   5  17   3   12.64    2.22
   5  19   1    7.36    1.86
   6 -12  -2    0.67    1.82
   6 -10   1  114.69    2.76
   6  -8 -12    3.74    2.61
   6  -8   3   18.93    2.77
   6  12   6   -0.87    3.46
   6  18   3   11.94    1.98
   6  20   1    8.85    1.75
   7 -13  -4   10.78    2.06
   7 -13  -3   19.51    2.33
   7 -11   1   33.29    2.57
   7  -9   3    6.27    2.56
   7   1   7   37.69    3.20
   7  19   3    4.08    1.91
   8 -12 -10    5.67    1.73
   8 -10   3   95.80    1.86
   9 -13   0   14.60    1.98
   9  -3   7    7.86    2.39
   9   3   8   29.52    2.92
  10 -12   2   -5.26    1.93
  10 -10   4   35.43    2.13
  10  -4   7   31.58    2.31
  10   0   8   13.51    2.25
  11 -15  -2   21.42    1.93
  11  -9   5   10.94    2.11
  11  -7   6   25.24    2.21
  11  -1   8    4.99    2.07
  12 -14   1   -0.58    1.40
  12 -12   3   16.66    1.96
  12  -2   8   21.50    2.03
  13 -11   4   20.71    1.75
  14 -10   5   10.25    1.82
  14  -6   7    7.89    1.87
  -1   1  -5  378.06    4.21
  -1   5  -7   52.98    2.75
  -1   7  -7   16.42    2.70
  -1   9  -6   -5.94    2.69
  -1   9  -5   39.58    1.99
  -1   9  -3   19.78    2.10
   0   8   1  356.99    4.04
   0  12  -7   -2.69    1.70
   0  12  -1  176.11    3.18
   1   9 -11   14.02    1.80
   1  13  -9   16.87    1.43
   1  15  -7    7.30    1.98
   1  15  -1   22.01    2.38
   2   0 -12   15.94    2.11
   2  10 -12    0.18    1.57
   2  16  -9    6.84    1.73
   2  16   0   45.65    2.46
   2  18  -5   10.46    2.04
   2  18  -4   -0.55    2.29
   3  -7   0  807.38    4.83
   3  -5   2   22.97    2.71
   3  19  -6    2.06    1.49
   3  19  -3    0.33    1.57
   3  19  -2   10.41    2.20
   4 -10  -5  214.32    3.16
   4   0   5    0.76    2.96
   4  20  -2   -1.71    1.46
   5 -11  -6   85.35    2.62
   5 -11  -4  163.73    2.75
   5 -11  -3   12.21    2.66
   6 -12  -6   21.70    2.25
   6 -12  -4    0.33    2.37
   6 -12  -3   72.66    1.95
   6 -10 -10   20.22    2.11
   6  -6   4   22.82    2.64
   6  -4   5   20.91    2.81
   7 -13  -5   27.74    1.58
   7 -11 -10    0.67    1.85
   7  -3   6   51.26    2.69
   8  -8   4   16.48    2.23
   8  12   7    1.15    3.80
   9  -9   4   55.25    2.18
   9   5   8   11.10    3.08
  10 -14  -1    8.48    1.58
  10  -8   5   47.24    2.41
  10  -6   6   29.79    2.35
  11 -15  -3    3.96    1.95
  11 -13   1    2.60    1.89
  12 -14   0    7.56    1.83
  13 -15  -1    5.60    1.73
  13 -13   2   -3.06    1.73
  13  -5   7   -1.25    1.73
  14 -12   3   -0.89    1.65
  14  -8   6    2.90    1.41
  -1   1  -3 1022.83    6.24
  -1   3  -7   94.61    2.93
  -1   5  -1 1178.26    5.01
  -1   7  -1  263.51    4.18
  -1   9  -7    8.31    2.26
  -1   9  -2  152.44    2.49
  -1  11  -4  210.68    3.00
   0  -2  -7   89.71    4.19
   0   4 -10    0.58    1.97
   0   6 -10   30.63    2.13
   0  10  -9   25.93    1.59
   0  12  -8   36.13    2.11
   0  14  -6    8.29    2.23
   0  14  -5   21.49    2.23
   0  14  -4   36.12    1.87
   0  14  -3    7.49    2.44
   1   1 -11   67.94    2.47
   1  11   2  292.65    3.47
   1  13   1   29.48    2.88
   1  15  -8   -0.77    1.95
   2  -6  -1   58.08    4.07
   2  -4   1  576.86    4.76
   2   6 -13   14.52    1.87
   2   6   4  480.39    5.92
   2  14   2    9.69    2.55
   2  18  -7   -0.45    1.77
   2  18  -6   18.41    1.58
   2  18  -3   -2.75    1.69
   2  18  -2   13.54    2.07
   3  -3   3  208.80    3.23
   3  17   1   19.31    1.79
   3  19  -1    3.78    2.08
   4  14   4   11.54    2.46
   4  16   3   11.43    2.22
   4  20  -1   17.44    1.49
   5  19   2    2.97    1.80
   7  -9 -12    5.44    2.06
   7  -7   4    1.21    2.01
   7  -5   5   78.38    3.02
   8 -12   0   24.45    1.75
   8  -6   5   33.93    2.66
   8  -4   6    2.42    1.86
   9 -13  -9    7.20    1.69
   9 -13  -1    7.10    2.27
   9 -11   2   50.95    1.74
   9  -7   5   76.82    2.36
   9  -5   6   29.24    1.77
  10 -14  -8   10.19    1.60
  10 -14  -2   16.55    2.05
  10   2   8    5.84    2.61
  11 -15  -6    0.74    1.52
  11 -15  -5    1.62    1.80
  11 -15  -4    1.21    1.28
  11 -11   3   -0.64    1.43
  12 -10   4    7.36    2.07
  13 -15  -2    6.57    1.77
  13  -9   5    4.52    1.78
  13  -7   6   10.36    2.03
  13  -1   8   -1.44    2.04
  -1   1  -6  109.89    3.19
  -1   5  -8   68.50    2.53
  -1   7  -8   28.38    2.48
  -1  11  -6   51.87    2.48
  -1  11  -5  206.27    2.25
  -1  11  -3   38.53    2.74
   0   8 -10   11.02    1.87
   0  12   0   72.23    2.91
   0  14  -7   -3.31    2.17
   0  14  -2   20.62    2.33
   1  -5  -3    2.44    3.65
   1  -3  -9    5.98    4.31
   1  -3   0  105.68    3.33
   1  11 -11    4.32    1.60
   1  13 -10    3.75    1.41
   1  15  -9    4.58    1.88
   1  15   0   33.37    2.64
   1  17  -6   -2.59    2.02
   1  17  -5    2.61    1.95
   1  17  -4   15.25    2.09
   1  17  -3   30.08    2.33
   2   4 -13   10.49    1.85
   2   8 -13   17.97    1.73
   2  12   3  141.21    3.09
   2  16   1   14.24    2.24
   3  -1 -13   11.60    2.14
   3   3 -14   35.49    2.09
   4  -8   0   51.56    3.12
   4  -6   2   83.56    2.63
   4  18   2    9.94    2.22
   4  20   0    1.19    2.04
   5  -9   0    1.38    2.80
   6 -10   0  296.25    3.23
   7 -11   0   14.73    1.81
   8 -12  -9    5.07    2.05
   8 -10   2   11.93    2.27
   8   0   7   -0.81    2.52
  10 -14  -7   -0.52    1.81
  10 -14  -3   16.02    2.03
  10 -12   1   35.22    2.20
  10 -10   3   78.80    2.32
  11 -13   0    9.51    1.86
  11  -3   7   20.64    2.06
  11   1   8    8.09    2.09
  12 -14  -1   -3.43    1.91
  12 -12   2   30.13    1.81
  12  -8   5   15.99    1.95
  12  -4   7   15.62    1.94
  12   0   8   46.08    2.30
  13 -13   1   -1.37    1.80
  13 -11   3   18.46    1.91
  14 -10   4    3.52    1.64
  -1   3  -8  116.40    3.12
  -1   3  -1  843.50    5.87
  -1   9  -8    2.86    2.19
  -1   9  -1  131.06    2.48
  -1  11  -7   14.73    2.24
  -1  11  -2  299.42    3.19
   0   0  -9    3.92    2.90
   0   2 -10   43.57    2.55
   0  10 -10    4.85    1.93
   0  10   1  177.67    2.53
   0  12  -9   13.68    1.50
   0  14  -8   33.74    2.23
   0  14  -1   33.89    2.57
   1  -5  -5  367.97    5.74
   1  -5  -4   50.70    4.22
   1   5 -12   18.43    1.89
   1   7 -12    4.21    1.58
   1   7   3   66.27    3.34
   1   9 -12    5.46    1.56
   1  17  -7    5.27    1.88
   1  17  -2   25.21    2.50
   2   0   3    1.96    3.45
   2   8   4   24.20    3.71
   2  18  -1   23.02    1.68
   3  15   3    3.75    2.39
   3  19   0    9.52    2.14
   4  -8  -9  147.45    3.37
   4  12   5   16.92    3.38
   5  -7   2   15.30    2.13
   5   3   6   24.37    3.80
   6  -8   2   27.10    2.76
   6   0   6  290.46    3.61
   6  16   5    9.13    2.68
   6  18   4   -3.03    2.16
   7  -9   2   90.53    2.10
   7   3   7   83.40    3.34
   7  17   5    8.21    2.31
   8 -12  -1   45.13    1.74
   9 -13  -8    0.48    1.69
   9 -13  -2   21.14    1.67
   9 -11   1   25.47    2.15
   9  -9   3    3.95    2.24
   9  -1   7   27.49    2.49
  10 -14  -6    8.06    1.89
  10 -14  -5    4.34    1.90
  10 -14  -4   37.58    1.62
  10  -2   7   25.94    2.38
  11  -9   4   70.22    1.72
  12 -14  -2   15.59    1.78
  12  -6   6    8.42    1.58
  14 -12   2    6.71    1.90
  14  -4   7   -4.87    1.84
  -1   1  -7  128.98    3.70
  -1   7  -9   31.82    2.19
  -1  11  -8    3.31    2.05
  -1  11  -1   44.91    2.79
  -1  13  -6   18.16    2.26
  -1  13  -5   82.12    2.30
  -1  13  -4   22.73    2.26
  -1  13  -3   42.28    2.71
   0   6 -11   18.08    1.85
   0   8 -11    8.28    1.73
   0  12 -10    9.32    1.82
   0  16  -6   15.23    2.12
   0  16  -5    5.44    2.02
   0  16  -4   31.37    2.12
   0  16  -3    8.68    2.27
   1   3 -12   11.28    1.95
   1   5   3   46.89    4.27
   1  13 -11   10.74    1.55
   1  15 -10    5.45    1.80
   1  17  -8    3.91    1.76
   1  17  -1   52.43    2.50
   2  -2   2   53.81    4.03
   2   2 -13    5.46    1.71
   2  18   0   18.60    2.33
   2  20  -5   -1.11    1.99
   2  20  -4    2.27    2.05
   3  -7  -1  183.10    3.00
   3   7   5   81.46    5.39
   3  13   4    7.20    2.55
   3  17   2   16.30    2.13
   4  -4   3  113.22    3.55
   4  -2   4  370.98    4.22
   4  20   1   10.91    1.84
   5  -1   5  228.53    3.50
   5  17   4    6.20    2.35
   7 -11  -9   24.95    1.89
   7 -11  -1    3.92    1.82
   8 -12  -2   62.68    2.42
   8  16   6   10.12    2.65
   9 -13  -4    8.74    1.98
   9 -13  -3   15.78    2.04
  10 -12   0    4.76    2.18
  10  -8   4   28.66    2.29
  10   4   8   16.84    2.62
  11 -13  -1   20.80    2.16
  11 -11   2   47.03    1.60
  11  -7   5    6.10    2.13
  11  -5   6   36.87    2.35
  12 -12   1    8.90    1.91
  12 -10   3   57.34    2.06
  13 -13   0    3.02    1.94
  13  -9   4   17.21    1.92
  13  -3   7   -1.03    1.81
  13   1   8   -1.74    2.26
  14  -8   5    9.67    1.42
  14  -6   6    4.38    1.82
  14   0   8   18.60    1.70
  -2   6  -5  178.32    3.13
  -2   6  -4  461.22    3.74
  -2   8  -5  276.08    3.15
  -2   8  -4   30.94    2.73
  -1   1  -2  343.87    5.37
  -1   5  -9   34.12    2.19
  -1   5   0   41.23    3.49
  -1   7   0  606.54    3.94
  -1   9  -9    0.97    2.08
  -1   9   0  967.15    4.48
  -1  13  -7   71.73    2.35
  -1  13  -2   69.36    2.74
   0   2   1   93.39    4.70
   0   4 -11    8.09    2.19
   0  10 -11    2.50    1.60
   0  12   1  161.11    3.17
   0  14  -9    6.01    1.38
   0  14   0   -2.65    2.66
   0  16  -7    2.88    1.93
   0  16  -2   37.53    2.56
   1   9   3   24.54    3.08
   1  11 -12    6.78    1.25
   1  13   2   60.35    2.78
   1  15   1   18.06    2.44
   1  19  -5    6.11    2.09
   1  19  -4    9.06    2.01
   2  16   2    6.46    2.29
   2  20  -3    8.06    1.48
   2  20  -2    5.10    1.91
   3  -5   1  160.33    4.10
   3   1 -14   18.08    2.08
   3  19   1   25.64    2.13
   4  -8  -1   28.28    2.94
   5  -9  -9    5.76    2.22
   5  -9  -1    6.91    2.86
   5  -5   3  246.86    3.36
   5  11   6   29.33    3.87
   5  15   5   19.52    2.85
   5  19   3   -3.60    1.97
   6 -10  -9   26.66    2.07
   6 -10  -1  246.01    2.58
   7 -11  -2  161.27    2.62
   7  -7   3   33.32    2.81
   7  -1   6   25.93    2.88
   7  15   6    2.28    2.73
   8 -12  -8    7.20    1.89
   8 -12  -3   44.86    2.24
   8 -10   1  111.45    2.52
   8  -8   3  226.04    2.28
   9 -13  -6   10.94    1.81
   9 -13  -5   46.10    2.11
   9  -7   4   28.04    2.49
   9  -3   6   10.30    2.36
  10 -10   2    6.45    2.22
  10  -6   5   27.88    2.34
  10  -4   6   10.21    2.43
  10   6   8   35.20    2.98
  10   8   8   12.38    3.17
  11   3   8   30.62    2.48
  12 -14  -4    2.68    1.87
  12 -14  -3    5.46    1.36
  12   2   8   16.39    2.08
  13 -11   2    5.40    2.00
  13  -7   5   -2.03    1.96
  14 -12   1    3.02    1.58
  14 -10   3    9.81    1.79
  15  -9   4    4.24    1.86
  -2   6  -6   54.10    2.59
  -2   6  -3  227.36    3.84
  -2   8  -6   47.20    2.06
  -2   8  -3  267.89    3.28
  -2  10  -6   48.21    2.34
  -2  10  -5   90.52    2.75
  -2  10  -4   41.11    2.88
  -1   3  -9    6.09    2.84
  -1  11  -9   38.83    2.10
  -1  13  -8   17.39    2.10
  -1  15  -5    4.29    2.22
  -1  15  -4   38.54    2.25
   0   6   2   29.63    3.36
   0   8   2    3.66    3.13
   0  14 -10    4.90    1.66
   0  16  -8    1.08    1.82
   0  16  -1   53.51    2.40
   1   7 -13    7.95    1.78
   1  17   0   25.81    2.31
   1  19  -6   -8.10    1.50
   1  19  -3   13.25    1.95
   2  -6  -7   45.97    3.99
   2  10   4   42.63    3.02
   2  14   3   -1.08    2.50
   3  -7  -8   64.72    3.44
   3   9   5   62.59    4.28
   3  21  -1    9.58    1.77
   4  16   4   32.76    2.31
   4  18   3   19.12    2.16
   5  -3   4  404.06    3.93
   6  -6   3    5.75    1.98
   6  -2   5   68.03    3.08
   7 -11  -8    7.81    1.93
   7  -9   1    6.42    2.61
   7   5   7   13.25    3.73
   8 -12  -4   12.56    2.22
   8  -6   4   90.50    2.97
   8  -2   6   46.62    2.62
   8   2   7   16.35    3.00
   9 -11   0   83.83    2.41
   9  -5   5   39.86    2.68
  10 -12  -1   12.58    2.22
  11 -13  -2    6.66    1.54
  11 -11   1    0.67    2.08
  11  -9   3   16.41    2.16
  12 -14  -6    1.31    1.62
  12 -14  -5    7.97    1.64
  12 -12   0    1.04    1.77
  12  -8   4   12.96    2.22
  12  -2   7   27.64    2.07
  13 -13  -1   20.78    1.86
  13  -5   6   -0.96    1.53
  15 -11   2    4.49    1.60
  15  -7   5    6.39    1.87
  15  -5   6    2.52    1.87
  -2   4  -6  134.76    2.97
  -2   4  -5  332.24    2.94
  -2   4  -4   66.37    3.35
  -2   6  -7   69.96    2.78
  -2   8  -7   45.67    2.43
  -2   8  -2  150.76    3.44
  -2  10  -7   61.32    2.43
  -2  10  -3  175.12    2.26
  -1   1  -8   20.76    3.17
  -1   7 -10   30.64    2.13
  -1   9 -10   49.10    2.04
  -1  11   0  224.31    3.26
  -1  13  -1   24.57    2.02
  -1  15  -7   39.62    2.23
  -1  15  -6    3.75    1.52
  -1  15  -3   69.16    2.30
   0  -2  -2  562.93   10.33
   0  10   2  109.55    3.07
   0  12 -11    0.75    1.59
   0  16  -9    6.62    1.80
   0  18  -6    2.87    2.02
   0  18  -5   -9.41    1.90
   0  18  -4   33.11    2.35
   0  18  -3   10.73    2.08
   1   1 -12    1.09    2.23
   1   5 -13    6.56    1.86
   1  11   3   36.66    2.80
   1  19  -2    6.78    1.61
   2  -6  -3  113.06    4.07
   2  18   1   -1.29    1.63
   2  20  -1    4.06    1.51
   3  -7  -2   55.53    3.45
   3   1   4  148.10    4.58
   3  17   3   17.94    2.04
   3  21   0    4.88    1.72
   4  -8  -2   33.98    2.99
   4  -6 -11   22.21    3.42
   4  -6   1   98.13    2.96
   4  -2 -14    1.45    2.53
   4   2   5   76.50    3.94
   4  20   2    6.51    2.00
   5  -9  -2  199.29    3.29
   5  -7   1   48.14    3.26
   6 -10  -8    2.33    2.29
   6 -10  -2   18.82    1.95
   6  -8   1   77.66    2.10
   6  -4   4   80.57    3.05
   6  14   6   19.35    3.03
   7 -11  -3   31.52    2.63
   7  -5   4  208.94    3.11
   7  -3   5   57.44    2.98
   8 -12  -6   48.37    2.05
   8 -12  -5    0.99    2.04
   8 -10 -11   15.12    1.93
   8  -4   5   68.99    2.74
   9  -9   2  180.31    2.77
   9   1   7   28.31    2.54
  10   0   7    1.30    2.39
  11 -13  -8   11.37    1.64
  11 -13  -3   14.53    1.91
  11  -1   7   14.24    2.13
  11   5   8   37.60    2.57
  12 -10   2   16.15    1.89
  12  -6   5   24.72    2.30
  12  -4   6   -3.12    2.20
  13 -13  -2   16.43    1.79
  13   3   8   13.50    2.06
  14  -8   4    0.98    1.92
  14  -2   7    3.98    1.73
  -2   4  -3  151.19    4.11
  -2   6  -2   31.96    2.65
  -2   8  -8   27.44    2.35
  -2  10  -2   38.11    2.78
  -2  12  -6   52.38    2.26
  -2  12  -5   22.15    1.82
  -2  12  -4   18.54    1.86
  -2  12  -3  133.20    2.96
  -1   5 -10   28.63    2.19
  -1  11 -10    5.94    1.91
  -1  13  -9   30.16    1.51
  -1  15  -8   13.57    2.02
  -1  15  -2    6.33    2.24
   0  -2  -8   24.52    4.23
   0   2 -11    5.60    2.38
   0   6 -12   -0.84    1.85
   0   8 -12    1.60    1.65
   0  10 -12    2.51    1.70
   0  14   1   32.78    2.73
   0  16   0  104.98    2.43
   0  18  -7    2.24    1.46
   0  18  -2   43.14    2.20
   1  -1 -11   71.06    3.12
   1  -1   1 1929.64    8.78
   1  15   2    3.67    2.56
   1  17   1   73.32    2.36
   1  19  -1   25.14    2.23
   2  -4   0  382.70    4.78
   2  20   0   13.19    1.97
   3  15   4   53.02    2.72
   3  19   2    3.86    2.10
   4  -8  -8    4.19    2.75
   4  14   5   36.42    3.08
   5  -9  -8   94.43    2.78
   6 -10  -3  183.98    3.22
   7 -11  -7   20.29    2.01
   7 -11  -5   27.15    2.26
   7 -11  -4   86.93    2.66
   7  -9 -11    6.23    1.94
   8 -10   0    2.13    1.84
   8  -8   2   51.45    2.75
   9 -11 -10   16.25    1.89
   9 -11  -1   90.68    2.57
  10 -12  -9   11.50    1.74
  10 -12  -2   39.28    2.18
  10 -10   1  119.66    2.47
  10  -8   3  168.98    2.72
  11 -13  -7   -3.15    1.83
  11 -13  -6   -1.81    1.88
  11 -13  -5   23.07    2.05
  11 -13  -4   -1.34    1.44
  11  -7   4   51.15    2.44
  12 -12  -1   13.44    2.08
  12   4   8    9.91    1.98
  13 -11   1   32.83    1.81
  13  -9   3    9.68    1.88
  13  -1   7   42.60    1.96
  14 -12   0    7.74    1.40
  14 -10   2   18.43    1.86
  14  -6   5   15.63    2.08
  14  -4   6    7.80    2.01
  15 -11   1    5.69    1.63
  15  -9   3   -8.08    1.86
  -2   4  -7  194.80    2.90
  -2   6  -8   72.17    2.35
  -2  10  -8    7.70    1.54
  -2  12  -7   45.94    1.78
  -2  12  -2    7.84    2.68
  -2  14  -5   43.30    2.39
  -2  14  -4   22.31    2.21
  -1   9   1   36.00    3.11
  -1  13 -10    4.92    1.88
  -1  13   0   22.13    2.85
  -1  15  -9   14.45    1.69
  -1  15  -1   13.56    2.51
  -1  17  -6   -4.60    2.08
  -1  17  -5    8.18    2.11
  -1  17  -4    8.78    2.18
   0   0 -10   75.78    2.94
   0  12   2   41.38    2.97
   1   1   2  367.62    8.48
   1   3 -13   11.59    2.02
   2  -6  -6   63.50    4.04
   2  -6  -4  392.64    4.90
   2   0 -13    2.95    2.08
   2  12   4   25.03    2.88
   3  -3   2  232.76    4.11
   3  11   5   15.88    3.41
   5  -9  -3   35.11    2.86
   6 -10  -7   42.77    2.48
   6 -10  -4   40.07    2.76
   6   2   6   86.90    3.26
   7  -9   0  387.26    3.32
  10 -12  -3   13.96    2.21
  11 -11   0    3.75    1.50
  11  -5   5   20.73    2.36
  11  -3   6   18.30    2.20
  11   7   8    3.88    2.63
  11   9   8   17.70    2.97
  13 -13  -4    8.74    1.73
  13 -13  -3    5.11    1.35
  13  -7   4   10.14    1.98
  14 -12  -1   10.55    1.77
  -2   4  -2  370.42    4.47
  -2   8  -9    9.10    2.15
  -2   8  -1  656.27    3.62
  -2  10  -9    2.88    1.97
  -2  10  -1  226.70    3.08
  -2  12  -8   38.51    1.58
  -2  14  -7    1.04    2.14
  -2  14  -6   15.42    1.66
  -2  14  -3    4.53    2.28
  -1   3 -10   56.07    2.40
  -1   7 -11    3.14    2.02
  -1   7   1  488.16    3.78
  -1   9 -11    8.64    1.62
  -1  11 -11    3.99    1.77
  -1  11   1  172.88    3.18
  -1  17  -8    2.39    1.78
  -1  17  -7    8.62    1.52
  -1  17  -3   56.48    1.78
   0   4 -12   12.92    1.96
   0  18  -1   21.49    2.13
   0  20  -5   13.22    2.03
   0  20  -4   13.42    2.01
   1  13   3   53.49    2.75
   1  19   0    0.72    2.00
   1  21  -2    6.58    1.75
   2  -6  -5   13.47    3.77
   2  -2 -12   21.26    2.90
   2  16   3   34.90    2.24
   2  18   2   41.27    1.76
   3  -7  -7   41.03    3.55
   3  -1   3  309.33    4.28
   3  21   1    5.85    1.75
   4  -8  -3  107.01    2.36
   5  -9  -7   33.48    2.54
   5  -9  -4  134.28    3.15
   5  -7 -11   16.48    2.48
   5   5   6    1.19    4.61
   5  19   4    6.49    2.14
   6 -10  -6   49.51    2.59
   6  -8 -11    9.56    1.95
   6  -8   0   65.63    2.96
   6  -6 -13    6.01    2.30
   6  -6   2   18.79    2.87
   6  18   5    3.35    2.11
   7  -7   2   84.74    2.20
   7   7   7    1.38    4.41
   8 -10  -1  124.86    2.80
   8   4   7   24.88    3.09
   8  14   7   -0.18    3.81
   9 -11  -2   66.44    2.47
   9  -9   1    9.42    2.46
   9  -7   3  194.43    2.25
  10 -12  -7    6.04    1.76
  10 -12  -4   35.05    2.23
  10  -6   4  119.62    2.65
  10  -4   5   26.68    2.38
  10  -2   6   38.45    2.70
  11  -9   2   41.32    1.73
  12 -12  -2   20.83    2.17
  12 -10   1   11.89    2.06
  12  -8   3   52.53    2.32
  12   0   7   -1.79    2.23
  12   6   8   12.00    2.28
  13 -13  -6    7.13    1.80
  13 -13  -5    0.14    1.82
  13 -11   0    7.40    1.94
  13  -5   5    4.76    2.22
  13  -3   6   10.53    2.14
  13   5   8    7.22    2.15
  14   0   7   -4.78    2.09
  15  -7   4    7.38    1.84
  15  -5   5    3.93    1.79
  15  -3   6    1.82    1.98
  -3   9  -5   57.51    2.63
  -2   2  -6   32.50    3.52
  -2   2  -5  699.30    4.76
  -2   4  -8   73.31    2.51
  -2   6  -9   -1.25    2.24
  -2   6  -1  158.59    2.96
  -2  12  -9    1.27    1.94
  -2  12  -1   14.16    2.77
  -2  14  -8   40.04    2.08
  -2  14  -2    2.09    2.38
  -2  16  -5   24.15    2.02
  -1   1  -9   32.39    3.05
  -1   3   0   96.28    3.33
  -1   5 -11    0.94    1.99
  -1  13 -11    1.42    1.51
  -1  15   0   33.40    2.50
  -1  17  -2   30.86    1.85
   0   8 -13   22.57    1.61
   0  16   1   50.48    2.45
   0  20  -3    8.98    1.82
   2   2 -14    4.27    1.87
   2  20   1    6.61    1.92
   3  -7  -4    5.32    3.12
   3  -5   0  384.59    3.67
   4  -8  -7    4.61    2.55
   4  -6   0  190.33    4.25
   4  -4   2  122.38    3.12
   4  18   4   38.25    2.33
   4  20   3    1.68    2.01
   5  -9  -6  246.16    3.21
   5  -7   0    2.47    3.29
   5  -5   2   42.30    3.46
   5  13   6   11.18    3.20
   5  17   5   13.85    2.42
   7   1   6   20.99    2.93
   7  17   6    1.83    2.76
   8 -10 -10   11.09    1.76
   8  -6   3   59.19    2.85
   8   0   6   81.90    2.92
   9 -11  -9    9.89    1.83
   9 -11  -3   12.34    2.15
   9  -5   4   55.44    2.88
   9  -1   6   19.41    2.50
  10 -12  -6   39.54    2.13
  10 -12  -5    9.24    1.93
  10 -10   0    9.22    2.15
  10   2   7   22.86    2.84
  11 -11  -1   24.94    1.62
  11   1   7   15.45    2.36
  12 -12  -3    6.45    2.09
  13  -9   2   13.09    1.97
  14 -12  -2   19.81    1.95
  14 -10   1    2.44    1.91
  14  -8   3   11.80    1.45
  15 -11   0    7.53    1.36
  15  -9   2   -1.65    2.05
  16  -8   3    4.65    1.36
  -3   7  -6   84.55    2.72
  -3   7  -5   80.69    2.86
  -3   7  -4  247.55    3.16
  -3   9  -7   42.24    2.28
  -3   9  -6   39.07    1.86
  -3   9  -4  464.28    2.83
  -3  11  -6   35.38    2.33
  -3  11  -5   24.33    2.30
  -3  11  -4  172.04    2.85
  -2   2  -4 1046.84    5.64
  -2   8 -10   -4.28    2.03
  -2  10 -10   13.84    1.86
  -2  14  -9   31.20    1.80
  -2  16  -7   -8.42    2.09
  -2  16  -6    0.66    1.49
  -2  16  -4   38.32    1.56
  -2  16  -3   29.44    2.30
  -1  -1  -5  403.17    5.88
  -1   9 -12    9.79    1.80
  -1  13   1   41.79    2.96
  -1  17  -1   73.29    2.51
  -1  19  -6    5.52    1.82
  -1  19  -5   20.05    1.49
  -1  19  -4    1.80    2.15
   0   4   2  226.97    4.41
   0   6 -13   10.58    1.82
   0  14   2   14.08    2.49
   0  18   0   90.77    1.91
   0  20  -2   27.44    1.91
   1  17   2   36.19    2.28
   1  19   1   56.75    2.31
   1  21  -1  -12.19    1.83
   2  14   4   18.21    2.58
   3  -7  -6  256.72    3.69
   3  -7  -5   32.21    3.23
   3  13   5   60.11    3.25
   3  17   4   19.01    2.46
   3  19   3   22.43    2.21
   4  -8  -6   45.53    2.91
   4  -8  -5  183.66    3.33
   5   1   5  252.56    3.96
   7  -9  -1   20.94    2.07
   7  -5   3  184.03    3.21
   8 -10  -2   13.46    2.61
   8  -8   1   49.15    2.74
   9 -11  -8    0.21    1.95
   9 -11  -4   21.40    2.15
   9  -3   5   12.71    2.77
   9   3   7    4.83    2.48
  10  -8   2   20.74    1.73
  11  -7   3   19.13    2.43
  12 -12  -8    3.12    1.82
  12 -12  -4    3.45    2.11
  12  -6   4   20.29    1.73
  12  -4   5   20.44    2.10
  12  -2   6   41.69    2.36
  12   8   8    2.72    2.25
  13 -11  -1   21.17    2.13
  13   1   7   39.70    2.23
  14 -12  -3    6.71    1.94
  14  -6   4    8.32    2.16
  14  -2   6    7.91    1.92
  15 -11  -1    7.09    1.72
  16  -6   4    3.17    1.88
  16  -4   5   10.38    1.68
  -3   7  -7   25.85    2.63
  -3   7  -3   85.53    3.21
  -3   9  -3   54.65    1.99
  -3  11  -7   10.17    2.09
  -3  11  -3  107.38    2.77
  -3  13  -6   10.84    2.21
  -3  13  -5   56.76    2.34
  -3  13  -4    2.69    2.29
  -2   2  -7   68.20    3.03
  -2   4  -9  143.44    2.83
  -2   6 -10   33.12    2.19
  -2   8   0  141.10    3.56
  -2  10   0  122.94    2.25
  -2  12 -10   16.87    1.72
  -2  14  -1   73.54    1.90
  -2  16  -8   19.58    2.00
  -2  16  -2   15.10    2.38
  -1  -1  -6  115.75    4.15
  -1   5   1  708.36    4.46
  -1   7 -12   -1.86    1.83
  -1  19  -3   33.25    1.68
  -1  19  -2   16.46    2.00
   0   2 -12   16.65    2.36
   0  20  -1    6.99    2.16
   1  15   3   76.15    2.52
   1  21   0    8.34    1.71
   2  18   3   14.95    2.41
   4  -2   3   20.26    4.06
   4   0   4 1056.83    5.97
   4  16   5   11.77    2.37
   6  -8  -1  637.85    3.89
   6  -4   3   37.84    3.06
   6   0   5   -0.76    3.64
   6  16   6    2.70    3.00
   7  -9 -10   13.91    2.09
   7   9   7    7.58    5.45
   8 -10  -9    1.87    2.21
   8  -4   4  126.94    2.34
   8  -2   5   51.44    3.04
   9 -11  -7   23.46    2.17
   9 -11  -6    4.03    2.04
   9 -11  -5   57.39    2.39
   9  -9   0  118.30    2.81
  10 -10  -1  214.04    2.75
  11 -11  -2   11.67    1.56
  11  -9   1   48.32    1.69
  12 -12  -7    9.40    1.92
  12 -12  -6    8.54    2.00
  12 -12  -5   14.28    2.07
  12 -10   0   -1.64    1.52
  12  -8   2    7.61    2.25
  13  -7   3    6.92    2.24
  14 -12  -4    6.87    1.91
  14 -10   0   18.76    1.80
  14  -4   5    0.15    2.20
  15  -7   3   15.02    1.93
  16 -10   0    5.14    1.85
  -3   5  -6   53.06    2.84
  -3   5  -5   52.79    2.96
  -3   5  -4   12.44    2.77
  -3   7  -8   24.03    2.41
  -3   9  -8  117.74    1.90
  -3   9  -2  176.96    3.14
  -3  11  -8   26.34    1.97
  -3  11  -2  166.08    2.95
  -3  13  -7   29.13    1.65
  -3  13  -3   -4.15    2.27
  -3  15  -5    2.71    1.91
  -2   2  -3  592.91    4.95
  -2  10 -11   14.69    1.66
  -2  12   0  144.98    2.26
  -2  14 -10    2.70    1.78
  -2  16  -9   11.09    1.81
  -2  18  -7   -3.62    2.07
  -2  18  -6   12.26    1.84
  -2  18  -5    6.94    1.87
  -2  18  -4   59.31    2.29
  -1  -1  -4  294.78    6.56
  -1   3 -11   10.18    2.17
  -1  15   1   34.26    2.48
  -1  17   0   19.15    2.37
   0   4 -13   -0.67    2.06
   0  10   3  208.42    3.49
   0  16   2   39.44    2.63
   0  18   1   21.98    2.35
   2  20   2   25.95    1.96
   3  -1 -14   12.11    2.48
   5  -3   3   11.63    2.42
   5  -1   4  124.77    3.55
   6  -2   4   41.17    2.94
   7  -9  -2  385.03    3.50
   7  -7   1    0.40    1.93
   7  -3   4  344.01    3.53
   7  -1   5   34.13    2.24
   8 -10  -3  108.28    2.08
   9  -7   2   41.71    1.97
  10  -6   3  111.84    2.67
  11 -11  -3   16.27    2.35
  11  -5   4   16.28    2.32
  11  -3   5   47.20    2.39
  11  -1   6    1.20    2.27
  12   2   7   23.81    2.19
  13 -11  -2    8.30    1.88
  13  -9   1    3.44    1.50
  14 -12  -5   28.92    1.97
  14  -8   2    4.82    1.94
  14   2   7    8.05    1.97
  15 -11  -2   24.91    2.02
  15  -9   1    2.51    1.79
  15  -1   6    3.81    1.79
  16  -8   2    6.74    1.39
  -3   5  -7   25.81    2.77
  -3   7  -2  388.64    3.96
  -3   9  -9   11.47    2.10
  -3  11  -9   37.17    2.05
  -3  13  -8   -1.78    1.47
  -3  13  -2   19.95    2.56
  -3  15  -7   35.31    2.10
  -3  15  -6   14.71    1.59
  -3  15  -4   50.08    1.71
  -3  15  -3    4.07    2.10
  -2   2  -8   29.90    2.79
  -2   4  -1  531.03    4.00
  -2   6   0  608.42    4.74
  -2   8 -11    8.93    1.98
  -2  12 -11    5.60    1.60
  -2  14   0    6.16    2.60
  -2  16  -1   16.27    2.22
  -2  18  -3   11.32    1.70
  -1  -1  -7  129.41    4.02
  -1   1  -1 1937.37    9.01
  -1   5 -12    7.96    1.91
  -1   9   2   16.85    3.08
  -1  11   2  194.94    3.29
  -1  19  -1   55.35    2.25
   0   0 -11    0.13    2.40
   0   8   3  637.52    4.62
   0  12   3   40.26    2.83
   0  20   0    9.98    2.13
   1   1 -13   37.72    2.32
   1   3 -14   16.86    2.02
   1   9   4  322.95    4.11
   1  11   4  229.77    3.53
   1  19   2   13.16    2.28
   2  -4  -1 1380.74    6.73
   2  16   4   34.65    2.53
   5  -7  -1  155.67    2.56
   5  15   6    2.67    3.22
   6  -8 -10    3.58    2.32
   6  -6   1    7.73    3.24
   8 -10  -8    5.16    2.03
   8 -10  -4    4.13    2.46
   8  -8 -12   -0.15    1.80
   8  -8   0  133.33    3.05
   8   6   7   19.95    3.46
  10 -10  -2   45.67    2.43
  10  -8   1   93.99    2.60
  10   0   6   74.72    2.83
  11 -11  -4   -3.23    2.21
  11  -9   0   64.43    2.37
  11   3   7   16.93    2.29
  12 -10  -1    5.99    1.99
  13 -11  -3   -1.63    2.07
  13  -5   4    5.24    2.04
  13  -3   5   25.89    2.37
  13  -1   6    2.13    2.10
  14 -10  -1   10.02    1.82
  15 -11  -3    2.70    1.74
  15  -5   4   15.34    1.56
  15  -3   5   11.40    2.06
  16 -10  -1   27.67    1.94
  16  -6   3   -0.01    1.73
  -3   5  -8   51.00    2.36
  -3   5  -3  273.92    3.15
  -3   7  -9   50.74    2.39
  -3   9  -1  142.72    3.14
  -3  11  -1    4.52    2.78
  -3  13  -9   40.06    1.87
  -3  15  -8    6.60    1.82
  -3  17  -6   15.05    1.91
  -3  17  -5   39.02    2.12
  -2   4 -10   68.34    2.43
  -2   6 -11   16.67    2.08
  -2  18  -2   40.52    1.79
  -1   1 -10   11.79    2.21
  -1  13   2  161.87    3.10
   0  -2  -9   63.97    4.69
   0  14   3    5.32    2.43
   1  13   4   28.35    3.23
   1  17   3   52.85    2.48
   1  21   1    6.69    1.83
   3  -5  -1  812.65    5.48
   3  15   5    6.13    2.47
   4  -6  -1   80.00    3.06
   4  10   6   21.12    4.91
   5  -5   1  307.42    4.43
   6  -8  -2   35.07    3.06
   6   4   6    1.57    3.89
   7  -9  -9   14.94    1.97
   7  -9  -3    8.09    2.77
   7  13   7    7.11    4.51
   8 -10  -6   14.19    2.46
   8 -10  -5   46.66    2.34
   8  -6   2   31.13    2.09
   9  -9 -11    1.20    1.85
   9  -9  -1   28.16    1.86
   9  -5   3   91.45    3.07
   9   1   6   14.84    2.60
   9   5   7   52.23    3.06
  10 -10 -10    7.28    1.81
  10  -4   4    0.59    2.50
  10  -2   5   31.07    2.74
  10   4   7   30.09    2.78
  11 -11  -8   14.50    1.74
  11 -11  -7   10.13    2.00
  11 -11  -6    1.88    2.02
  11 -11  -5   51.63    2.31
  11  -7   2   54.71    2.30
  12  -8   1    7.69    2.06
  12  -6   3   17.23    1.72
  13 -11  -4   24.93    1.91
  13  -9   0   10.95    2.05
  13   3   7    5.24    2.10
  14  -6   3    4.18    2.11
  15  -9   0    3.03    1.99
  15  -7   2   12.77    1.94
  16  -8   1   22.78    1.99
  -4  10  -6   18.98    2.30
  -4  10  -5  216.85    2.85
  -4  10  -4   88.71    2.73
  -4  12  -6    8.67    2.28
  -4  12  -5   13.90    2.20
  -4  12  -4   54.15    2.40
  -3   9 -10   25.83    1.98
  -3  11 -10   -1.43    1.69
  -3  13 -10    3.53    1.83
  -3  13  -1   22.45    2.44
  -3  15  -9    5.68    1.75
  -3  15  -2    0.88    1.74
  -3  17  -8    6.72    1.68
  -3  17  -7   14.33    1.45
  -3  17  -4   11.89    1.56
  -3  17  -3   20.41    2.23
  -2  10 -12    8.02    1.73
  -2  10   1   91.52    2.27
  -2  12   1  121.40    2.96
  -2  16   0   52.27    2.46
  -2  18  -1    1.76    2.18
  -2  20  -4   17.47    1.54
  -2  20  -3    3.67    1.99
  -1   7 -13    5.98    1.81
  -1   7   2   42.40    3.70
  -1  17   1   58.85    1.83
  -1  19   0   -2.39    1.99
  -1  21  -2   -1.62    1.42
   0  18   2   43.35    2.40
   0  20   1    3.91    1.96
   1  -1 -12    3.27    2.86
   2  -4 -10   10.49    5.38
   2  20   3    3.43    1.90
   3  -3   1  140.15    4.16
   3  19   4    5.53    2.17
   4  -4   1  131.52    4.26
   4  12   6   16.52    3.65
   4  18   5    4.23    2.34
   5  -7 -10   36.69    2.38
   7  -9  -4  451.37    3.57
   7  -7   0  299.39    3.35
   7  -5   2   63.07    2.91
   7   3   6   46.20    3.84
   8   2   6   49.75    3.49
   9  -7   1   42.60    2.80
  10 -10  -3   15.82    2.28
  12 -10  -2   19.23    2.15
  12  -4   4    4.28    2.38
  12   0   6   61.32    2.36
  13 -11  -5   -6.32    2.06
  13  -7   2    1.95    1.63
  14 -10  -2    4.84    2.14
  14  -8   1    3.25    1.91
  14  -4   4   17.93    2.21
  14   0   6   42.28    2.09
  15 -11  -4   35.49    1.57
  16 -10  -2   -1.57    1.76
  16  -4   4    4.83    1.42
  16  -2   5   10.02    1.83
  -4   8  -7   76.23    2.43
  -4   8  -6   13.65    2.55
  -4   8  -5  510.07    2.95
  -4   8  -4   18.33    2.77
  -4  10  -7   91.38    1.83
  -4  10  -3  207.99    3.07
  -4  12  -7   36.57    1.71
  -4  12  -3   35.62    2.58
  -4  14  -7    3.77    1.90
  -4  14  -6    1.57    2.10
  -4  14  -5   35.28    2.18
  -4  14  -4   10.65    2.26
  -3   3  -6  284.33    3.50
  -3   3  -5  116.65    3.30
  -3   5  -9   81.56    2.40
  -3   5  -2   18.92    3.90
  -3   7 -10   11.63    2.12
  -3   7  -1  320.79    4.12
  -3  15  -1   36.01    2.45
  -3  17  -2   16.24    2.12
  -3  19  -5   25.29    1.83
  -2   2  -9  253.44    3.35
  -2   2  -2   60.50    4.25
  -2   8 -12    5.77    1.66
  -2   8   1  138.55    2.63
  -2  14   1   23.24    2.62
  -2  20  -2   22.53    1.94
  -1  15   2    7.69    2.32
  -1  21  -1   12.58    1.97
   1   7   4  227.30    4.67
   1  15   4   58.33    2.90
   2  10   5  101.90    4.12
   2  12   5   25.10    3.22
   2  18   4   47.76    2.66
   5  -7  -2  238.41    2.85
   6  -8  -9   33.46    2.55
   6  -8  -3  317.11    3.48
   7  -9  -8   21.98    2.27
   7  -9  -7    7.86    2.55
   7  -9  -5    3.00    2.56
   7  -7 -12    8.87    2.17
   8  -8  -1  394.65    3.33
   8  -4   3   91.30    3.14
   9  -9  -2  136.29    2.62
   9  -3   4   73.25    3.10
   9  -1   5   46.35    2.81
  10 -10  -9    5.36    1.89
  10 -10  -4    8.31    2.21
  10  -8   0   16.14    2.47
  10  -6   2    3.58    2.59
  11  -9  -1   -3.59    1.62
  11  -5   3   27.06    2.56
  12 -10  -3   23.90    2.29
  12  -2   5    6.76    2.30
  12   4   7    9.67    2.24
  13 -11  -7   14.53    1.38
  13 -11  -6   15.84    1.53
  14  -2   5    0.78    1.97
  14   4   7   -1.00    1.95
  15  -9  -1    8.91    1.81
  15  -5   3   21.31    1.86
  15   1   6    2.22    1.79
  16 -10  -3   39.58    1.96
  17  -7   1   -1.95    1.60
  -4   8  -8   17.02    2.10
  -4   8  -3  121.24    2.95
  -4  10  -8    6.78    1.52
  -4  12  -8   17.89    1.54
  -4  14  -8   16.28    2.01
  -4  14  -3   14.82    2.28
  -4  16  -6    3.12    2.13
  -4  16  -5   14.61    2.00
  -3   3  -7  239.48    3.36
  -3   3  -4  281.21    4.25
  -3   9 -11    2.37    1.68
  -3  11 -11    2.40    1.76
  -3  11   0   53.49    2.90
  -3  13   0   25.25    2.70
  -3  19  -4    5.77    1.54
  -3  19  -3   19.62    1.97
  -2   4 -11    5.68    2.10
  -2   6 -12    8.70    2.06
  -2  18   0   23.74    2.21
  -1  -1  -8   21.94    3.50
  -1   3 -12    6.71    2.01
  -1   5 -13    4.87    1.86
  -1  19   1   22.89    2.27
   0   2 -13    3.99    2.33
   0   6   3  169.88    4.55
   0  16   3    3.66    2.30
   1  19   3   37.48    2.38
   1  21   2    4.41    1.80
   2   0 -14   12.43    2.49
   3  17   5   50.04    2.71
   4  -6 -10   75.10    3.11
   4  -6  -2  323.84    4.25
   4  14   6    7.40    3.25
   6  -6   0   79.34    3.46
   6  -4   2   13.81    3.46
   9  -9 -10   29.55    2.13
  10 -10  -7   23.91    2.05
  10 -10  -6   31.11    2.13
  10 -10  -5    4.50    2.30
  11  -7   1    2.52    2.39
  11   1   6    3.56    2.50
  11   5   7    7.88    2.63
  12  -8   0   22.19    2.29
  12  -6   2   24.29    2.25
  13  -9  -1    7.67    1.52
  13  -5   3   18.19    2.25
  13   1   6    4.15    2.31
  14 -10  -3   35.22    2.00
  14  -8   0    8.18    1.84
  15  -7   1    7.46    1.93
  15  -3   4    5.93    2.02
  16  -8   0    9.33    1.33
  16  -6   2    5.16    1.43
  -4   6  -7   47.73    2.57
  -4   6  -6   32.90    2.64
  -4   6  -5   31.99    2.72
  -4   6  -4   63.98    2.86
  -4  10  -9   43.45    1.91
  -4  10  -2   19.77    1.86
  -4  12  -9    6.85    1.76
  -4  12  -2   81.38    1.96
  -4  14  -9   18.76    1.92
  -4  14  -2   37.58    2.34
  -4  16  -8   25.80    1.89
  -4  16  -7    8.68    1.48
  -4  16  -4   38.67    1.60
  -4  16  -3   12.40    2.13
  -3   9   0  427.51    2.97
  -3  15   0   32.74    2.41
  -3  17  -1   28.42    2.15
  -3  19  -2    6.51    1.92
  -2  16   1    7.53    1.75
  -2  20  -1    4.78    1.90
  -1  17   2   29.88    2.49
  -1  21   0    1.89    1.77
   0  20   2   28.72    2.24
   2  14   5   57.68    2.75
   3  -5 -10   29.46    3.69
   4   4   5  180.21    5.21
   5  -7  -3    3.46    3.10
   5  17   6    6.37    2.93
   6  -8  -8    5.19    2.58
   6  -8  -4    2.73    2.97
   7  -3   3   95.43    3.32
   8  -8 -11   30.44    1.90
   8  -6   1   32.33    2.05
   8  -2   4   29.81    3.12
   8   0   5   -1.28    2.95
   9  -9  -3   11.69    1.83
  11  -9  -2   15.10    2.29
  11  -3   4   24.79    2.48
  11  -1   5  156.42    2.91
  12 -10  -9   14.62    1.91
  12 -10  -5   19.01    1.99
  12 -10  -4    4.30    1.66
  13  -9  -2   27.06    2.07
  13  -7   1   23.14    2.09
  13  -3   4   24.33    2.40
  13  -1   5   30.19    2.29
  13   5   7    5.70    2.07
  14 -10  -4   -2.77    2.02
  14  -6   2   44.13    1.75
  15  -9  -2   28.92    2.10
  15  -1   5   18.17    1.92
  16  -4   3   12.92    1.94
  17  -5   2   -3.04    1.68
  -4   6  -8   66.70    2.34
  -4   8  -9   78.24    2.33
  -4   8  -2   17.66    3.02
  -4  10 -10   17.32    1.77
  -4  12 -10   19.95    1.93
  -4  16  -2   17.83    2.12
  -4  18  -6    7.03    1.79
  -4  18  -5   -6.57    1.84
  -4  18  -4   41.33    2.17
  -3   3  -8   58.38    2.84
  -3   5 -10   52.07    2.36
  -3   7 -11    5.85    1.98
  -2   2 -10    7.10    2.66
  -2   4   0  361.49    4.80
  -2   6   1   59.56    4.11
  -2  12   2   74.86    3.07
  -1   1 -11   31.88    2.53
  -1  11   3   44.46    2.99
  -1  13   3   50.61    2.87
   0  18   3    8.73    2.43
   1  -3  -2  231.28    5.41
   1  17   4    5.58    2.34
   3  -5  -2  236.01    4.44
   5  -7  -9  117.82    2.97
   5  -5   0  105.31    4.27
   5  -3   2  219.47    4.29
   6  -8  -7   28.63    2.45
   7  -7  -1  261.45    2.65
   7   1   5   32.76    3.15
   8  -8  -2   38.21    2.24
   8   8   7    1.60    3.26
   9  -9  -9    6.61    2.02
   9  -9  -4   63.22    2.65
   9  -7   0  196.76    2.40
   9  -5   2    8.22    2.82
   9   7   7   17.86    3.07
  10  -8  -1   67.96    1.98
  10  -4   3   18.03    2.81
  10   2   6   26.64    2.67
  10   6   7   30.36    2.73
  12 -10  -8    5.07    1.77
  12 -10  -7   34.85    2.13
  12 -10  -6   10.39    2.20
  14 -10  -7   30.32    1.81
  14 -10  -6    5.98    1.98
  14 -10  -5   22.44    1.98
  14  -4   3   10.11    2.13
  14   2   6   11.31    2.18
  14   6   7    2.18    1.84
  16  -8  -1   31.75    1.92
  16  -2   4    4.12    2.09
  16   0   5   -0.06    2.02
  17  -7   0   17.84    1.81
  -5  11  -7    7.53    2.26
  -5  11  -6   23.31    2.16
  -5  11  -5   -0.32    2.17
  -5  11  -4   23.56    2.55
  -5  13  -7   10.36    2.09
  -5  13  -6    6.27    2.10
  -5  13  -5   -5.29    2.06
  -5  13  -4    1.75    2.20
  -4   6  -3    7.43    3.08
  -4  10  -1  143.69    3.03
  -4  12  -1   56.35    2.00
  -4  14  -1   36.15    2.42
  -4  18  -3   18.20    1.94
  -3   3  -3  209.66    3.44
  -3   5  -1  136.09    4.10
  -3   7   0  756.93    4.78
  -3   9 -12    1.72    1.67
  -3  11   1  201.39    3.04
  -3  13   1   68.18    2.71
  -3  17   0    8.55    2.29
  -3  19  -1   32.67    2.14
  -2   0  -6  106.03    3.54
  -2   0  -5    0.63    4.20
  -2  10   2    5.92    2.12
  -2  14   2   71.03    2.52
  -2  18   1   19.53    2.16
  -2  20   0   14.74    1.53
  -1   9   3    5.71    3.17
  -1  15   3   71.86    2.78
  -1  19   2    9.41    2.07
  -1  21   1    3.32    2.05
   0  12   4  144.33    3.23
   2   0   2  308.54    5.64
   2  16   5   34.24    2.87
   2  20   4   19.36    2.26
   4  -2   2  540.66    5.12
   5  -7  -4  162.01    3.16
   6  -6 -12    1.83    2.12
   6  -2   3  388.87    4.12
   6   2   5   78.82    4.01
   7  -5   1  109.74    3.33
   7  -1   4   49.29    3.24
   7  15   7    3.72    3.98
   9  -9  -5    2.59    2.37
  10  -6   1   25.24    2.70
  10  -2   4   90.64    3.11
  10   0   5   -4.96    2.61
  11  -9 -10   21.96    1.94
  11  -9  -3    0.53    1.80
  11  -7   0   58.67    2.54
  11  -5   2   14.84    2.42
  12  -8  -1   14.52    1.67
  12  -4   3   13.38    1.85
  12   2   6   44.74    2.32
  12   6   7   15.48    2.10
  13  -9  -3    5.18    2.21
  14  -8  -1   15.73    1.51
  14   0   5   -4.62    2.05
  15  -9  -3    3.02    1.91
  15  -7   0    4.67    2.01
  15  -5   2    3.53    1.95
  15   3   6    0.33    1.77
  16  -6   1    6.30    1.54
  17  -3   3   13.70    1.96
  -5   9  -7    7.07    2.24
  -5   9  -6   70.41    1.88
  -5   9  -5    3.18    1.86
  -5   9  -4  345.66    3.18
  -5  11  -8   30.41    2.11
  -5  11  -3   23.53    2.69
  -5  13  -8    3.53    1.93
  -5  13  -3   43.87    2.36
  -5  15  -8    7.91    1.67
  -5  15  -7    4.91    1.83
  -5  15  -6    6.25    1.56
  -5  15  -5   16.96    1.48
  -5  15  -4   15.52    2.13
  -4   6  -9   23.59    2.33
  -4   8 -10   12.13    1.89
  -4  16  -1   10.49    2.35
  -4  18  -2    3.45    2.14
  -3   3  -9    1.76    2.55
  -3  15   1   26.38    2.41
  -2   0  -7    0.84    3.60
  -2   4 -12    7.66    2.28
  -2   6 -13    5.03    1.96
  -2  16   2   29.69    2.50
  -1   3   1  217.25    5.32
  -1   5   2   99.73    3.71
   0   0 -12   15.61    2.42
   0  10   4   21.30    3.02
   0  14   4   26.14    2.77
   1   1 -14    5.32    2.20
   2   8   5  301.48    5.69
   3  -1   2   45.08    4.03
   3  19   5   21.69    2.33
   4  -6  -3   57.43    2.55
   4  -4   0  467.33    4.67
   4  16   6    8.41    2.86
   5  -7  -8   85.10    3.10
   5   3   5   49.53    3.54
   6  -6  -1  170.24    3.59
   7  -7 -11   12.40    2.18
   8  -8 -10   -0.87    1.96
   8  -8  -3   58.23    2.17
   9  -9  -7    7.80    2.12
   9  -9  -6   10.28    2.30
   9   3   6   23.29    2.77
  10  -8  -2   -3.17    2.55
  11  -9  -4    8.70    2.41
  12  -6   1   24.64    2.38
  12  -2   4   52.25    2.62
  12   0   5    2.89    2.46
  13  -9  -4    9.37    2.12
  13  -7   0   23.88    1.65
  13  -5   2   38.12    1.80
  13   7   7    6.30    2.28
  14  -6   1   21.38    1.66
  14  -2   4   14.01    1.69
  15  -9  -4   28.10    2.12
  16  -8  -2    7.87    1.45
  17  -7  -1   10.10    1.99
  17  -5   1    7.77    1.78
  -5   9  -8   94.56    2.34
  -5   9  -3   16.95    2.73
  -5  11  -9   27.56    2.03
  -5  13  -9   14.90    1.89
  -5  15  -3    9.58    1.58
  -5  17  -7   12.69    1.71
  -5  17  -6    7.92    1.54
  -5  17  -5   19.07    1.50
  -5  17  -4   11.04    1.99
  -4   4  -7    7.03    2.65
  -4   4  -6   47.51    3.08
  -4   4  -5  197.81    3.36
  -4   6  -2   85.70    3.70
  -4   8  -1  637.36    3.39
  -4  10 -11   -1.06    1.52
  -4  12   0   75.04    2.90
  -4  14   0   36.33    2.53
  -4  20  -3    8.49    1.76
  -3   5 -11    3.78    2.01
  -3   7 -12   10.78    1.80
  -3   9   1    5.72    2.95
  -3  19   0    6.02    2.20
  -3  21  -1   -2.83    1.75
  -2   8   2    0.41    3.22
  -2  20   1    6.22    2.16
  -1  -1  -9   29.60    3.82
  -1  -1  -3 1111.28   10.58
  -1   3 -13    7.83    2.02
  -1  17   3   32.46    2.44
   0  16   4   34.82    2.61
   0  20   3    4.96    2.19
   1  19   4   -0.94    2.20
   4  -6  -9   44.86    3.06
   5  -7  -7    7.38    3.18
   5  -1   3   65.97    4.11
   6   0   4   66.93    3.27
   7  -7  -2  377.31    2.96
   8  -8  -4   38.40    2.98
   8  -6   0   47.43    2.10
   8  -4   2   29.07    2.15
   8   4   6    6.29    3.26
   9  -7  -1  183.12    2.40
   9  -3   3   48.62    2.22
  10  -8 -11   33.92    2.07
  11  -9  -8   24.91    2.01
  11  -9  -5   18.19    2.39
  11   3   6   12.60    2.51
  11   7   7   20.16    2.54
  12  -8  -2   10.70    2.21
  13  -9  -5   15.93    2.02
  13   3   6    7.18    2.22
  14  -8  -2   10.36    1.56
  15  -9  -6   23.68    1.85
  15  -9  -5   12.27    2.05
  15  -7  -1   12.20    1.90
  15  -3   3    3.39    1.59
  15  -1   4    6.78    1.98
  15   1   5   15.46    2.17
  16  -8  -3   38.26    2.12
  16  -6   0   -1.11    2.07
  16  -4   2    3.70    1.87
  -5   7  -7    8.88    2.52
  -5   7  -6   54.37    2.13
  -5   7  -5   80.94    2.76
  -5   7  -4  139.53    2.98
  -5   9  -9    1.52    2.05
  -5  11  -2   41.80    2.58
  -5  13 -10   -2.19    1.61
  -5  13  -2    9.66    1.68
  -5  15  -2   11.33    2.25
  -5  17  -3    9.71    1.89
  -4   4  -4   11.26    3.37
  -4   6 -10   53.19    2.33
  -4   8 -11   11.36    1.91
  -4  10   0  117.20    2.96
  -4  16   0    8.05    2.38
  -4  18  -1    6.57    1.52
  -4  20  -2   14.07    2.01
  -3   3  -2  237.57    4.51
  -3  17   1   10.34    1.63
  -2   0  -8  165.23    4.07
  -2   0  -4 1732.86    8.39
  -2   2 -11    2.33    2.46
  -2   2  -1 4971.12   11.95
  -2  18   2    4.83    2.25
  -1  21   2   10.02    2.13
   1  13   5   91.26    3.37
   2  18   5    2.59    2.37
   3  13   6   20.65    3.63
   5  -7  -6  191.81    3.38
   5  -5 -12   19.71    2.69
   5   1   4  123.42    3.70
   5   7   6   58.03    5.62
   6  -4   1  109.23    3.93
   8  -8  -9    7.35    2.10
   9  -7 -12    7.11    1.91
   9  -5   1   -1.50    2.93
   9  -1   4   31.15    3.17
   9   1   5   54.33    3.01
  10  -8  -3   22.82    2.49
  10   8   7   18.89    2.86
  11  -9  -7    9.35    2.00
  11  -9  -6   34.64    1.72
  11  -7  -1   10.88    2.53
  11  -3   3   20.64    2.55
  13  -9  -8   19.14    2.05
  13  -9  -7    7.99    2.13
  13  -9  -6   40.79    2.29
  13  -7  -1    6.67    2.28
  13  -3   3    0.32    1.74
  13   1   5   34.58    2.26
  14  -8  -3   50.58    2.11
  14  -4   2   20.95    2.41
  14   4   6   -2.88    1.88
  15  -5   1    7.11    2.21
  16  -2   3   13.04    2.14
  16   2   5   -2.27    2.00
  17  -7  -2   12.96    1.81
  17  -3   2    7.09    1.85
  -6  12  -6    0.77    2.21
  -6  12  -5    9.36    2.08
  -6  14  -6   20.13    2.13
  -6  14  -5   10.01    2.07
  -5   7  -8   82.78    2.49
  -5   9  -2   22.75    2.71
  -5  11 -10    6.49    1.68
  -5  13  -1    0.70    2.29
  -5  17  -2    2.82    2.18
  -5  19  -4   12.48    1.51
  -5  19  -3   -8.75    1.83
  -4   4  -8   64.38    2.64
  -4  20  -1    4.51    1.85
  -3   3 -10   68.56    2.57
  -3  13   2   20.43    2.60
  -3  19   1   14.22    2.01
  -3  21   0   10.96    2.01
  -2  14   3    0.15    2.50
  -1  19   3   13.21    2.33
   0  18   4   38.59    2.46
   1  11   5  227.97    4.46
   1  15   5   10.81    2.59
   2   2   3  620.46    8.64
   3  -3   0 2133.75    7.10
   3   3   4  297.73    6.48
   3  15   6   13.41    3.14
   4   0   3    8.88    3.95
   4  18   6    3.17    2.54
   5  -5  -1  262.10    4.43
   7  -7  -3   16.52    2.96
   7   5   6   30.64    3.65
   8  -8  -8   11.10    2.32
   8  -8  -6   21.86    2.54
   8  -8  -5  182.02    2.40
   8  -2   3   10.02    2.99
   9  -7  -2  112.35    2.80
  10  -8 -10    4.22    1.91
  10  -6   0  125.03    2.29
  10  -4   2   12.99    2.07
  11  -5   1   13.62    2.63
  11  -1   4   29.50    2.72
  11   1   5  165.65    3.04
  12  -8  -3   59.77    1.85
  12  -6   0   20.19    2.49
  12  -4   2   18.44    2.53
  12   8   7   19.84    2.05
  13  -5   1   12.27    2.38
  13  -1   4    1.27    2.29
  14  -6   0    4.67    1.58
  15  -7  -2   15.05    1.91
  15   5   6    0.58    1.98
  16  -8  -4    4.30    1.42
  16   0   4    8.78    1.91
  17  -7  -3   -3.64    1.77
  17  -5   0    9.48    2.03
  -6  10  -7   41.35    2.11
  -6  10  -6   41.70    2.37
  -6  10  -5   46.13    2.40
  -6  12  -8    2.39    1.97
  -6  12  -7   17.05    1.55
  -6  12  -4   54.33    2.25
  -6  14  -8    3.26    1.85
  -6  14  -7    2.16    1.44
  -6  14  -4   37.52    2.06
  -6  16  -7   12.89    1.90
  -6  16  -6    0.63    1.83
  -6  16  -5    8.00    1.84
  -6  16  -4   23.30    1.99
  -5   7  -9   35.15    2.14
  -5   7  -3   42.44    2.79
  -5   9 -10   17.32    1.98
  -5  11  -1   89.49    2.65
  -5  15  -1   13.56    1.70
  -5  19  -2   11.97    1.87
  -4   4  -9   75.25    2.60
  -4   4  -3  113.63    4.07
  -4   6  -1   96.28    4.05
  -4   8   0   47.51    3.25
  -4  12   1   29.49    2.66
  -4  14   1   10.17    2.60
  -4  18   0    2.75    1.59
  -3   1  -6  108.39    4.30
  -3   5 -12   13.49    1.99
  -3   5   0  369.02    4.58
  -3   7   1  189.22    4.02
  -3  11   2   12.59    2.92
  -3  15   2   13.28    2.30
  -2  12   3   21.90    2.72
  -2  16   3   -4.23    2.47
  -2  20   2    9.88    2.15
  -1   1 -12    3.93    2.34
  -1   7   3  164.54    3.77
   0  -2 -10   50.04    4.80
   0   2 -14    4.56    2.10
   0   8   4  110.72    4.12
   3   1   3  322.92    5.20
   3  11   6   40.34    4.41
   4  -6  -8   44.02    3.13
   4  -6  -5   43.90    3.41
   4   2   4  405.66    4.93
   6  -6 -11   23.91    2.23
   6  -6  -2   90.63    2.45
   6   6   6   26.91    3.97
   7  -7 -10    5.14    2.03
   7  -5   0   82.42    2.52
   7  -3   2  134.15    2.57
   8  -6  -1  259.96    3.35
   8  10   7    2.07    3.76
   9   9   7    5.21    3.01
  10  -8  -4    3.18    1.82
  10   4   6   14.07    2.68
  11  -7  -2    9.93    2.33
  12  -8  -4   11.65    2.46
  12   4   6    4.30    2.13
  13  -7  -2   11.25    2.13
  14  -8  -4    4.22    2.08
  14  -2   3   40.31    2.40
  14   2   5    2.38    2.37
  15  -3   2   25.22    2.05
  16  -8  -5   27.25    1.43
  16  -6  -1   18.64    1.42
  16  -4   1   12.68    2.16
  17  -1   3   25.10    1.54
  17   1   4    5.75    1.85
  -6  10  -8    1.40    2.08
  -6  10  -4   29.44    2.35
  -6  12  -9   17.29    1.89
  -6  12  -3   -2.04    2.17
  -6  14  -9    6.54    1.75
  -6  14  -3   72.26    1.72
  -6  16  -3    7.29    1.99
  -6  18  -5   -4.00    1.71
  -6  18  -4    0.22    1.76
  -5   5  -6    5.85    2.91
  -5  11 -11   -0.43    1.56
  -5  17  -1    3.72    1.63
  -4   6 -11   16.66    2.06
  -4   8 -12    6.91    1.79
  -4  16   1   23.67    2.28
  -4  20   0    3.61    1.82
  -3   1  -7  270.11    3.86
  -3   1  -5  577.06    4.83
  -3  17   2    1.25    2.36
  -2   0  -9    1.07    2.99
  -2   4 -13    3.25    1.88
  -2  10   3   34.13    3.11
  -1  13   4   14.47    2.88
  -1  15   4   22.24    2.67
   1  17   5   11.45    2.47
   2  -4  -3  115.39    4.34
   2  -2   0 2381.81    8.55
   3  -5  -9   27.09    3.46
   4  -6  -7  101.79    3.60
   4  -6  -6  356.60    4.02
   5  -3   1   13.89    4.05
   7  -7  -4  168.00    3.19
   8   0   4   78.50    3.36
   8   2   5   53.06    3.06
   9  -7 -11   13.69    2.26
  10  -8  -8    1.46    2.03
  10  -8  -6    7.41    2.25
  10  -8  -5   12.71    2.36
  10  -2   3   64.77    3.21
  11   9   7    3.92    2.44
  12  -8  -9   17.19    1.94
  12  -8  -5   35.65    2.45
  12  -2   3   41.39    2.70
  13   5   6   -0.87    2.06
  14  -8  -6    6.63    2.03
  14  -8  -5   20.29    2.02
  14  -6  -1   27.13    2.21
  14   0   4   14.18    2.25
  15  -7  -3   -6.23    2.20
  15  -5   0   21.91    2.05
  15   3   5    6.24    1.90
  17  -5  -1   -4.40    1.84
  -6   8  -7   32.75    2.44
  -6   8  -6    4.23    2.63
  -6   8  -5   67.44    2.77
  -6  10  -9   61.38    2.10
  -6  10  -3   38.59    2.53
  -6  12  -2    8.18    2.41
  -6  14  -2   94.54    2.41
  -6  16  -2   11.34    2.00
  -6  18  -3    2.52    2.08
  -5   5  -7   17.07    2.51
  -5   5  -5   83.92    2.31
  -5   7 -10    3.77    2.15
  -5   7  -2    8.48    2.99
  -5   9 -11    8.86    1.83
  -5   9  -1    2.95    1.97
  -5  13   0   -0.38    2.26
  -5  15   0   54.30    2.42
  -5  19  -1    7.85    2.01
  -4  10   1   19.32    2.76
  -4  18   1   14.38    2.20
  -3   1  -8   51.10    3.47
  -3   3 -11    5.22    2.54
  -3   9   2    9.76    2.98
  -3  19   2   10.11    1.97
  -3  21   1    7.97    1.45
  -2  18   3  -11.70    2.43
  -1  11   4    5.24    3.05
  -1  17   4    4.90    2.61
   0  20   4    4.12    2.28
   3  -5  -4  293.48    4.29
   3  17   6   14.45    2.72
   4  -4  -1  761.42    5.23
   7  -7  -9   51.81    2.38
   7  -7  -5  131.94    3.14
   7  -5 -13    6.05    1.91
   8  -6 -12    4.64    2.07
   8  -4   1   52.91    2.30
   9  -7  -3    4.35    2.08
   9  -5   0   27.25    2.89
   9  -3   2   28.28    3.11
   9   5   6   27.51    3.18
  10  -8  -7   68.93    2.32
  10  -6  -1   21.75    2.00
  10   0   4  297.79    3.38
  10   2   5   40.15    2.98
  11  -7  -3   38.54    2.42
  11  -3   2   33.96    2.55
  11   5   6   37.79    2.86
  12  -8  -8    2.19    2.08
  12  -8  -7   97.52    2.36
  12  -8  -6   21.05    2.32
  12  -6  -1   16.95    2.34
  12   0   4   91.80    2.73
  12   2   5    5.08    2.38
  12  10   7   14.97    2.25
  13  -7  -3   14.71    2.43
  13  -5   0   62.13    2.51
  13  -3   2    8.55    2.33
  14  -8  -8    7.94    1.80
  14  -8  -7   26.62    1.91
  14  -4   1   20.64    1.80
  14   6   6   10.69    2.19
  15  -1   3   -5.57    2.20
  15   1   4   13.01    2.15
  16  -6  -2    5.25    1.50
  16  -2   2   17.56    2.13
  16   4   5    7.31    1.93
  17  -3   1   10.67    1.48
  -7  13  -6   -0.01    1.93
  -7  15  -6    6.85    1.86
  -7  15  -5    2.08    1.90
  -6   8  -8   17.77    2.24
  -6   8  -4   22.51    2.62
  -6  12 -10    5.79    1.61
  -6  18  -2   10.46    2.08
  -5   5  -8   56.23    2.50
  -5   5  -4   47.78    2.31
  -5  11   0   42.94    2.14
  -5  17   0    1.97    1.63
  -4   4 -10   65.31    2.48
  -4   4  -2  124.48    4.39
  -3   1  -4  164.19    4.34
  -3   3  -1  133.15    4.30
  -2   0  -3    0.64    4.94
  -2   2 -12    8.50    2.29
  -2   4   1 1337.18    6.67
  -2   6   2   21.60    2.86
  -1  -1 -10   10.79    3.55
   1  19   5   19.44    2.41
   4  -4 -12    6.88    2.74
   5  -5  -2  185.51    4.19
   6  -6  -3    7.24    2.28
   6  -4   0   64.61    4.08
   6  -2   2   66.04    2.85
   7  -7  -8   16.03    2.50
   7  -1   3  259.54    2.97
   7   3   5   49.48    3.81
   8  -6  -2   40.81    2.97
   9  -7 -10   21.91    2.29
   9  -7  -4   76.87    2.80
  10  -4   1   25.20    2.76
  10  10   7   11.79    2.83
  11  -7 -11   19.12    1.93
  11  -5   0   -3.88    1.89
  12  -4   1    4.95    1.75
  14  -6  -2   61.86    2.29
  15  -7  -4    3.40    1.66
  15  -5  -1   12.13    1.96
  16  -6  -3    9.73    1.94
  16  -4   0   -0.20    1.98
  16   0   3   -6.60    2.22
  16   2   4    4.27    2.14
  17  -5  -2    6.29    1.76
  17  -1   2    4.77    2.07
  18  -4  -1    3.71    1.74
  -7  11  -7   11.61    1.97
  -7  11  -6   -2.18    2.29
  -7  11  -5   10.57    2.25
  -7  13  -8    4.56    1.94
  -7  13  -7    4.43    1.49
  -7  13  -5   11.73    1.49
  -7  13  -4   29.00    2.18
  -7  15  -7    5.17    1.41
  -7  15  -4   18.19    2.01
  -7  17  -6    1.83    1.72
  -7  17  -5    8.14    1.94
  -7  17  -4    2.41    1.75
  -6   8  -9   94.05    2.35
  -6   8  -3   16.73    2.85
  -6  10 -10    6.35    1.67
  -6  10  -2   67.47    2.14
  -6  12  -1   21.02    2.48
  -6  14  -1    5.10    1.70
  -6  16  -1    5.03    2.19
  -5   5  -9   35.37    2.48
  -5   5  -3  255.44    3.63
  -5   7 -11    0.14    2.09
  -5  19   0   16.00    2.16
  -4   2  -6  211.83    3.84
  -4   6 -12    9.53    1.89
  -4  14   2   61.87    2.63
  -4  16   2   71.53    2.47
  -4  20   1   14.78    1.91
  -3   5 -13    1.89    2.14
  -3  13   3   31.48    2.81
  -3  15   3   54.62    2.71
  -2  20   3    8.92    1.95
  -1  19   4    1.04    2.25
   0  14   5   23.37    2.67
   0  16   5   11.41    2.55
   1  -3  -3  178.10    5.76
   1   9   5   41.66    3.81
   3  -5  -8   24.21    3.38
   3  -5  -5  215.14    3.97
   4  -2   1   91.18    4.49
   6  -6 -10   58.29    2.70
   6  16   7    6.62    3.65
   7  -5  -1  221.93    3.52
   7   1   4   44.04    3.50
  10  -6  -2  124.32    2.99
  11  -7  -4   13.28    2.53
  11  11   7    7.07    2.51
  12  -6  -2   94.33    2.63
  12   6   6   10.95    2.59
  13  -7  -4    8.91    1.80
  13  -1   3   22.49    1.86
  13   1   4    2.91    2.60
  13   3   5   30.90    2.32
  14  -2   2    0.39    2.47
  15  -7  -6   15.51    2.26
  15  -7  -5    7.17    1.55
  15  -3   1    3.73    2.15
  17  -3   0    9.06    2.05
  17   1   3   28.65    2.16
  -7  11  -8   16.75    2.12
  -7  11  -4    2.70    2.19
  -7  13  -9    5.73    1.77
  -7  13  -3   41.34    2.23
  -7  15  -3   56.05    1.99
  -7  17  -3    1.77    1.98
  -6   6  -7   38.42    2.49
  -6   6  -6   18.99    2.97
  -6  18  -1    4.45    1.84
  -5   7  -1   47.75    2.37
  -5   9   0   -2.15    2.00
  -5  13   1   72.00    2.68
  -5  15   1   23.60    1.78
  -5  17   1   17.53    2.25
  -4   2  -7   61.59    3.17
  -4   2  -5   87.71    3.49
  -4   6   0  175.45    3.20
  -4   8   1   22.25    2.23
  -4  12   2   65.56    2.28
  -4  18   2    8.05    2.21
  -3   1  -9  111.90    2.96
  -3  17   3   25.68    2.41
  -2   8   3  198.90    3.72
  -2  14   4    9.21    2.47
  -2  16   4    7.33    2.79
  -1   9   4  109.49    4.10
   0   0 -13    0.01    2.95
   0  12   5   27.33    2.86
   0  18   5    6.74    2.53
   2  14   6   19.76    2.86
   2  16   6    7.06    2.70
   3  -5  -6   40.28    3.90
   5  -5 -11   62.37    2.53
   6  -6  -4    6.16    3.02
   7  -3   1  198.89    3.77
   8   6   6   19.15    3.19
   9  -7  -9    3.77    2.30
   9  -7  -5   38.62    2.67
   9  -1   3  228.98    2.63
   9   3   5   23.14    3.30
   9  11   7   16.30    3.11
  11  -7  -5   44.17    2.53
  11  -1   3  218.54    2.58
  11   3   5   48.85    2.79
  13  -7  -9    5.77    1.82
  13  -7  -5   14.70    2.17
  13  -5  -1   17.73    2.45
  14  -6  -3   12.85    2.23
  14  -4   0   22.68    2.19
  14   4   5    7.62    2.25
  15  -7  -7   13.31    1.86
  16  -6  -4    5.71    1.94
  16  -4  -1   -0.32    2.13
  16  -2   1   17.37    2.02
  17  -5  -3    6.36    2.02
  18  -4  -2    2.89    1.81
  18  -2   0   23.17    1.78
  -7   9  -7    5.06    2.24
  -7   9  -6   19.80    2.18
  -7   9  -5    5.19    2.41
  -7  11  -9    5.52    1.92
  -7  11  -3    8.75    2.23
  -7  13  -2    8.03    2.18
  -7  15  -2   15.43    2.05
  -7  17  -2    4.53    1.92
  -7  19  -3    3.60    1.93
  -6   6  -8   29.51    2.59
  -6   6  -5   21.95    2.03
  -6   6  -4   23.05    2.85
  -6   8 -10   10.53    2.07
  -6   8  -2   26.44    2.80
  -6  10 -11   16.87    1.65
  -6  10  -1  110.38    2.22
  -6  14   0   10.95    2.36
  -6  16   0    3.07    2.25
  -6  20  -1    7.67    1.95
  -5   5 -10   21.56    2.26
  -5  11   1  106.84    3.03
  -5  19   1    1.06    1.92
  -4   2  -8   34.36    2.90
  -4   4 -11   16.65    2.23
  -3   3 -12   18.50    2.33
  -3  11   3   22.48    2.82
  -3  19   3    8.62    2.20
  -2   0 -10   10.64    2.93
  -2  12   4   95.13    2.97
   2  -4  -9   14.61    3.91
   2  -4  -4  101.55    4.15
   2  12   6   63.48    3.82
   3  -5  -7   34.44    2.93
   6  -6  -9   28.96    2.80
   6   0   3   -2.53    3.56
   8  -6 -11   14.37    1.92
   8  -6  -3    7.33    2.20
   8  -4   0   62.90    3.25
   8  -2   2  168.78    2.64
   9  -7  -7    9.23    2.68
   9  -7  -6    8.28    1.91
   9  -5  -1   60.98    2.16
   9   1   4   33.30    3.13
  10  -2   2  122.97    3.30
  10   6   6   32.28    2.65
  11  -7  -9    4.91    2.17
  11  -7  -8   17.62    2.11
  11  -7  -7   45.88    2.27
  11  -7  -6   80.10    2.58
  11  -5  -1   72.88    2.63
  11   1   4   21.53    2.63
  12  -6  -3   12.80    2.63
  12  -4   0    7.98    2.56
  12  -2   2   43.75    2.03
  13  -7  -8    2.50    2.29
  13  -7  -7    7.44    2.29
  13  -7  -6   32.09    1.70
  13  -3   1   27.48    1.88
  13   7   6   14.22    2.22
  14   0   3    7.75    1.65
  14   2   4   11.67    2.44
  14   8   6    9.57    1.93
  15  -5  -2    9.37    1.50
  15  -1   2   10.96    2.18
  15   5   5    1.18    2.06
  16  -6  -5    9.10    1.90
  17  -1   1   31.38    1.96
  -8  14  -7   -3.09    1.68
  -8  14  -6    9.13    2.02
  -8  14  -5    4.59    1.90
  -8  16  -6   14.12    1.85
  -8  16  -5    7.08    1.81
  -7   9  -8   24.93    2.02
  -7   9  -4   24.37    1.89
  -7  11 -10   10.56    1.65
  -7  11  -2   80.98    2.40
  -7  19  -2   10.47    1.98
  -6  12   0   79.06    1.96
  -6  18   0   11.01    1.89
  -5   5  -2   39.89    3.48
  -5   7 -12   16.88    1.88
  -4   2  -4  387.59    3.75
  -4   4  -1  135.98    4.35
  -4  10   2   11.11    2.11
  -4  20   2    1.93    1.88
  -3   1  -3  337.29    4.75
  -3   5   1  762.13    5.47
  -3   7   2   47.06    3.71
  -2  18   4    3.88    2.06
  -1   1 -13   11.12    2.56
   0  20   5   12.87    2.63
   2  18   6    8.09    2.30
   3  -3  -1 2548.41    7.84
   5  -5  -3   40.45    3.57
   5  -1   2  295.69    3.78
   6  -6  -5   81.24    3.19
   6  -4 -13    6.33    2.30
   6   4   5   21.04    3.37
   7  -5 -12    8.25    2.06
   7  -5  -2   57.43    3.18
   8  12   7    1.76    3.26
   9  -3   1  200.91    3.27
  10  -6  -3    2.95    2.05
  10  -4   0   10.61    2.17
  10  12   7    0.51    2.57
  11  -3   1    4.97    2.01
  12   0   3    0.02    2.47
  12   4   5   15.99    2.34
  13  -5  -2   47.10    2.29
  14  -6  -4   11.26    1.69
  15  -5  -3    9.91    2.03
  15  -3   0   -5.59    2.09
  15   1   3    0.26    2.35
  15   3   4    9.22    2.25
  16  -6  -6    0.61    1.56
  16   0   2   29.28    2.29
  17  -5  -4    4.44    1.52
  17  -3  -1   22.51    1.97
  18   0   1    5.45    1.97
  -8  12  -7    0.02    1.97
  -8  12  -6   16.81    2.07
  -8  12  -5   18.26    2.16
  -8  14  -8    3.56    1.80
  -8  14  -4   26.83    1.92
  -8  16  -4   -0.15    1.75
  -7   9  -9    3.42    1.99
  -7   9  -3    9.05    2.47
  -7  13  -1   83.08    2.35
  -7  15  -1   20.62    1.57
  -7  17  -1   11.21    2.07
  -6   6  -9   37.12    2.16
  -6   6  -3   10.54    2.96
  -6   8 -11   11.34    1.86
  -6  20   0   12.37    1.97
  -5   3  -7   71.33    3.10
  -5   3  -6   30.82    2.92
  -5   3  -5   60.19    3.17
  -5   7   0    4.42    3.21
  -5  15   2   16.22    2.34
  -5  17   2   20.17    2.09
  -4   2  -9   72.83    2.77
  -4  14   3   11.27    2.38
  -4  16   3   18.90    2.51
  -3   1 -10   18.63    2.70
  -2  20   4    4.97    2.18
  -1  15   5    6.19    2.57
  -1  17   5   16.29    2.54
   0  10   5   27.99    3.70
   4  -4  -2   67.40    4.42
   5  -3   0  865.38    4.53
   5  15   7    2.97    4.34
   6  -6  -8   -1.32    2.63
   6  -6  -7   53.87    2.92
   6  -4  -1  121.52    4.09
   6   2   4   54.51    3.72
   8  -6 -10   11.79    2.15
   8  -6  -4   20.19    2.87
  10  -6 -11    7.84    2.02
  10  -6  -4   23.54    2.52
  11  -5  -2   30.97    2.59
  11   7   6   23.95    2.77
  12  -6  -4    0.93    2.53
  12   2   4   55.68    2.85
  13  -1   2   12.40    2.59
  14  -6  -5   24.23    2.13
  14  -4  -1   56.72    1.75
  14  -2   1   12.65    2.33
  16  -4  -2   -1.78    1.47
  16  -2   0   19.06    2.10
  16   2   3   25.09    2.23
  16   4   4    8.10    1.83
  17  -5  -5   -3.75    1.43
  17   1   2    5.29    2.10
  17   3   3    9.48    1.87
  18  -2  -1    9.93    1.80
  -8  10  -6    0.29    2.17
  -8  12  -8   11.15    1.71
  -8  12  -4   93.22    1.75
  -8  14  -3   18.41    1.94
  -8  16  -3    2.52    1.34
  -8  18  -3    2.92    1.95
  -7   7  -7   10.13    2.36
  -7   7  -6   21.75    2.46
  -7   7  -5   21.82    2.75
  -7   9 -10   12.44    1.75
  -7  11  -1   22.32    2.45
  -7  19  -1   22.95    1.80
  -6   6 -10   39.64    2.07
  -6   8  -1   80.95    2.17
  -6  10   0  264.16    2.56
  -6  14   1   84.16    2.41
  -6  16   1   26.29    2.13
  -6  18   1   -0.86    2.20
  -5   3  -8   87.93    2.95
  -5   5 -11    6.60    2.08
  -5   9   1    6.55    2.14
  -5  13   2   11.54    1.88
  -5  19   2   12.14    2.09
  -4   2  -3   17.85    4.11
  -4   4 -12   17.93    2.21
  -4  18   3   16.98    2.33
  -3   9   3   28.63    3.20
  -3  15   4   12.69    2.85
  -2   2 -13   24.14    2.53
  -2   2   0 2311.16    8.48
  -2  10   4  132.69    3.87
  -1  13   5   99.89    3.04
   1  15   6   12.75    2.96
   1  17   6    5.73    2.64
   3  -1   1  234.51    4.07
   5  -5 -10   60.68    2.72
   5  17   7    5.13    3.21
   7   7   6   12.51    3.38
   7  13   7    6.96    4.19
   8  -6  -5   22.20    3.18
   8   0   3   -0.89    2.30
   8   4   5   66.87    3.70
   9  -5  -2  120.17    2.32
   9   7   6   42.14    3.18
  10  -6 -10   15.16    2.25
  10   0   3    7.76    2.21
  10   4   5   36.70    2.90
  12  -6 -10    8.13    2.03
  12  -6  -5   16.59    2.46
  12  -4  -1   86.14    2.65
  12   8   6    4.29    2.31
  13  -5  -3   11.57    2.23
  13  -3   0   33.17    2.42
  13   5   5    0.13    2.39
  14  -6  -9    7.46    1.81
  14  -6  -8   20.02    2.19
  14  -6  -7    6.84    2.22
  14  -6  -6   37.91    1.64
  14   6   5   14.46    2.30
  15  -5  -4   -0.66    2.28
  15  -3  -1   14.09    2.02
  15  -1   1    9.02    2.09
  16  -4  -3   23.00    1.94
  17  -3  -2    4.93    2.11
  17  -1   0   -4.41    1.90
  -8  10  -8    9.14    2.10
  -8  10  -7    7.40    1.56
  -8  10  -5    1.56    1.64
  -8  10  -4    7.47    2.48
  -8  12  -9    8.39    1.29
  -8  12  -3    5.29    1.58
  -8  14  -2   15.28    2.03
  -8  16  -2   18.62    1.89
  -8  18  -2    6.28    2.03
  -7   7  -8   33.40    2.24
  -7   7  -4   11.36    2.75
  -7   9  -2   86.43    2.15
  -7  15   0    6.78    2.06
  -7  17   0   19.25    2.09
  -6   6  -2   28.89    3.13
  -6  12   1   12.36    2.60
  -6  20   1    1.33    1.79
  -5   3  -9   45.89    2.83
  -5   3  -4  397.99    3.37
  -5   5  -1  304.59    4.56
  -5  11   2   39.68    3.05
  -4   2 -10   21.95    2.67
  -4   6   1   68.75    4.22
  -4   8   2   32.00    3.09
  -4  12   3  105.75    2.81
  -4  20   3   -1.10    2.16
  -3  13   4   45.93    2.67
  -3  17   4   13.04    2.25
  -1  19   5    1.98    2.33
   2  -4  -5  262.96    4.34
   4  -2 -14   -0.09    1.61
   5  -5  -4   36.46    3.36
   6  -2   1  134.77    3.26
   7  -5  -3   12.23    3.00
   7  -1   2   47.88    3.47
   8  -6  -9   11.17    2.36
   8  -6  -6   70.76    2.85
   8  -4  -1   62.40    3.23
   8   2   4   21.61    3.33
   9  -5 -12   10.01    2.03
   9  13   7   19.33    2.90
  10  -6  -5   17.59    2.81
  10  -4  -1   45.74    3.06
  10   2   4   95.52    2.89
  11  -3   0   30.29    2.66
  11  -1   2   18.84    2.12
  12  -6  -9    3.36    2.19
  12  -6  -8   14.31    2.02
  12  -6  -7   25.67    2.25
  12  -6  -6   28.73    2.53
  12  -2   1   21.90    1.90
  13   1   3   21.97    1.88
  13   3   4   23.73    2.57
  13   9   6   14.07    2.06
  14  -4  -2    2.47    2.15
  14   0   2    8.10    2.56
  15  -5  -5    7.50    2.18
  15   7   5    0.58    2.00
  18  -2  -2   12.55    2.03
  18   0   0   13.38    1.98
  -9  13  -6   -9.21    1.76
  -9  15  -6   -2.63    1.85
  -9  15  -5    0.35    1.97
  -8  10  -9   11.77    2.03
  -8  10  -3   89.61    2.59
  -8  12  -2   17.66    2.30
  -8  16  -1    6.81    1.93
  -7   7  -9    2.98    2.22
  -7   7  -3   41.46    2.96
  -7   9 -11    1.38    1.75
  -7  13   0   45.01    1.71
  -7  19   0   11.87    1.79
  -6   4  -7    5.97    2.74
  -6   4  -6   -0.64    2.12
  -6   4  -5   23.12    3.04
  -3   3 -13    4.36    2.04
  -3   3   0 2141.27    7.20
  -3  19   4   21.64    2.13
   0   4   3   89.85    5.93
   1  13   6   24.02    3.13
   1  19   6    3.08    2.51
   2  -4  -8   20.21    4.09
   3  -3 -12   15.57    2.87
   4  -4 -11   78.82    3.05
   5   1   3   62.15    4.32
   5   5   5   80.19    4.32
   7  -5 -11   13.55    2.38
   7  -3   0  312.72    3.22
   8  -6  -7   11.89    2.73
   8  -2   1   55.71    3.15
   9  -5  -3   46.77    3.12
   9  -3   0   25.78    3.07
   9  -1   2   18.36    2.23
  10  -6  -8   11.98    2.47
  10  -6  -7   21.67    2.63
  10  -6  -6   71.87    2.70
  10  -2   1   64.90    3.06
  11  -5  -3   16.00    1.97
  11   5   5   24.51    2.53
  13  -5  -4   17.61    2.50
  14  -2   0   12.50    2.41
  14   2   3   30.17    2.50
  14   4   4   13.69    2.38
  15  -5  -7   31.54    2.05
  15  -5  -6    3.97    2.19
  15   1   2   23.30    2.35
  15   5   4   21.73    2.28
  16  -4  -4    6.55    2.01
  16  -2  -1   16.43    2.34
  16   0   1    3.00    1.58
  17  -3  -3   13.13    1.83
  17   1   1   30.46    2.26
  -9  13  -8    3.87    1.77
  -9  13  -7   22.61    1.43
  -9  13  -5   17.34    1.51
  -9  13  -4   17.48    2.05
  -9  15  -4    1.85    1.43
  -9  15  -3   16.92    1.81
  -9  17  -4    1.48    1.39
  -9  17  -3   24.23    1.78
  -8   8  -7   -4.88    2.20
  -8   8  -6   11.89    2.33
  -8   8  -5    9.84    2.51
  -8  14  -1    7.98    1.95
  -8  18  -1   15.23    1.80
  -7   7 -10   14.48    1.90
  -7   9  -1    8.05    2.72
  -7  11   0   12.86    2.55
  -7  17   1   11.99    1.94
  -6   4  -8   18.96    2.36
  -6   4  -4   77.03    3.34
  -6   6 -11    9.33    2.08
  -6   8   0   70.30    2.21
  -6  10   1  252.12    3.37
  -6  14   2   19.61    2.38
  -6  16   2   21.47    2.28
  -6  18   2    8.35    2.16
  -5   3  -3    6.59    3.53
  -5   5 -12   30.89    2.13
  -5  15   3   41.62    2.62
  -5  17   3   27.99    2.30
  -4  10   3    4.10    2.89
  -2   0 -11   -1.35    2.89
  -2  16   5    1.66    2.47
  -2  18   5    8.85    2.56
  -1  -1 -11   26.34    3.98
  -1   5   3   -0.05    3.85
  -1  11   5  258.48    3.87
   2  -4  -7   58.91    4.23
   2  -4  -6    8.00    3.87
   4  -4  -3   73.94    3.99
   4   0   2   66.03    2.96
   5  -5  -9  103.58    3.18
   6  -4  -2  229.56    3.87
   8  -4 -13    2.00    1.84
  10   8   6    4.45    2.81
  11  -5 -11   25.64    2.09
  11   1   3  247.51    3.20
  11   3   4   22.44    2.95
  12  -4  -2   42.92    2.45
  12   0   2   38.28    2.91
  13  -5  -5   -1.20    2.54
  13  -3  -1   14.46    2.35
  13  -1   1    4.92    2.56
  14  -4  -3   -2.46    2.18
  15  -5  -8   10.22    1.48
  15  -3  -2    5.61    2.04
  15   3   3    2.65    2.22
  16  -4  -5    9.15    2.17
  16   2   2    1.79    2.37
  16   4   3   17.11    2.01
  16   6   4    4.03    1.79
  17  -3  -4   15.64    2.03
  17  -1  -1   34.73    2.28
  17   3   2   10.90    1.91
  18  -2  -3    5.78    1.44
  -9  11  -7   16.57    2.03
  -9  11  -6    8.35    1.92
  -9  11  -5   44.97    2.32
  -9  13  -3   22.55    2.10
  -8   8  -8   13.94    2.06
  -8   8  -4   10.51    2.55
  -8  10 -10   -1.16    1.68
  -8  10  -2   10.21    2.35
  -8  12  -1  113.66    2.40
  -8  16   0    5.41    2.00
  -7   5  -7   10.36    2.40
  -7   5  -6   40.55    2.81
  -7   7  -2   85.87    3.12
  -7  13   1   -0.03    2.27
  -7  15   1   16.05    1.64
  -7  19   1   15.58    2.13
  -6   4  -9    6.48    2.47
  -6   6  -1    7.99    3.38
  -6  20   2   23.63    1.98
  -5   3 -10   33.61    2.44
  -5   7   1  131.74    3.44
  -5  13   3    8.87    2.64
  -5  19   3    6.93    2.23
  -4   4   0  447.48    3.93
  -4  16   4   26.13    2.44
  -4  18   4   26.25    2.52
  -3   1 -11   22.53    2.49
  -3   1  -2   43.63    3.07
  -3  11   4   21.76    3.11
  -2   0  -2  299.49    5.87
  -2  14   5   53.91    2.89
   0   6   4  657.33    6.60
   0  16   6   15.58    2.92
   0  18   6    1.41    2.56
   2  -2  -1 1169.42    7.34
   4  -2   0  974.73    5.85
   4  16   7    8.61    3.36
   5  -5  -8   43.63    3.41
   5  -5  -6   92.83    3.18
   5   3   4  398.70    4.67
   6  -4 -12    4.49    2.28
   6   8   6    7.54    4.08
   7  -5 -10   27.56    2.68
   7  -5  -4   35.96    3.28
   7   1   3  286.36    3.98
   8  14   7    1.45    3.21
   9  -5 -11    8.91    2.18
   9  -5  -4   22.71    3.09
   9   1   3  251.02    3.68
   9   5   5   44.66    3.60
  10  -4  -2  195.50    3.34
  11  -5  -4   18.20    1.90
  11   9   6   28.70    2.52
  12  -2   0   -6.61    2.50
  12   6   5   24.38    2.46
  13  -5 -10    9.16    1.77
  13  -5  -9   -3.33    1.92
  13  -5  -6    7.87    2.44
  15  -1   0    0.35    1.64
  16  -4  -7   21.86    1.87
  16  -4  -6    6.38    1.83
  16  -2  -2   36.33    2.20
  17  -3  -5    3.45    1.87
  18   0  -1    5.20    1.45
  -9  11  -9   16.15    1.63
  -9  11  -8    2.46    1.38
  -9  11  -4   15.18    1.58
  -9  13  -2   13.31    1.93
  -9  15  -2    4.45    1.32
  -9  17  -2   34.52    1.52
  -8   8  -9   44.51    2.12
  -8   8  -3  229.27    3.05
  -8  14   0   18.71    2.27
  -8  18   0   20.78    1.43
  -7   5  -8    7.59    2.52
  -7   5  -5   76.74    2.40
  -6   4  -3   34.15    3.28
  -6  12   2    2.44    1.90
  -5   9   2  208.73    2.59
  -4   2 -11   22.20    2.67
  -4   2  -2  516.58    4.30
  -4   4 -13   18.82    1.98
  -4  14   4    5.16    2.61
  -4  20   4    6.57    2.20
  -2   6   3  101.10    4.34
  -1   7   4  103.70    3.66
   0  14   6   13.49    2.99
   1  -3  -4  289.18    6.06
   1   5   4  169.66    7.62
   3  -3  -2  330.24    4.61
   5  -5  -7  125.44    3.28
   5  -3 -13    5.75    2.28
   5  -3  -1  158.55    3.26
   7   5   5   73.27    3.41
   8  -4  -2  248.48    2.74
   8   8   6   11.79    3.08
   9  -5 -10    7.38    2.41
   9   3   4   57.42    3.27
  10   0   2  381.71    3.73
  11  -5 -10    4.66    2.11
  11  -5  -5   50.99    2.74
  11  -3  -1   16.59    2.79
  11  -1   1  272.52    3.42
  12  -4  -3   -3.97    2.57
  12   2   3   47.31    2.74
  12   4   4   10.41    2.63
  12  10   6    4.71    2.02
  13  -5  -8    9.84    2.08
  13  -5  -7   20.76    1.70
  13  -3  -2   24.71    2.36
  13   1   2   10.17    2.58
  13   7   5    2.98    2.11
  14  -4  -4    6.21    1.68
  14  -2  -1    4.31    2.41
  14   0   1    4.34    2.32
  14   8   5   13.28    2.13
  15  -3  -3   22.22    2.07
  16   0   0   52.10    1.81
  17  -3  -6   13.30    2.03
  17  -1  -2    7.42    2.23
  17   1   0   -6.55    1.91
 -10  14  -6   14.18    1.63
 -10  14  -5    0.60    1.98
 -10  16  -4    5.60    1.93
  -9   9  -7    4.55    2.12
  -9   9  -6   22.27    2.32
  -9   9  -5    8.32    2.37
  -9  11  -3   31.97    1.70
  -9  15  -1    0.55    2.11
  -9  17  -1   16.72    2.05
  -8   8 -10   10.71    1.78
  -8  10  -1  105.22    2.68
  -8  12   0   12.82    2.46
  -7   5  -9    4.39    2.55
  -7   5  -4  201.55    2.62
  -7   7 -11   11.23    1.72
  -7   9   0  361.25    2.74
  -7  11   1    1.23    2.64
  -7  17   2   13.59    2.05
  -6   4 -10   24.99    2.27
  -6   6 -12    3.94    2.03
  -5   3  -2  206.04    4.64
  -5   5   0  106.74    4.14
  -5  11   3   14.84    2.84
  -3   7   3   23.44    3.48
  -2   4   2  130.70    4.36
  -2  12   5   18.74    3.02
   2  10   6   46.05    5.22
   5  -1   1   48.66    4.25
   6   0   2  191.42    4.19
   7  -5  -9   74.07    2.76
   7  -5  -5   36.68    2.28
   7  -3  -1  639.95    4.60
   7   3   4  340.40    4.27
   8  -4 -12    7.97    2.14
   9  -5  -5  126.75    3.36
   9  -3  -1  117.09    3.17
  10  -4 -12    9.82    1.99
  10  -2   0  282.17    3.48
  11  -5  -9    6.20    2.19
  11  -5  -8   13.60    2.28
  11  -5  -7    6.08    2.30
  11  -5  -6    6.18    2.48
  13   3   3    8.48    2.40
  13   5   4    2.26    2.45
  14  -4  -5   -5.26    1.71
  15  -3  -4    8.99    2.08
  15  -1  -1   63.34    2.20
  15   1   1    2.58    2.38
  16  -2  -3    9.47    2.14
  18   0  -2   13.95    1.86
  18   2   0   16.45    1.53
 -10  12  -7    3.96    1.95
 -10  12  -6    6.99    2.02
 -10  12  -5    2.68    2.10
 -10  14  -4   10.21    1.49
 -10  14  -3    6.25    1.77
 -10  16  -3   22.24    1.69
  -9   9  -8   -3.47    1.92
  -9   9  -4   36.00    2.44
  -9  11  -2   47.47    2.38
  -9  13  -1    1.84    2.12
  -8   6  -7   20.18    2.56
  -8   6  -6    9.91    2.62
  -8   6  -5   29.38    2.90
  -8   8  -2   43.87    2.91
  -8  16   1   14.64    2.12
  -8  18   1    7.74    2.05
  -7   5  -3  185.61    3.42
  -7   7  -1    0.38    2.07
  -7  15   2   30.00    2.17
  -7  19   2    4.70    1.79
  -6   8   1  601.65    3.24
  -6  10   2   21.33    2.96
  -6  14   3    8.45    2.32
  -6  16   3   21.09    2.16
  -6  18   3   29.26    2.05
  -5   3 -11   10.56    2.22
  -4  12   4   28.83    2.80
  -3   5   2  248.99    4.85
  -3  15   5   25.48    2.60
  -3  17   5   15.99    2.25
  -3  19   5    9.04    2.35
  -2   8   4   95.30    3.78
  -1   3   2  215.82    5.37
  -1  17   6    0.81    2.75
   0  -2  -3  101.45    7.48
   1  11   6   60.72    4.01
   3  17   7    9.97    3.05
   4  -4 -10   32.24    2.91
   6  -4  -3   46.36    3.35
   6  -2   0   24.10    4.20
   7  -5  -8   22.49    2.85
   7  -5  -6   99.05    3.31
   8  -2   0   70.82    3.43
   8   0   2  124.37    2.65
   9  -5  -8    2.90    2.30
   9  -5  -7   15.91    2.55
   9  -5  -6  115.72    3.10
   9  -1   1  254.62    3.46
   9   9   6   21.43    2.80
  10  -4  -3   18.34    2.07
  10   2   3   51.76    3.09
  10   6   5   21.16    2.79
  12  -4 -11   18.79    1.90
  12  -4  -4    9.96    2.35
  13  -1   0   35.78    1.99
  14  -4  -9   11.00    2.07
  14  -4  -8   15.06    2.13
  14  -4  -7   17.36    2.21
  14  -4  -6    4.36    1.58
  14  -2  -2   31.85    2.25
  14   2   2   -0.13    1.75
  14   4   3   11.41    2.47
  14   6   4    5.64    2.36
  15   3   2   21.22    2.46
  15   7   4    2.24    1.92
  16   0  -1    0.87    2.01
  16   2   1    9.01    1.61
  16   6   3    0.92    1.85
  17  -1  -3   19.73    2.16
  17   3   1    6.86    1.91
  17   5   2   11.88    1.87
 -10  12  -8   22.08    1.64
 -10  12  -4   21.69    1.99
 -10  16  -2   20.10    1.96
  -9   9  -9   10.71    1.80
  -9   9  -3    9.74    2.41
  -9  15   0   13.74    2.10
  -9  17   0   14.26    2.03
  -8   6  -8   47.23    2.28
  -8   6  -4   80.95    3.12
  -8  14   1    9.19    1.78
  -7   5 -10    4.52    2.18
  -7  13   2    5.79    2.26
  -6   4  -2   18.41    2.56
  -6   6   0   93.39    3.58
  -5  15   4   20.69    2.48
  -5  17   4   17.38    2.19
  -5  19   4   13.92    2.22
  -4   6   2  300.20    4.29
  -4   8   3  102.46    3.37
  -3   9   4   92.68    3.27
  -1  15   6    1.94    3.03
  -1  19   6    1.84    2.53
   1  -3  -9    7.94    4.85
   2   0   1    1.56    3.15
   4   2   3   25.47    4.92
   6  -4 -11   60.85    2.65
   7  -3 -13    3.83    2.05
   7  -1   1  166.11    2.95
   8  -4  -3   46.55    2.22
  10   4   4   14.62    2.95
  11  -3  -2   79.16    2.20
  11   1   2   17.80    3.16
  11   7   5    8.68    2.78
  12  -4  -5   30.12    2.70
  12  -2  -1   51.81    2.03
  12   0   1   -0.64    1.82
  12  12   6    2.30    2.18
  13  -3  -3    1.42    1.76
  14   0   0   26.97    2.55
  14  10   5    7.91    2.06
  15  -3  -6   19.60    2.04
  15  -3  -5   15.90    1.67
  15   5   3   10.59    2.03
  16  -2  -4   16.71    1.57
  16   4   2    2.31    1.62
  17   1  -1   46.19    2.22
  18   0  -3    8.90    1.47
  18   2  -1    5.33    2.05
 -10  10  -7   10.13    2.16
 -10  10  -6   -3.18    2.06
 -10  10  -5   32.12    2.27
 -10  12  -3   25.53    1.52
 -10  14  -2    2.30    1.44
  -9   7  -6   42.26    2.31
  -9   9 -10    3.52    1.83
  -9  11  -1   34.20    2.24
  -9  13   0    4.72    2.20
  -8   6  -9    9.79    2.26
  -8   8  -1   37.65    3.08
  -8  10   0   14.92    1.83
  -8  12   1   40.64    2.46
  -7   9   1   15.39    2.93
  -6   4 -11   17.41    2.21
  -6  12   3   81.32    2.84
  -5   1  -7  191.51    3.99
  -5   1  -6   76.47    3.41
  -4   0  -7    2.33    3.53
  -4   0  -6  148.54    4.30
  -3  13   5   10.53    2.84
   0   8   5   37.62    4.43
   0  12   6   73.84    3.47
   3  15   7   20.86    3.68
   4   6   5   36.58    5.14
   8  -4 -11   14.27    2.18
   8   2   3   16.73    3.20
   8   6   5   29.99    3.63
   9  -3  -2  206.83    3.24
  10  -4 -11    7.90    2.07
  10  -4  -4   15.48    2.18
  10  10   6    0.41    2.71
  11  -1   0   13.47    2.95
  11  11   6   19.61    2.43
  12  -4 -10   10.87    1.52
  12  -4  -9    6.68    2.00
  12  -4  -6   10.99    2.57
  12   8   5   20.02    2.31
  13  -3  -4    7.54    2.46
  13   1   1    2.84    2.37
  13   9   5    3.25    2.19
  14  -2  -3   15.24    2.20
  15  -3  -9   14.88    1.92
  15  -3  -8    7.84    2.10
  15  -3  -7   10.50    2.13
  15  -1  -2    9.62    2.13
  15   1   0    2.62    2.32
  16  -2  -5   13.02    2.15
  17  -1  -4   -6.43    1.48
 -11  13  -6   -2.16    1.79
 -11  13  -5    2.78    1.98
 -11  15  -4    7.29    1.76
 -10  10  -8   16.92    1.82
 -10  10  -4   34.85    2.18
 -10  12  -2    2.88    2.12
 -10  14  -1   10.56    2.07
 -10  16  -1    6.37    1.48
  -9   7  -8    6.73    2.20
  -9   7  -7   18.06    1.77
  -9   7  -5   84.42    2.49
  -9   7  -4   29.37    2.48
  -9   9  -2  178.23    2.16
  -9  17   1   16.76    2.02
  -8   6  -3   46.42    2.30
  -8  16   2   15.33    2.14
  -8  18   2   23.54    1.92
  -7   5  -2   53.36    2.32
  -7   7   0  291.09    3.46
  -7  11   2  152.73    2.97
  -7  15   3    5.53    2.15
  -7  17   3    8.34    2.18
  -7  19   3   22.56    2.19
  -6   2  -7   26.08    2.95
  -6   2  -6   94.20    3.32
  -5   1  -8   48.36    3.32
  -5   1  -5  242.67    4.10
  -5   3  -1   10.94    4.20
  -5   7   2  255.94    3.65
  -5   9   3   32.07    3.14
  -5  13   4   32.53    2.53
  -4   0  -8  353.79    4.53
  -4   0  -5    1.03    3.96
  -4   2 -12    5.49    2.28
  -4   2  -1   94.72    4.67
  -4  10   4   12.71    2.94
  -4  16   5   19.38    2.58
  -4  18   5   11.29    2.31
  -3   1 -12    8.59    2.39
  -1   1 -14    1.99    2.35
  -1   9   5   35.88    3.39
   2  18   7    4.88    2.94
   3   1   2   42.06    4.17
   4  -4  -9   58.13    3.11
   4  -4  -5  150.67    3.78
   5  -3  -2   91.52    3.25
   6  -4  -4   75.45    3.47
   6   2   3  360.80    4.18
   7  -3  -2  452.47    4.22
   7   9   6   18.43    3.75
   7  15   7    4.16    3.22
   8  -4  -4   79.86    3.26
  10  -4  -5   45.98    2.92
  10  -2  -1   86.00    3.20
  10   0   1    4.16    2.94
  11  -3  -3    9.81    2.80
  11   3   3   22.98    2.75
  11   5   4   23.40    2.88
  12  -4  -8   12.03    2.13
  12  -4  -7   18.61    1.77
  12  -2  -2   15.95    2.47
  12   2   2   47.30    2.83
  13  -1  -1   15.51    1.90
  15   9   4    4.50    2.14
  16  -2  -7   20.21    1.85
  16  -2  -6   23.25    2.03
  16   0  -2   81.76    1.86
  16   2   0   12.60    2.09
  17  -1  -5   14.03    1.91
  17   1  -2    1.12    2.23
  17   3   0    4.22    2.11
  18   2  -2    7.97    1.81
 -11  13  -4   11.52    1.82
 -11  15  -3    5.56    1.44
 -10  10  -9   -1.35    1.58
 -10  10  -3   73.10    2.22
 -10  16   0   31.34    1.91
  -9   7  -9   10.26    2.13
  -9  11   0   78.37    2.50
  -9  15   1    3.48    2.01
  -8   6 -10    2.34    1.84
  -8  14   2    5.04    2.21
  -7   3  -7   79.35    2.89
  -7   3  -6   43.10    3.02
  -7   5 -11    1.34    2.03
  -6   2  -8   58.03    2.80
  -6   2  -5   71.49    3.24
  -6   4  -1  103.94    4.11
  -6  16   4   26.60    2.44
  -6  18   4   35.70    2.33
  -5   3 -12   14.34    2.21
  -5   5   1  269.76    4.57
  -4   4   1  766.06    4.61
  -4  14   5   14.10    2.52
  -3  -1  -7  255.15    4.69
  -3  -1  -6  102.35    4.33
  -3   3   1 2400.30    8.28
  -2   0 -12    2.13    3.12
  -2  10   5   84.17    3.44
  -2  16   6   18.49    2.90
  -2  18   6   14.45    2.48
  -1  13   6   24.59    2.79
   1  -3  -5   81.39    5.34
   2  16   7    3.53    3.04
   3  -3 -11   16.11    2.70
   3  -1 -14   14.50    2.50
   4  -4  -6   48.84    4.21
   5  -3 -12    5.23    2.25
   6  -4 -10   45.16    2.51
   6   6   5   19.50    4.07
   8  -4 -10   20.84    2.35
   8   4   4  140.90    3.60
   9   1   2   22.97    2.27
  10  -4  -9    7.15    2.36
  10  -4  -6   98.53    2.96
  11  -3 -12   31.78    1.80
  12   4   3    6.30    2.76
  12   6   4   15.37    2.67
  13  -3 -10   17.70    2.04
  13  -3  -5   15.16    1.81
  13   3   2   -0.82    2.54
  13   7   4   12.89    2.31
  14  -2  -4   23.98    2.38
  14   0  -1   12.02    2.42
  14   2   1   19.69    1.87
  14   8   4    3.26    2.17
  15  -1  -3   73.39    2.25
  15   3   1    5.75    2.35
  16   4   1    6.31    2.34
  16   8   3    5.20    1.83
  17  -1  -6    3.92    1.44
  17   5   1    6.11    2.03
 -11  11  -7    1.36    1.96
 -11  11  -6   21.30    1.83
 -11  11  -5    6.28    2.08
 -11  13  -3    3.06    1.48
 -11  15  -2    9.50    1.70
 -10   8  -7   12.60    2.24
 -10   8  -6   -6.82    2.29
 -10   8  -5   47.85    2.51
 -10  10  -2   -0.55    2.29
 -10  12  -1   32.17    1.62
 -10  14   0    8.12    2.10
  -9   7  -3  185.56    2.37
  -9   9  -1    6.07    1.85
  -9  13   1   -1.22    2.36
  -8   6  -2   28.20    2.14
  -8   8   0  128.54    3.22
  -8  10   1  117.87    2.18
  -7   3  -8   67.04    2.73
  -7   3  -5   46.10    3.06
  -7  13   3    8.14    2.50
  -6   2  -9   82.22    3.06
  -6   2  -4   45.79    3.37
  -6   4 -12    3.72    2.26
  -6   8   2   35.21    2.36
  -6  10   3  181.35    3.43
  -6  14   4    6.32    2.57
  -5   1  -9  108.11    3.18
  -5   1  -4  117.11    3.76
  -5  11   4  170.89    3.06
  -3  -1  -8   42.78    4.19
  -3   1  -1  228.69    4.12
  -3  11   5   88.75    3.17
   3  -1   0   26.30    4.84
   4  -4  -8   96.48    3.35
   4  -4  -7   64.91    3.31
   4  -2 -13    9.46    2.55
   4  -2  -1  978.25    5.24
   4   4   4   10.37    4.18
   5   9   6   75.24    4.98
   6  -4  -5   93.42    3.43
   6   4   4   83.93    4.47
   7  -3 -12   -1.06    2.26
   8  -4  -5  189.71    2.63
   8  -2  -1  293.44    3.81
   9  -3 -12    8.07    2.15
   9  -3  -3   52.38    3.17
   9  -1   0    5.72    2.19
   9   7   5   83.12    3.53
  10  -4  -8    4.98    2.36
  10  -4  -7   -1.25    2.52
  11  -3  -4    1.89    2.76
  12   0   0   69.08    2.12
  13  -3  -9    6.57    2.16
  13  -3  -8   29.31    2.36
  13  -3  -7   24.96    2.40
  13  -3  -6   -2.39    1.85
  13  -1  -2    0.03    2.57
  13   5   3   26.21    2.53
  14  -2  -5    5.24    2.25
  14   4   2   24.61    2.57
  14   6   3    9.35    2.33
  15  -1  -4    8.25    2.04
  15   1  -1   67.91    2.45
  15   5   2    0.84    2.31
  15   7   3   10.20    2.21
  16   0  -3   -2.92    1.58
  16   6   2    4.87    2.20
  17   1  -3   34.03    2.26
  18   2  -3   10.44    2.15
 -11  11  -4   19.22    1.64
 -11  11  -3    9.96    2.01
 -11  13  -2   13.86    1.85
 -11  15  -1    1.53    2.00
 -10   8  -8   13.62    1.87
 -10   8  -4   29.25    2.37
  -9   7 -10   -1.59    1.92
  -9   7  -2   37.57    2.69
  -9  17   2    9.61    2.08
  -8   4  -8   27.99    2.74
  -8   4  -7   22.98    2.71
  -8   4  -6   10.88    2.66
  -8   4  -5   69.21    3.08
  -8   6 -11    1.64    1.96
  -8  12   2   60.54    1.87
  -8  16   3   -0.78    2.07
  -8  18   3   12.15    2.12
  -7   3  -9   13.22    2.56
  -7   3  -4  358.19    3.85
  -7   5  -1  103.97    2.59
  -7   9   2  375.15    3.50
  -6   6   1  158.64    2.80
  -5  17   5   43.66    2.42
  -5  19   5   18.31    2.24
  -4   0  -9    2.61    2.76
  -4   0  -4 1047.32    6.22
  -3  -1  -5  561.67    5.95
  -2  14   6   32.25    2.76
  -1  -1  -2  349.13    9.21
   1   7   5  256.69    6.68
   1  17   7    4.05    2.84
   2  -2 -12   18.89    2.99
   5   1   2  298.28    4.92
   6  -4  -9   43.38    2.75
   6  -2  -1  150.89    3.28
   7   1   2   38.42    2.66
   8  -4  -7  110.06    3.07
   8  -4  -6  261.10    3.52
   8   0   1    1.66    3.13
   8  10   6    9.73    2.87
   9   3   3   51.62    3.37
  10  -2  -2  100.27    3.33
  11  -1  -1  249.58    3.16
  11   1   1  265.60    3.52
  11  13   6    3.88    2.16
  12  -2  -3    0.36    1.91
  13   1   0   48.84    2.58
  13  11   5   -1.91    2.05
  14  -2 -10    7.18    1.93
  14  -2  -6   48.78    2.30
  16   0  -4   20.74    2.20
  16   2  -1   19.03    1.76
  17   3  -1   16.80    1.63
 -12  14  -4    2.89    1.67
 -11   9  -6   32.14    2.04
 -11  13  -1    6.22    1.81
 -10   8  -9    1.72    1.73
 -10   8  -3  175.37    2.85
 -10  10  -1  105.12    2.61
 -10  12   0   15.93    2.08
 -10  16   1    7.58    1.81
  -9   5  -7   57.68    2.48
  -9   5  -6   25.15    2.61
  -9   9   0  132.57    2.88
  -9  11   1   86.79    2.62
  -9  15   2   10.67    1.59
  -8   4  -4  144.69    3.27
  -8   6  -1   34.22    3.08
  -7   5 -12    0.51    1.93
  -7   7   1  260.13    3.53
  -7  11   3   38.10    2.64
  -7  17   4   10.29    2.20
  -7  19   4    6.14    2.13
  -5  15   5   16.49    2.55
  -4  12   5   49.06    3.07
  -3  17   6    8.45    2.38
  -3  19   6    6.87    2.32
  -2   2   1 1169.37    7.52
   1  -3  -8   36.36    4.70
   4   0   1    0.77    3.96
   5  -3  -3   61.61    4.28
   5  -1   0  598.76    5.19
   6  -4  -8   15.90    2.89
   6   0   1    1.39    4.26
   7  -3  -3   51.87    2.41
   7  -1   0  207.73    3.20
   9  -3 -11    2.42    2.28
   9  -3  -4   42.08    3.13
   9   5   4   52.09    3.20
   9  11   6    2.95    2.74
  10   2   2  117.91    2.59
  10   8   5   44.83    2.71
  10  12   6    5.77    2.51
  11  -3 -10    9.25    2.16
  11  -3  -5    2.20    1.90
  11   9   5    3.93    2.40
  12  10   5   32.05    2.35
  14  -2  -9    9.04    1.83
  14  -2  -8    6.91    2.18
  14  -2  -7   16.31    2.29
  14   0  -2   92.57    1.96
  14   2   0   20.95    2.62
  15  -1  -5   37.25    2.28
  17   1  -4    0.81    1.52
  17   5   0    4.47    2.12
 -12  12  -6    6.12    1.32
 -12  12  -5    8.94    1.76
 -12  12  -4    9.15    2.08
 -12  14  -3    1.29    1.40
 -11   9  -8   24.47    2.06
 -11   9  -7    1.38    1.55
 -11   9  -5    6.74    1.68
 -11   9  -4   71.35    2.45
 -11  11  -2   48.04    1.65
 -11  15   0    7.29    2.03
 -11  17   0    2.36    1.32
 -10   8  -2   20.99    2.44
 -10  14   1    6.76    1.63
  -9   5  -8    8.99    2.31
  -9   5  -5   45.36    2.05
  -9  13   2   17.08    2.45
  -8   4  -9    6.35    2.39
  -8  10   2   12.50    2.50
  -8  14   3   -1.58    1.65
  -7   3  -3  107.22    3.51
  -7  15   4    5.64    2.35
  -6   2 -10   15.57    2.69
  -6   2  -3  373.88    3.41
  -6  12   4    5.57    2.01
  -5   1 -10   16.60    2.76
  -5   1  -3   74.77    4.25
  -3  15   6   42.33    2.62
   0  18   7    8.45    2.72
   1  -3  -6   83.36    4.83
   5  -3 -11   20.40    2.58
   6  -2 -13   -0.57    2.04
   7  -3 -11    0.35    2.53
   8  -2 -13   -1.45    1.89
  10   0   0  478.25    3.86
  10   4   3   22.81    3.07
  10   6   4  117.04    3.56
  11  -3  -9   21.23    2.18
  11  -3  -8   47.56    2.59
  11  -3  -7   57.49    2.62
  11  -3  -6   36.15    1.94
  11   3   2   35.49    2.86
  12  -2 -11   23.72    1.99
  12  -2  -4   25.50    1.85
  12   0  -1   -2.61    2.82
  12   2   1   20.37    2.04
  13  -1  -3  145.16    2.16
  14  10   4    2.78    2.11
  15  -1  -9   10.49    1.94
  15  -1  -8   -2.73    1.88
  15  -1  -7   32.15    2.28
  15  -1  -6    4.38    1.67
  15   1  -2   16.86    1.66
  15   3   0   12.79    1.78
  16   0  -6   33.44    2.04
  16   0  -5   -1.83    1.65
  16   2  -2   21.71    2.43
  16   4   0    4.91    1.63
  17   1  -5   13.95    2.15
  17   3  -2    6.95    2.27
  17   7   1    4.30    1.99
  18   4  -2   -2.00    1.41
 -12  12  -3   13.66    2.11
 -12  14  -2    6.01    1.35
 -11   9  -3   12.00    2.37
 -11  11  -1    6.26    2.02
 -11  13   0   -1.59    1.98
 -10   6  -7   21.76    2.38
 -10   6  -6   37.95    2.54
 -10   6  -5   25.27    2.39
 -10  10   0   -2.37    2.22
 -10  12   1    8.75    2.20
 -10  16   2    1.79    1.90
  -9   5  -9   22.46    2.05
  -9   5  -4   47.28    2.22
  -9   7  -1   43.70    2.18
  -9  17   3    3.98    2.09
  -8   4  -3   81.10    2.45
  -8   8   1  377.45    2.83
  -7   3 -10   10.94    2.18
  -7   5   0   84.00    3.68
  -6   4   0   78.15    3.11
  -6  16   5   11.74    2.19
  -6  18   5    2.57    2.24
  -5   3 -13    4.48    2.00
  -5   3   0  868.83    5.40
  -5   7   3    3.89    3.14
  -5  13   5    7.71    2.71
  -4   2 -13   14.59    2.34
  -4   6   3   66.92    3.83
  -4   8   4    4.95    3.19
  -4  18   6   15.18    2.49
  -3  -1  -9  109.78    4.03
  -1  11   6    8.82    3.42
   1  -3  -7   20.49    4.25
   1  15   7   36.68    3.32
   2  14   7   -0.50    3.67
   3  -3 -10   89.70    3.42
   3  -3  -4  275.00    4.69
   7  -3  -4    3.46    3.17
   7   3   3   97.73    3.75
   7   7   5   18.66    3.78
   8  -2  -2  261.99    2.90
   9  -3  -5   64.84    3.17
   9  -1  -1  535.53    3.86
   9   1   1  250.99    3.69
  10  -2 -12    4.33    2.00
  10  -2  -3   46.07    2.28
  11  -1  -2   14.67    2.91
  11   7   4   44.05    2.79
  12  -2 -10   31.80    1.94
  12  -2  -5   19.41    2.62
  12   8   4   22.69    2.32
  13  -1  -4    8.24    2.39
  13   1  -1   20.10    2.66
  13   3   1   19.02    1.89
  13   9   4   16.34    2.37
  14   0  -3    1.19    2.22
  14   4   1   28.38    2.54
  15   5   1   13.71    2.41
  15   9   3    3.75    2.17
  16   0  -8    0.93    2.07
  16   0  -7    0.23    2.08
  16   6   1    2.56    1.64
  16   8   2    8.44    1.91
  17   1  -6    6.84    1.89
 -12  10  -7   10.80    1.98
 -12  10  -6    3.65    1.88
 -12  10  -5   44.34    2.10
 -12  10  -4   10.31    2.00
 -12  12  -2   24.68    2.04
 -12  14  -1    4.21    1.98
 -11  15   1   14.98    1.81
 -11  17   1   21.96    1.33
 -10   6  -8   42.17    2.23
 -10   6  -4  115.57    2.93
 -10   8  -1   99.64    2.56
  -9   5  -3   93.37    3.26
  -9   9   1   29.75    2.76
  -9  11   2   65.12    2.47
  -9  15   3   30.22    2.32
  -8   4 -10    7.63    2.17
  -8   6   0   41.71    3.10
  -8  12   3   44.67    1.82
  -8  16   4   18.97    2.13
  -8  18   4   13.76    2.19
  -7   3  -2  149.16    3.48
  -7  13   4   13.89    2.37
  -6   8   3  306.51    3.71
  -5   9   4  135.01    3.53
  -4   0 -10   11.53    2.66
  -4   0  -3    6.47    4.08
  -4   2   0  987.32    6.15
  -4  16   6   40.30    2.49
  -3   5   3   11.53    4.33
  -3   7   4    2.46    3.50
  -2  12   6    7.94    2.79
   0  16   7    4.96    2.63
   5  -3  -4  154.97    3.82
   5  -1 -14    3.21    2.02
   7   5   4  221.71    4.32
   8   2   2  171.03    3.59
   9  -3  -9   13.24    2.53
   9  -3  -6  194.37    3.53
  11   1   0   16.41    3.08
  11   5   3   15.63    2.70
  12  -2  -9   11.07    2.17
  12  -2  -7   22.41    2.37
  12  -2  -6   51.44    2.65
  12   4   2   23.94    1.88
  12   6   3   10.14    2.75
  13   5   2   31.10    2.67
  13   7   3   13.16    2.51
  14   2  -1    7.88    2.58
  14   6   2   46.16    2.58
  14   8   3    7.51    2.08
  15   1  -3   72.03    1.83
  15   3  -1    8.98    2.24
  15   7   2    6.30    1.63
  16   2  -3    6.32    2.30
  16   4  -1    7.69    2.08
  17   3  -3    4.61    2.05
  17   5  -1    3.44    2.10
 -12  10  -3   51.62    2.17
 -12  16   0    9.49    1.83
 -11   7  -7   15.91    2.23
 -11   7  -6   31.20    2.34
 -11   7  -5   -4.68    2.48
 -11   9  -2   56.75    1.82
 -10   6  -9    7.43    2.06
 -10   6  -3   97.52    2.86
 -10  14   2   19.76    1.61
  -9   5 -10    7.44    2.04
  -9   7   0  198.78    3.20
  -8   4  -2   30.85    3.20
  -7   3 -11   14.54    2.36
  -7   9   3    9.29    3.07
  -6   2 -11    9.18    2.29
  -6   2  -2   72.74    2.97
  -6   6   2   92.39    3.50
  -6  10   4   38.08    3.08
  -6  14   5   29.24    2.62
  -5   5   2  186.29    4.37
  -3  -1  -4  149.48    4.41
  -3   1 -13    4.99    2.73
  -3  13   6    4.30    2.71
  -2   0  -1   -0.07    4.53
  -2   6   4  416.82    5.38
  -1  17   7    4.44    2.66
   0  10   6  130.76    4.90
   4  -2  -2  218.10    4.70
   5  -3 -10  139.34    3.22
   6  -2  -2  474.25    3.92
   6  10   6   44.25    3.83
   7  -3 -10   97.48    2.69
   7  -3  -5  107.11    3.45
   8  -2 -12   12.29    2.12
   8   0   0  392.57    4.08
   9  -3  -8    6.85    2.46
   9  -3  -7   42.10    2.68
  10  -2  -4   43.30    2.93
  10  14   6    5.38    2.27
  11  -1  -3   12.28    2.84
  12  -2  -8   15.32    1.69
  12   0  -2   16.74    1.96
  12  12   5    9.22    2.13
  13  -1 -10    7.23    1.79
  13  -1  -5   64.02    1.94
  14   0  -4   54.11    1.81
  15   1  -4   13.43    2.21
  17   3  -4    7.52    1.94
  17   7   0   18.99    2.18
 -13  11  -5   -0.36    1.76
 -13  13  -3    1.43    1.45
 -12  12  -1    5.94    1.86
 -12  14   0   12.98    2.13
 -11   7  -8   10.94    1.83
 -11   7  -4   43.67    2.38
 -11   9  -1   44.37    2.48
 -11  11   0   10.93    1.60
 -11  13   1   11.15    2.09
 -11  17   2    4.50    1.87
 -10  10   1  184.89    2.87
 -10  12   2   34.65    2.33
  -9   5  -2    4.15    2.22
  -9  13   3   21.07    2.17
  -8   4 -11    8.23    2.35
  -8  14   4   24.08    2.46
  -7   7   2  389.05    3.10
  -7  17   5   14.90    2.24
  -5   1 -11   16.22    2.33
  -5   1  -2  296.99    5.00
  -5  11   5   23.93    3.31
  -5  17   6   17.88    2.48
  -4   4   2   65.14    4.61
  -4  10   5  230.83    3.74
  -4  14   6    4.61    2.60
  -3   9   5   51.78    3.47
   3  -3  -9    9.19    3.12
   4  -2 -12    8.74    2.33
   5   3   3    9.64    3.90
   6  -2 -12   12.20    2.34
   6  16   7    5.82    3.17
   7  -3  -9    8.98    2.67
   7  -1  -1  707.52    4.15
   8  -2  -3   92.71    2.48
   8   8   5    1.69    2.85
   9  -1  -2   15.20    3.08
   9   9   5   17.11    3.10
  10  -2  -5   80.46    2.93
  10   0  -1    0.22    2.18
  10   2   1   67.05    3.09
  11  -1 -12    8.74    1.81
  11  11   5    4.18    2.26
  12   2   0    6.12    1.92
  13  -1  -9   -0.42    2.19
  13  -1  -8   10.50    2.21
  13  -1  -7  105.02    2.62
  13  -1  -6   14.28    1.78
  13   1  -2   13.55    2.53
  13   3   0   35.44    2.69
  14   0  -5   -3.31    2.19
  15   5   0   17.27    2.16
  16   2  -4   20.30    1.55
  16   6   0    1.81    2.31
  16   8   1   26.46    1.99
  17   5  -2    3.54    2.11
 -13  11  -4   11.31    1.90
 -13  13  -2    5.93    1.75
 -12   8  -7   22.19    2.09
 -12   8  -6    8.04    2.30
 -12   8  -5   19.33    2.34
 -12  10  -2   19.63    1.56
 -12  16   1   -2.31    1.85
 -11   7  -9   12.07    1.94
 -11   7  -3   28.00    2.50
 -11  15   2    4.96    2.10
 -10   6 -10   -0.89    1.70
 -10   6  -2   14.47    2.83
 -10   8   0   22.81    2.65
 -10  16   3    0.91    1.47
  -9   5 -11   -0.61    2.00
  -9  17   4    0.89    2.18
  -8   8   2   32.99    2.37
  -8  10   3  113.09    2.22
  -7  11   4   94.42    2.27
  -7  15   5   27.97    2.48
  -2  -2  -7   61.71    5.92
  -2   8   5   19.38    3.52
  -2  18   7    6.49    2.51
  -1  15   7    9.54    3.00
   0  14   7    4.49    3.33
   3  -3  -5   29.73    3.70
   3   3   3  222.82    5.93
   5  -3  -9   42.97    3.16
   5   7   5   90.53    4.91
   5  15   7    4.82    3.85
   6   2   2   64.57    4.19
   7  -3  -7    7.26    2.98
   7  -3  -6  412.62    3.27
   7   1   1  168.11    3.93
   7  11   6    3.53    3.19
   8   4   3   87.35    3.42
   8   6   4   80.53    3.39
   8  12   6   13.69    2.97
   9   3   2   26.95    3.15
   9  13   6   -0.20    2.54
  10  -2 -10   36.81    2.22
  10  -2  -6    6.17    2.69
  10  10   5   29.34    2.59
  11  -1  -4    5.98    2.80
  11   3   1    7.40    3.22
  12   0  -3   19.51    2.61
  13  11   4   10.09    2.23
  14   0 -10   18.80    1.43
  14   0  -9   -0.64    2.00
  14   0  -8   13.00    1.95
  14   0  -7    5.67    2.32
  14   0  -6  126.20    2.44
  14   2  -2   27.90    1.85
  14   4   0   18.82    1.89
  15   1  -6    6.95    2.08
  15   1  -5   36.41    1.72
  15   3  -2   21.15    2.27
  15   7   1    6.91    2.19
  15   9   2    6.60    1.94
  16   2  -5    2.95    1.59
  16   4  -2    0.41    1.77
  17   3  -6   26.65    1.93
  17   3  -5    5.66    1.53
 -13  11  -3   22.80    1.56
 -13  13  -1    0.61    1.97
 -12   8  -8   -2.14    1.76
 -12   8  -4   16.88    1.67
 -12  10  -1   17.93    2.23
 -12  12   0   13.25    1.50
 -12  14   1    1.89    2.00
 -11   7  -2   46.98    2.65
 -11  11   1   35.66    2.33
 -10  14   3    7.18    2.20
  -9   3  -7    6.84    2.52
  -9   3  -6   19.47    2.76
  -9   3  -5   20.40    2.69
  -9   5  -1    0.73    3.15
  -9   9   2  138.07    2.78
  -9  11   3   13.34    2.49
  -9  15   4    4.31    2.34
  -8   2  -7   16.90    2.68
  -8   2  -6   53.47    2.96
  -8   2  -5   48.46    3.23
  -8   4  -1   63.93    2.41
  -8   6   1  234.52    3.57
  -8  12   4    9.34    2.48
  -8  18   5    7.83    1.92
  -7   1  -7   40.50    3.17
  -7   1  -6   27.24    3.04
  -7   3  -1  184.84    2.99
  -7   5   1  226.68    2.92
  -6   4   1  119.21    4.11
  -6  12   5   17.29    2.59
  -5  15   6   27.30    2.59
  -2  -2  -6   39.03    5.61
  -2   4   3  113.78    4.55
  -2  16   7    1.69    2.69
   0  -2 -10   48.69    5.14
   0   2   2  494.26   10.47
   3  -3  -8   10.34    3.55
   3  -3  -6   88.93    4.35
   5  -3  -8    4.99    3.52
   5  -1  -1 1422.83    6.31
   5   5   4   48.26    4.41
   6  -2  -3  109.01    3.89
   6   0   0   80.83    4.33
   7  -1 -13    0.82    1.97
   8  -2 -11   31.00    2.36
   8  -2  -4  117.27    3.32
   9   1   0    6.22    3.16
  10  -2  -9    5.27    1.72
  10  -2  -8   10.23    2.53
  10  -2  -7   39.33    2.74
  10   4   2   21.98    3.12
  11  -1 -11   18.68    1.91
  11   1  -1  236.36    2.58
  12   4   1   -2.85    2.86
  12  10   4   -0.71    2.41
  13   1  -3  148.85    2.84
  13   5   1   10.97    2.61
  14   6   1   22.76    2.51
  14   8   2    0.70    2.07
  14  10   3   16.13    2.00
  15   1  -9    0.22    1.73
  15   1  -8   -6.09    2.03
  15   1  -7   35.68    2.08
  16   2  -7    7.08    2.08
  16   2  -6   12.53    1.70
  17   5  -3    7.92    2.22
  17   7  -1    2.56    1.90
 -13   9  -6   12.54    2.09
 -13   9  -5    9.62    2.12
 -13  11  -2   14.35    1.95
 -13  15   0    2.92    1.38
 -12   8  -3   45.25    1.90
 -11   9   0   76.26    1.90
 -11  13   2   10.97    1.58
 -10   4  -7   34.94    2.42
 -10   4  -6    4.38    2.62
 -10   4  -5   26.62    2.64
 -10   6  -1   27.59    2.90
 -10  10   2   43.55    2.58
  -9   3  -8   29.41    2.50
  -9   3  -4   60.18    3.38
  -9   7   1  188.08    2.53
  -8   2  -8    7.77    2.51
  -8   2  -4   26.79    3.04
  -8  16   5   12.16    2.29
  -7   1  -8   17.05    2.79
  -7   1  -5   26.76    3.32
  -7   3 -12    4.82    2.13
  -7  13   5   29.63    2.63
  -6   2  -1  126.34    3.36
  -6  16   6   13.21    2.49
  -6  18   6   25.09    2.26
  -5   3   1  156.98    4.56
  -4   0 -11    2.30    2.99
  -3  -1 -10   16.22    4.13
  -3   1   0   21.91    3.53
  -3   3   2  323.78    4.85
   2  -2 -11   40.65    3.13
   3  -3  -7   20.28    3.90
   3  -1 -13   15.34    2.50
   5  -3  -7  123.89    3.47
   9  -1 -12    7.97    1.92
   9  -1  -3   40.41    3.21
   9   5   3   93.78    3.11
   9   7   4   33.86    3.16
  10   0  -2  307.56    3.58
  10   8   4   35.34    2.86
  11  -1 -10    3.12    2.12
  11  -1  -5    7.01    2.57
  11   5   2   15.46    2.90
  11   9   4   69.82    2.73
  12   0  -4   49.08    2.71
  12   2  -1   53.24    2.90
  12   6   2   16.82    2.53
  13   7   2   -1.98    2.60
  13   9   3    5.74    2.18
  14   2  -3   13.80    2.27
  15   3  -3   15.92    2.36
  15   5  -1   10.16    2.40
  16   4  -3    8.47    1.72
  16   6  -1   12.51    1.65
 -14  12  -3    2.29    1.98
 -13   9  -4   20.36    1.64
 -13   9  -3   15.91    2.09
 -13  11  -1   20.38    2.06
 -13  13   0   12.27    2.08
 -12   8  -2    6.56    2.41
 -12  10   0    1.72    2.25
 -12  12   1    5.72    2.18
 -12  16   2    1.56    1.33
 -11   5  -7   11.27    2.34
 -11   5  -6   32.26    2.59
 -11   5  -5   13.47    2.50
 -11   7  -1   -0.68    2.55
 -11  15   3    6.78    2.18
 -10   4  -8   24.74    2.36
 -10   4  -4   -0.64    2.91
 -10   8   1   69.09    2.67
 -10  12   3   10.61    2.48
 -10  16   4   14.11    2.00
  -9   3  -9    9.14    2.32
  -9  13   4    6.85    2.45
  -8   2  -9    0.26    2.44
  -7   1  -4   52.13    3.40
  -6   0  -7    2.88    2.93
  -6   0  -6  279.26    3.84
  -6   2 -12    6.57    2.11
  -5  13   6   25.28    2.96
  -4   0  -2   65.85    4.09
  -4  12   6   39.43    2.89
  -3  11   6   51.58    3.23
  -3  17   7    6.20    2.20
   1  13   7   51.09    4.58
   2   0 -14   14.78    2.64
   3  -1  -1 1959.56    7.58
   5  -1 -13   -3.78    2.21
   5   1   1   43.02    4.20
   6  -2 -11   52.40    2.42
   7  -1  -2  241.64    4.24
   8  -2  -5  119.72    3.35
   8   0  -1    0.38    3.36
   8   2   1   52.41    3.37
   9  15   6    4.25    2.49
  10   2   0  269.52    3.58
  10   6   3  101.03    3.04
  11  -1  -9   16.58    2.34
  11  -1  -8    9.81    2.36
  11  -1  -7   85.71    2.68
  11  -1  -6   11.28    2.53
  11   7   3   25.73    2.83
  11  13   5   10.28    2.08
  12   0 -11   -0.60    1.38
  12   0  -5    0.15    2.66
  12   8   3   49.54    2.55
  13   1  -4   -0.27    2.42
  13   3  -1   12.75    1.81
  13  13   4    6.57    2.06
  14   2  -4   29.63    2.26
  14   4  -1   61.77    1.97
  16   4  -4   16.32    2.22
  16   8   0    7.67    1.95
  17   5  -4   -1.71    1.59
  17   7  -2   22.13    2.16
 -14  10  -5    6.49    1.94
 -14  12  -2   20.12    2.04
 -13  15   1    4.49    1.33
 -12   6  -7   24.45    1.98
 -12   6  -6    9.69    2.32
 -12   6  -5   19.75    2.42
 -12  14   2   13.00    1.90
 -11   5  -8   36.32    2.28
 -11   5  -4   22.03    2.48
 -11   9   1    1.27    2.40
 -11  11   2    5.47    2.42
 -10   4  -9   13.42    2.16
 -10   4  -3   17.33    2.99
  -9   3  -3   51.84    3.26
  -9   5   0   20.88    3.24
  -9  17   5   10.06    1.94
  -8   2  -3   11.87    3.36
  -8   4   0   65.80    3.46
  -8   8   3   47.12    3.19
  -8  14   5   10.92    2.24
  -7   1  -9   80.38    2.93
  -7   7   3   25.29    3.21
  -7   9   4  443.05    3.91
  -7  17   6    9.91    2.35
  -6   0  -8    7.18    3.06
  -6   0  -5    1.04    3.45
  -6   6   3   14.04    3.53
  -6   8   4    6.17    3.14
  -6  14   6   16.80    2.81
  -5   1  -1   45.61    4.42
  -5   7   4  166.70    3.73
  -4  18   7    3.90    2.36
  -3  -1  -3  301.00    5.25
  -2  10   6    7.04    3.88
  -1   5   4   57.48    5.11
  -1   7   5  249.30    5.22
   2  -2  -3  359.00    5.28
   4  -2 -11   50.20    2.82
   4  -2  -3   21.91    3.11
   4   2   2  504.78    5.28
   6  -2  -4  210.03    3.96
   8  -2  -8    4.08    2.53
   8  -2  -6   45.61    3.33
   9  -1  -4   18.59    3.04
  11   1  -2   23.84    2.21
  12   0 -10   73.53    2.07
  12   0  -9    2.73    2.05
  12   0  -6  161.06    2.87
  13   1  -5   67.28    2.65
  14  12   3   10.05    2.04
  15   3  -4   11.93    1.63
  15   7   0    5.19    2.21
  15   9   1    0.19    2.29
  15  11   2    1.03    1.84
  16   4  -5    1.26    2.03
  16   6  -2    8.41    2.25
  17   5  -5    7.50    1.90
 -14  10  -4   -3.26    1.50
 -14  10  -3    6.34    1.95
 -14  12  -1    2.96    1.82
 -13   9  -2   12.32    1.66
 -13  11   0    9.39    2.05
 -13  13   1   15.54    2.13
 -12   6  -8    5.96    2.04
 -12   6  -4   23.54    2.34
 -12   8  -1   12.64    1.71
 -12  16   3    1.15    1.69
 -11   5  -9   13.41    2.05
 -11   5  -3   29.25    2.62
 -11  13   3   11.00    2.06
 -10   6   0  119.26    2.47
 -10  14   4   31.84    2.23
  -9   3 -10    3.75    2.14
  -9   9   3    7.48    2.79
  -8   6   2   22.20    3.28
  -8  10   4    0.71    1.98
  -7   1  -3  283.99    3.72
  -7   3   0  299.74    4.14
  -7  11   5   36.59    2.67
  -6   0  -4   53.68    3.34
  -6  10   5  216.59    3.42
  -5   1 -12    4.87    2.30
  -5   5   3   42.83    3.72
  -5   9   5    9.41    3.16
  -3  15   7    4.77    2.55
  -2  14   7    4.73    2.87
   1   9   6    3.00    6.94
   4   0 -14    9.40    2.12
   4   0   0  377.71    4.15
   6  -2 -10    8.55    2.54
   6   4   3   35.32    3.72
   6   8   5   68.57    4.20
   7  -1 -12    1.23    2.12
   7   3   2  144.98    3.64
   8  -2  -7  117.36    2.35
   8   0 -13    2.42    1.99
  10   0  -3    1.67    2.28
  10  12   5    7.72    2.28
  11   3   0   30.36    2.20
  12   0  -8   47.98    2.19
  12   0  -7    8.80    2.32
  12   2  -2   15.90    2.06
  12   4   0   11.00    2.82
  12  12   4    4.53    2.21
  13   1 -10   -2.87    1.82
  13   1  -9   14.74    1.96
  13   1  -6    8.48    2.51
  13   3  -2   18.19    2.73
  13   5   0   69.60    2.79
  14   2 -10    1.79    1.76
  14   2  -5    8.94    2.15
  14   4  -2    4.92    2.54
  14   6   0    7.68    1.83
  14  10   2   22.02    2.10
  15   3  -5   21.12    2.07
  15   5  -2   14.72    2.29
  16   4  -6    6.88    2.22
  16   8  -1   33.40    2.11
  17   7  -3    2.19    1.92
 -14  10  -2   16.72    1.95
 -13   7  -7    2.55    2.11
 -13   7  -6   10.77    1.59
 -13   7  -5   -7.80    2.04
 -13   7  -4    9.40    2.36
 -13   9  -1    6.09    2.24
 -13  15   2   -1.19    1.89
 -12   6  -9    9.07    1.88
 -12   6  -3   15.35    2.43
 -12  10   1    8.66    1.61
 -12  12   2   15.59    2.13
 -11   5  -2   28.76    2.53
 -11   7   0   57.76    1.95
 -10   4 -10   -2.68    1.99
 -10   4  -2   23.26    3.17
 -10   8   2    1.97    2.73
 -10  10   3   11.65    2.63
  -9   3  -2   34.68    3.26
  -9   7   2  104.30    2.49
  -9  11   4   21.96    2.42
  -9  15   5   17.18    1.68
  -8   2 -10   15.79    2.20
  -8  12   5    4.67    2.42
  -7   5   2   58.71    2.47
  -7  15   6   11.23    2.44
  -6   0  -9    2.04    2.68
  -4   2   1  988.19    5.38
  -4   6   4    4.23    3.59
  -4   8   5  189.84    3.78
  -4  16   7    9.73    2.41
  -2  -2  -5  685.12    9.63
  -1  13   7    4.66    3.14
   4  10   6   16.32    4.49
   6  -2  -5   40.87    3.30
   6   6   4   23.18    4.20
   7  -1  -3  133.44    3.73
   7   1   0  207.40    4.27
   7   9   5    2.88    3.38
   8  10   5    0.75    3.13
   8  14   6    4.49    2.58
   9  -1 -10   18.47    2.23
   9  -1  -5  173.97    3.46
   9   1  -1  548.49    3.31
   9   3   1  168.04    2.66
   9  11   5   44.20    2.65
  11   1 -12   10.37    1.66
  11   1  -3   11.27    3.04
  13   1  -8   -0.97    2.11
  13   1  -7   96.07    1.97
  13   7   1   20.13    2.32
  13  11   3   26.06    2.17
  14   2  -9    3.89    2.11
  14   2  -8    7.64    2.14
  14   2  -7   12.46    2.36
  14   2  -6   36.90    1.78
  14   8   1    5.11    1.78
  15   3  -9    9.75    1.91
  15   3  -8    9.73    2.03
  15   3  -7   10.83    2.30
  15   3  -6   18.84    1.72
  16   4  -7   25.68    2.01
  16   6  -3   14.61    2.38
  16  10   0   -2.09    2.10
 -14   8  -6   13.53    2.00
 -14   8  -5   -0.31    2.09
 -14  12   0   15.35    1.99
 -13   7  -3   11.53    2.41
 -13  11   1   27.00    2.01
 -12   6  -2   23.19    2.63
 -12   8   0   23.80    1.72
 -12  14   3    2.91    1.97
 -11   9   2   20.10    2.64
 -11  11   3   16.04    2.31
 -11  15   4    3.64    1.88
 -10  12   4   28.55    2.48
 -10  16   5    8.12    1.96
  -8   2  -2  176.82    2.81
  -8  16   6    5.54    2.35
  -7   1 -10   -0.41    2.43
  -6   2   0   20.02    3.11
  -6   4   2  222.50    4.31
  -5  -1  -7  180.69    4.14
  -5  -1  -6   74.28    3.41
  -5  17   7    2.81    2.33
  -1   1   1 1740.81   10.59
   3   5   4   11.99    4.98
   3   7   5   78.37    5.64
   4  -2 -10   29.03    3.02
   5  -1 -12    1.95    2.20
   5  -1  -2  165.15    4.41
   6  -2  -9   73.67    3.00
   6   0  -1    4.72    4.24
   7  -1 -11   22.48    2.47
   8   0  -2  177.14    2.91
   8   4   2   27.96    3.45
   9  -1  -9    1.36    2.56
   9  -1  -8   11.12    2.48
   9  -1  -6   15.07    3.17
  10   0 -11    5.71    1.82
  10   0  -4   61.29    2.35
  10   2  -1   77.86    3.28
  10   4   1   29.94    3.11
  11   5   1    9.69    3.07
  11  11   4   24.16    2.47
  12   2  -3   -0.65    2.62
  12   6   1   27.97    2.72
  12  10   3   61.40    2.75
  13   3  -3   12.01    2.37
  13   9   2   13.76    2.29
  14   4  -3    6.11    2.40
  15   5  -3    1.54    2.26
  15   7  -1    2.76    1.71
  15  11   1   -0.87    1.95
  16   6  -4   -1.29    2.14
 -15  11  -2    1.58    1.80
 -14   8  -4    2.03    1.54
 -14   8  -3   15.61    2.02
 -14  10  -1    4.63    1.90
 -13   7  -2    1.05    2.44
 -13   9   0    3.27    2.24
 -13  13   2    2.14    1.59
 -11   5  -1    3.09    2.73
 -11   7   1    4.76    2.55
 -10   4  -1   27.91    3.11
 -10   6   1   23.83    2.82
  -9   3 -11   -0.14    2.02
  -9   3  -1  184.65    3.49
  -9   5   1   70.49    2.36
  -9  13   5   40.01    2.34
  -8   4   1   59.20    3.50
  -7   1  -2   49.66    3.57
  -7  13   6   42.52    2.49
  -6   0  -3   -0.16    3.61
  -6  12   6   26.72    2.83
  -5  -1  -8   45.78    3.74
  -5  -1  -5  243.56    4.18
  -5  11   6   82.37    3.16
  -4  10   6   36.80    3.73
  -4  14   7   10.37    2.94
  -1   9   6  122.19    4.78
   1  -1 -12    3.63    2.82
   2  -2 -10   73.40    3.48
   2   0   0 1695.29    8.66
   2   2   2   50.96    5.85
   3   1   1  218.61    4.22
   6  -2  -6  176.41    3.52
   6   0 -13   -4.46    2.04
   7   5   3  189.01    4.04
   7   7   4    9.84    3.71
   7  13   6    4.43    2.69
   8   0 -12   39.85    1.98
   9  -1  -7   56.04    2.21
   9   1 -13   -2.05    1.84
   9   5   2   11.05    3.13
  10   0 -10   62.92    2.35
  10   0  -5    4.36    3.09
  10  10   4   30.97    2.77
  10  14   5    2.50    2.34
  11   1 -11   25.55    2.08
  11   1  -4    8.16    2.85
  11   3  -1   26.95    3.03
  11   9   3    8.05    2.52
  12   4  -1   92.70    2.74
  12   8   2    4.36    2.68
  12  14   4    5.34    2.04
  13   5  -1   26.75    2.76
  14   6  -1   22.55    1.93
  14  12   2   11.02    1.93
  15   5  -4   13.82    2.28
  15   9   0   10.66    1.71
  16   8  -2   -1.73    1.98
 -15   9  -4    6.32    1.81
 -14  12   1   14.94    2.08
 -12   6  -1   21.83    2.57
 -12   8   1   17.94    2.50
 -12  10   2   12.88    1.74
 -12  12   3   -1.56    2.07
 -11   3  -7   15.28    2.17
 -11   3  -6   12.45    2.56
 -11   3  -5   44.06    2.53
 -11  13   4   -0.49    1.67
 -10   2  -6   25.48    2.81
 -10  14   5   13.61    2.27
  -8   2 -11    3.13    2.14
  -8   8   4   41.38    3.06
  -8  14   6   27.20    2.32
  -5  15   7   11.39    2.47
  -4   4   3   66.43    3.33
  -3   7   5   31.22    3.86
  -3  13   7    3.47    3.04
   3  -1 -12    2.87    2.40
   5  11   6   24.46    3.90
   6   2   1  131.32    4.58
   6  12   6    1.83    3.09
   7  -1  -4   14.92    3.38
   8   2   0   64.23    3.52
   8   6   3   47.89    3.37
   8   8   4   15.70    3.21
   9   1  -2   14.63    3.15
   9   9   4   38.36    3.07
  10   0  -9    1.76    2.45
  10   0  -8   43.28    2.40
  10   0  -6   29.26    2.81
  10   6   2   14.75    3.05
  10   8   3  167.84    3.36
  11   1 -10   -3.56    1.94
  11   1  -5    4.81    2.65
  11   7   2   45.52    2.16
  12   2 -11    7.78    2.05
  12   2  -4   16.11    2.55
  13   3  -4    9.45    2.59
  13  13   3    8.97    2.09
  14   4  -4   18.14    2.20
  14   8   0   -3.38    2.44
  14  10   1    4.21    2.31
  15   5  -5    5.67    2.05
  15   7  -2   11.49    2.40
  16   6  -6    8.80    1.94
  16   6  -5    4.20    1.61
  16  10  -1   30.88    2.01
 -15   9  -3    5.48    2.07
 -15  11  -1    1.16    1.43
 -14   8  -2    1.99    1.68
 -14  10   0   11.46    1.48
 -13   5  -6    1.36    2.26
 -13   5  -5   -2.28    2.22
 -13   7  -1   17.55    2.24
 -13   9   1    0.81    2.10
 -13  11   2    4.99    2.23
 -13  13   3    7.71    1.81
 -12   4  -7   15.70    2.27
 -12   4  -6   -2.77    1.73
 -12   4  -5   19.25    1.78
 -12   4  -4   10.42    2.58
 -12  14   4    4.02    2.08
 -11   3  -8   24.99    2.09
 -11   3  -4   34.49    2.80
 -10   2  -8    7.12    2.48
 -10   2  -7   29.37    2.28
 -10   2  -5   33.21    2.11
 -10   2  -4   82.84    3.19
 -10   8   3   19.23    2.69
 -10  10   4   12.14    2.50
  -9   1  -7   30.16    2.87
  -9   1  -6   16.79    2.80
  -9   1  -5   41.61    2.79
  -9   7   3    3.66    3.16
  -9   9   4   53.23    2.08
  -8   2  -1   51.11    2.43
  -8   6   3    7.96    3.35
  -8  10   5   46.29    2.85
  -7   3   1  634.33    3.94
  -7   7   4  156.42    3.52
  -7   9   5    7.68    2.95
  -6   0 -10    9.73    2.62
  -6  16   7    3.53    2.42
  -5  -1  -4  120.14    3.83
  -5   1   0  554.33    5.28
  -5   3   2   88.54    3.39
  -4   0  -1    3.61    2.92
  -3   5   4  276.21    4.64
   0  12   7   -3.13    4.20
   4  -2  -9   76.02    3.08
   5  17   7    3.84    2.89
   7  -1 -10   20.20    2.34
   8   0  -3    2.11    2.34
   8  16   6    7.29    2.38
   9   3   0   24.87    3.14
   9   7   3  200.40    3.40
  10   0  -7    5.98    1.88
  10   2  -2   98.69    3.31
  11   1  -9   15.49    2.36
  11   1  -6    8.31    2.69
  11  13   4   10.88    2.43
  12   2 -10   25.52    2.15
  12   2  -5   25.04    2.56
  13   3 -10    9.26    1.81
  13   3  -5   19.56    2.52
  13   7   0   29.95    2.62
  13  11   2    7.07    2.20
  14   4  -5    5.05    2.25
  14   6  -2   48.91    2.60
  15   5  -6    9.58    2.29
  15   9  -1    3.42    2.20
  16   8  -3   42.75    1.74
 -15   9  -2   14.86    2.16
 -15  11   0    8.13    2.02
 -14   6  -6    4.88    2.18
 -14   6  -5   15.04    2.21
 -14   8  -1   -0.48    2.19
 -13   5  -8   15.25    1.77
 -13   5  -7    5.67    1.94
 -13   5  -4   12.73    2.23
 -12   4  -8    9.67    1.91
 -12   4  -3   20.75    2.69
 -12   6   0   11.49    2.64
 -11   3  -3   23.79    2.94
 -11   5   0    1.88    2.07
 -11   9   3   22.09    2.42
 -11  11   4   15.03    2.45
 -11  15   5    0.29    1.92
 -10   4   0   20.85    3.05
 -10   6   2  129.36    3.18
 -10  12   5    7.89    2.29
  -9   1  -8   29.78    2.70
  -9   1  -4   32.23    3.23
  -9  11   5   56.67    2.58
  -9  15   6    6.02    2.02
  -7   1 -11   17.37    2.41
  -7   5   3   19.54    3.44
  -7  17   7    6.01    2.24
  -6   6   4    1.76    3.46
  -6   8   5  491.47    4.24
  -5  -1  -9  104.64    3.86
  -3   9   6  148.61    3.84
  -2   2   2  142.01    5.21
  -2  12   7    5.68    3.20
   2  -2  -4   35.78    4.44
   3  -1  -2  340.59    5.36
   4  -2  -8   57.43    3.81
   4   0 -13   -0.61    2.24
   4   4   3  111.46    4.99
   5  -1 -11    1.85    2.29
   5  -1  -3  291.20    5.04
   5   3   2  208.05    4.86
   7  -1  -5  416.69    3.92
   7   1  -1  732.51    5.18
   9  13   5   13.47    2.39
  10   4   0   11.96    3.28
  11   1  -8   12.85    2.30
  11   1  -7   81.76    2.58
  11   3  -2   86.11    3.11
  11   5   0    7.97    3.00
  12   2  -9   -2.71    2.26
  12   2  -8   12.47    2.26
  12   2  -7   32.99    2.38
  12   2  -6   56.46    2.63
  12   4  -2   43.26    2.77
  12   6   0   21.65    2.79
  12  12   3    9.08    2.28
  13   3  -9   10.22    2.12
  13   3  -6   10.54    2.43
  13   5  -2   46.84    1.94
  13   9   1    6.34    2.51
  14   4  -9    3.74    1.96
  14   4  -8   14.86    2.03
  14   4  -7   21.63    2.41
  14   4  -6   -0.31    2.20
  15   5  -8   16.36    1.90
  15   5  -7   24.82    1.76
  15   7  -3    1.90    2.49
  15  11   0   16.11    1.99
  16   8  -4    3.23    2.30
  16  10  -2    4.78    2.19
 -15   7  -5    3.69    1.85
 -15   9  -1    1.88    1.95
 -14   6  -7    9.41    1.80
 -14   6  -4   12.82    2.04
 -14   6  -3    5.80    2.18
 -14  10   1    1.06    1.58
 -14  12   2    3.83    1.53
 -13   5  -3   21.29    1.94
 -13   7   0   28.65    2.29
 -12   4  -9   10.49    2.00
 -12   8   2    9.79    2.57
 -12  10   3   23.14    1.85
 -12  12   4   17.20    2.07
 -11   3  -9    8.01    1.98
 -11   7   2   -6.86    1.91
 -10   2  -9    4.06    2.13
 -10   2  -3   47.87    2.47
 -10  16   6    1.80    2.20
  -9   3   0   24.92    2.33
  -9   5   2  123.30    2.64
  -8   0  -7    2.80    2.95
  -8   0  -6   76.36    3.13
  -8   0  -5   -0.86    3.03
  -8  12   6   52.44    2.73
  -7   1  -1  160.59    3.02
  -7  11   6   17.28    2.78
  -6   0  -2  184.36    3.36
  -6   2   1  135.01    4.60
  -6  14   7    8.79    2.45
  -5  13   7   30.17    2.67
  -4   0 -12    4.36    3.63
  -3  -1  -2   39.94    4.33
  -1   1 -14    0.51    1.61
   0  -2  -9   56.43    4.93
   0  -2  -4  792.27   11.12
   0   0 -13    0.81    3.11
   2  -2  -9   20.71    3.68
   4  -2  -7   14.93    3.45
   4  -2  -6  336.98    4.52
   5   1   0  581.62    5.16
   6   0 -12   25.09    2.21
   6   0  -2 1195.76    6.04
   7  -1  -8   26.84    2.87
   7  -1  -7    9.43    3.28
   7  -1  -6  139.95    3.47
   7   1 -13   -1.45    2.04
   7   3   1  179.38    4.07
   8   0 -10   31.63    2.25
   8   0  -4  103.70    3.42
   9   1  -3   28.40    2.32
  10   2 -12    9.81    1.99
  12   8   1   14.97    2.70
  12  10   2    7.57    2.56
  13   3  -8   20.37    1.71
  13   3  -7   21.80    1.83
  14   6  -3   10.79    2.50
  14   8  -1   17.07    2.34
  14  12   1    6.55    1.99
  15   7  -4   10.27    2.19
  16   8  -5   16.36    2.30
 -15   7  -4    5.48    1.94
 -15  11   1   10.87    2.09
 -14   8   0    2.78    2.04
 -13   5  -2   24.58    2.75
 -13   9   2   28.58    2.35
 -13  11   3   -4.59    2.04
 -12   4  -2   10.23    1.96
 -11   3  -2   36.55    2.08
 -11  13   5   15.68    1.71
 -10   2  -2  134.55    3.30
  -9   1  -9   37.81    2.61
  -9   1  -3  245.95    3.53
  -9  13   6    9.40    2.44
  -8   0  -8   31.22    2.92
  -8   0  -4   76.58    3.20
  -8   2 -12    5.46    1.99
  -8   2   0   58.56    3.66
  -8   4   2  252.14    2.87
  -7  15   7   16.39    2.42
  -6  10   6   39.27    2.99
  -5  -1  -3   59.34    4.11
  -5   7   5  120.29    3.79
  -4  12   7   67.22    3.33
  -3   1   1 1844.81    8.22
  -1   3   3  161.56    5.99
   2   0 -13    2.36    2.39
   3   1 -14   22.56    2.43
   4   0  -1   -6.79    4.35
   5  -1 -10   33.45    3.10
   7  15   6    2.55    2.66
   8   2  -1  291.13    4.07
   8   4   1   57.20    3.28
   8  12   5    7.69    2.70
   9   1 -11   36.55    2.12
  10   2  -3   57.10    3.13
  10  12   4   21.93    2.49
  11   3 -12   21.96    2.04
  11   3  -3   13.05    3.03
  11   7   1   17.20    2.83
  11  11   3    3.87    2.59
  11  15   4    3.40    2.18
  12   4  -3    5.60    2.73
  13   5  -3   12.86    2.43
  13   7  -1   17.75    2.74
  13  13   2    3.52    1.96
  14  10   0    7.39    1.80
  15   9  -2   25.95    1.72
  15  11  -1    7.46    2.02
  16  10  -3   44.41    2.08
 -15   7  -3    9.04    1.50
 -15   9   0   10.41    2.13
 -14   6  -2   39.96    1.89
 -14  10   2    7.24    2.19
 -14  12   3    8.56    2.08
 -13   7   1    8.06    2.49
 -13  13   4   11.73    1.88
 -12   4  -1   11.77    2.50
 -12   6   1   14.51    1.95
 -12  14   5   -8.84    2.21
 -11   3 -10    7.11    2.00
 -11   5   1   72.49    2.16
 -10   2 -10    9.09    2.16
 -10   4   1   46.34    3.32
 -10   8   4    4.22    2.66
 -10  14   6    8.94    2.33
  -8  16   7    3.04    2.01
  -6   4   3   52.36    2.63
  -5   5   4   51.23    3.77
  -5   9   6  252.21    3.83
  -3  17   8   -2.12    2.43
  -2   0   0 1613.00    8.65
  -1  17   8    3.80    2.87
   2  -2  -5  757.50    6.66
   3  -1 -11   35.84    2.78
   4   8   5  535.35    6.60
   5  -1  -4   88.56    4.17
   6   4   2   12.34    3.68
   8   0  -9    1.11    2.64
   8   0  -6   32.69    3.06
   8   0  -5    6.29    2.31
   8   2 -13    2.45    1.86
   9   1 -10   16.05    2.27
   9   1  -4   20.54    2.28
   9   5   1   -2.49    3.16
   9  15   5    4.85    2.36
  10   2 -11   11.74    2.05
  10   6   1   22.84    3.31
  11   3 -11   16.16    1.80
  11   9   2   53.45    2.91
  12   6  -1   14.02    2.77
  12  14   3   -3.03    2.18
  13   5  -4   11.34    2.35
  13   9   0    4.63    2.32
  13  11   1   13.47    2.23
  14   6  -4    8.75    1.71
  14   8  -2   17.48    2.60
  15   7  -6   20.32    2.27
  15   7  -5   10.14    1.60
  15   9  -3   13.06    2.16
 -16   8  -3   15.81    1.83
 -16  10   0   11.12    1.75
 -15   7  -2    8.66    1.72
 -15  11   2   27.63    1.92
 -14   6  -1   30.64    2.39
 -14   8   1   19.21    2.28
 -13   5  -1   18.10    1.88
 -12   8   3   53.25    2.51
 -12  10   4   -2.26    2.52
 -11   3  -1    3.73    2.18
 -11   7   3   22.42    2.78
 -11   9   4   10.64    1.95
 -11  11   5   49.28    2.34
 -11  15   6    7.15    2.22
 -10   6   3    4.03    3.03
 -10  10   5    5.36    2.56
  -9   1  -2   22.09    3.22
  -9   3   1  123.28    3.35
  -9   7   4   90.18    3.09
  -9   9   5    8.15    2.64
  -8   0  -3   11.57    3.32
  -8   8   5  191.87    3.52
  -7  -1  -6   26.18    3.59
  -7   3   2  428.57    3.55
  -7  13   7   44.59    2.95
  -6   0 -11    0.51    2.56
  -5   1 -13    4.64    2.86
  -4   2   2  225.83    4.89
  -3   3   3   34.63    4.05
  -3  11   7   45.19    3.51
  -2   6   5   19.00    4.43
  -2  16   8    1.59    2.83
   1   1 -14    5.33    2.42
   2  -2  -8   88.03    4.06
   4   6   4   61.03    4.40
   6   0 -11   -4.10    2.31
   7   1 -12    1.09    2.08
   7   1  -2  255.67    4.42
   7  11   5    7.42    2.77
   8   0  -8   78.71    2.25
   8   0  -7    0.75    2.92
   9   1  -9    4.21    2.20
   9   1  -5  189.42    3.44
   9   3  -1  121.72    2.62
   9  11   4   20.25    2.69
  10   2 -10   37.83    2.06
  10   2  -4   40.40    2.31
  10   4  -1   45.91    3.20
  10   8   2   18.86    2.95
  10  10   3   67.43    2.90
  11   3  -4   -4.00    2.87
  11   5  -1   63.06    2.24
  12   4 -11   16.18    1.43
  12   4  -4    3.54    2.70
  13   5 -10    1.90    1.83
  14   6  -9    3.93    1.83
  14   6  -6   35.46    2.21
  14   6  -5   10.57    1.68
  14  10  -1    2.75    2.15
  15   7  -7   11.42    1.65
 -16   8  -2   -0.25    1.51
 -15   7  -1    3.59    2.10
 -15   9   1    3.94    2.18
 -14   4  -6    5.83    1.99
 -14   4  -5   -1.90    2.12
 -13   3  -6    4.76    2.25
 -13   3  -5   31.92    2.51
 -13   9   3   -5.77    2.39
 -13  11   4   13.37    2.28
 -12   2  -6   40.74    2.28
 -12   2  -5   -6.40    2.47
 -12  12   5   11.19    2.36
 -10   2  -1   59.13    2.44
 -10  12   6   42.82    2.33
  -9   1 -10    1.25    2.03
  -9   5   3   40.77    3.16
  -9  11   6    9.89    2.57
  -9  15   7    4.48    2.05
  -8   0  -9    2.65    2.20
  -8   6   4   23.67    2.33
  -8  10   6    8.24    2.94
  -8  14   7   12.69    2.39
  -7  -1  -7   27.33    2.95
  -7  -1  -5   25.43    3.26
  -7   1 -12    5.65    2.46
  -7   1   0  203.54    4.41
  -7   7   5  141.32    3.48
  -6   0  -1    3.28    4.30
  -6  12   7   33.68    2.77
  -5  17   8    8.50    2.43
  -4  -2  -6  197.24    4.78
  -4   6   5   48.10    4.39
  -4  16   8    6.37    2.55
  -2  -2  -4 1099.13   11.67
  -2   8   6   56.85    4.44
  -1  11   7   12.46    4.17
   1  -1 -11   73.18    3.50
   1   1   1 1988.26   14.41
   2  -2  -7   46.10    4.36
   2  -2  -6  159.90    4.71
   4   0 -12   19.43    2.18
   4  16   7    9.53    3.32
   5  -1  -9   70.98    3.06
   5  -1  -5 1419.85    6.01
   5   1 -13    1.31    1.99
   5   5   3  244.47    4.35
   5   9   5    6.88    4.10
   6   0  -3    0.45    2.98
   6   2   0   18.49    3.22
   6  10   5   55.93    3.49
   7   5   2   48.59    3.53
   8   6   2   33.08    3.46
   8  10   4   13.39    3.23
   9   1  -8    3.32    2.58
   9   1  -7   59.83    2.97
   9   1  -6   13.03    3.07
   9   7   2   37.39    3.20
   9   9   3    7.07    3.03
  10   2  -9    0.49    2.10
  10   2  -5   75.55    3.08
  10  14   4    4.55    2.39
  11   3 -10   -0.41    2.00
  11   3  -5   15.54    2.79
  11  13   3    6.08    2.46
  12   4 -10   12.12    1.88
  12   4  -5   26.86    2.69
  12   8   0   18.42    2.76
  12  10   1   17.88    2.39
  12  12   2   28.97    2.53
  13   5  -9    1.36    2.04
  13   5  -6    3.37    2.37
  13   5  -5   19.27    1.79
  13   7  -2   23.34    1.96
  14   6  -8   10.78    2.02
  14   6  -7    7.48    2.11
  14   8  -3   44.62    2.61
  14  12   0    4.60    1.69
  15   9  -4   12.27    2.20
  15  11  -2   10.18    1.69
 -16   8  -1   15.01    2.02
 -16  10   1   21.46    2.12
 -15   5  -6    3.46    2.06
 -15   5  -5    0.97    1.93
 -15   5  -4   17.98    2.30
 -14   4  -7   -3.93    2.05
 -14   4  -4    5.28    1.76
 -14   4  -3    8.66    2.32
 -14   6   0   22.53    2.23
 -14   8   2    8.70    2.16
 -14  10   3   13.65    2.18
 -14  12   4    4.87    2.08
 -13   3  -8   19.26    2.15
 -13   3  -7    3.77    1.99
 -13   3  -4   19.77    1.83
 -13   3  -3    0.42    2.38
 -13   5   0   59.67    2.03
 -13   7   2    9.29    2.29
 -13  13   5    2.76    1.87
 -12   2  -7   23.63    2.38
 -12   2  -4   56.15    2.69
 -12   4   0    7.50    1.97
 -12   6   2   94.87    2.12
 -11   1  -6    0.30    2.52
 -11   1  -5  148.62    2.95
 -11   3   0   36.74    3.06
 -11   5   2   23.00    2.82
 -11  13   6   -7.80    2.32
 -10   2 -11    8.04    2.12
  -9   1  -1  242.73    3.52
  -8   2   1  283.01    4.15
  -7  -1  -8   22.38    3.02
  -7  -1  -4   49.41    3.58
  -7   9   6  193.75    3.42
  -5  -1 -10   19.20    3.42
  -5   1   1 1349.66    6.41
  -5  11   7   54.40    2.99
  -4  -2  -7   61.73    4.70
  -4  -2  -5   83.52    4.49
  -4   0   0  392.86    5.40
  -4   8   6   49.54    3.46
  -3  15   8    6.36    2.93
  -1  -1 -11   26.39    4.49
   4   2   1   83.40    3.23
   5  -1  -8    5.93    3.09
   6   0 -10   40.56    2.40
   6  14   6   16.93    2.78
   7  17   6    1.38    2.14
   8   2  -2  251.81    4.03
   8   8   3  203.94    3.50
  10   2  -8    9.24    2.52
  10   2  -7   32.26    2.72
  10   2  -6    3.37    2.65
  11   3  -9   21.99    2.09
  11   3  -8   34.63    2.59
  11   3  -7   54.19    2.50
  11   3  -6   36.71    2.86
  11   5  -2   23.63    2.81
  11   7   0   56.57    3.20
  12   4  -9    6.95    1.52
  12   4  -8    8.15    2.40
  12   4  -7   15.87    2.50
  12   4  -6    0.06    2.32
  12   6  -2   92.54    2.14
  13   5  -8   14.31    1.70
  13   5  -7   22.85    1.77
  13   7  -3   17.01    2.44
  13   9  -1   10.96    2.66
  13  13   1    9.87    1.99
  15   9  -5   -0.26    2.32
  15  11  -3    5.33    1.95
 -16   6  -4    9.62    2.01
 -16   8   0    2.66    1.94
 -15   5  -3   18.36    2.06
 -15   7   0   12.91    1.58
 -15   9   2   27.67    2.27
 -15  11   3   10.97    2.05
 -14   4  -2   12.11    2.40
 -12   2  -8   17.01    2.16
 -12   2  -3   44.52    2.62
 -12  14   6    6.79    2.22
 -11   1  -7   22.00    2.45
 -11   1  -4   25.80    2.65
 -10   2   0  279.22    3.70
 -10   4   2  194.48    2.65
  -8   0  -2  124.72    2.75
  -8   4   3   52.39    2.41
  -7   5   4   33.45    2.53
  -6   2   2  459.89    5.13
  -6  16   8   14.49    2.55
  -5  -1  -2  287.81    5.12
  -5   3   3   56.57    3.26
  -5  15   8    2.88    2.60
   0  -2  -8   21.16    5.03
   3  -1 -10   47.77    2.71
   4   2 -14    9.68    2.14
   5   1  -1 1423.25    6.46
   5   7   4  121.63    3.87
   6   0  -4  624.88    4.67
   6   6   3    5.18    3.75
   6   8   4   30.63    3.98
   7   1  -3  130.60    3.94
   7   3   0  255.64    3.23
   7   7   3   43.56    3.48
   7   9   4   30.36    3.37
   8  14   5    6.00    2.34
   9   3 -12   12.47    2.05
   9   3  -2  186.15    2.70
  10   4 -12   15.73    1.93
  10   4  -2  191.65    3.35
  10   6   0  114.57    3.54
  11   9   1   49.65    2.82
  11  11   2   41.57    2.64
  13  11   0    8.85    2.41
  14   8  -4   -0.74    1.83
  14  10  -2    5.66    1.72
  14  12  -1   16.85    2.29
  15   9  -6   22.21    1.65
 -16   6  -3    2.88    1.47
 -16   6  -2   11.05    1.93
 -16  10   2    8.34    1.84
 -15   5  -2   13.73    2.17
 -14   6   1   27.78    2.42
 -13   3  -2    3.65    1.95
 -13   5   1   23.84    2.46
 -13   9   4    9.87    2.27
 -12   2  -9   11.13    2.13
 -12   2  -2   53.55    2.92
 -12   4   1   86.94    2.83
 -12   8   4    7.05    2.71
 -12  10   5   15.30    2.47
 -11   1  -8    4.43    2.22
 -11   1  -3  236.89    3.24
 -11   7   4   10.98    2.75
 -11   9   5    7.91    2.63
 -10   0  -7    4.45    2.69
 -10   0  -6   68.45    2.88
 -10   0  -5    6.47    2.78
 -10   8   5    5.81    2.71
 -10  14   7    6.85    2.03
  -9   3   2  198.98    3.50
  -9  13   7   23.87    2.44
  -8   0 -10   29.48    2.46
  -8  12   7   10.54    2.66
  -7  -1  -3  271.84    4.05
  -7  11   7   18.26    2.95
  -6   6   5   87.19    3.66
  -6   8   6   61.89    3.47
  -4   4   4  231.93    4.62
  -2   4   4   94.82    4.53
  -1  15   8    6.25    3.61
   0   6   5   45.99    6.46
   2   0 -12   20.61    2.82
   4   0  -2  276.69    4.75
   6   2 -13    5.50    2.05
   8   2 -11   32.12    2.25
   8   4   0   62.28    2.65
   9   5   0   21.84    2.41
   9  13   4   18.01    2.42
  10  12   3   25.43    2.58
  10  16   4    6.03    2.19
  11  15   3    2.82    2.16
  12   6  -3    9.25    1.97
  12   8  -1   22.36    2.80
  12  14   2    2.40    1.96
  13   7  -4   11.41    2.50
  14   8  -8    2.43    1.94
  14   8  -6    7.39    2.22
  14   8  -5   23.98    1.73
  14  10  -3   18.25    2.31
  15  11  -4   30.41    2.12
 -16   8   1   29.38    2.20
 -15   5  -1    7.99    2.44
 -15   7   1   12.11    1.61
 -14   4  -1   17.94    2.62
 -14   8   3   37.82    2.45
 -14  10   4   -3.09    2.21
 -13   3  -1   32.18    2.72
 -13   7   3   18.84    2.57
 -13  11   5   -3.79    2.05
 -12   6   3   20.06    2.82
 -11   1  -2   21.46    3.12
 -11   3   1   17.75    3.20
 -11  11   6   10.65    2.39
 -10   0  -4  268.73    2.69
 -10   6   4   23.55    2.68
 -10  10   6   31.06    2.71
  -9   1 -11   14.83    2.16
  -9   7   5   37.41    3.15
  -9   9   6   11.78    2.66
  -8   0  -1    4.35    3.23
  -7  -1  -9   78.80    3.36
  -7  15   8   12.42    2.40
  -4  -2  -8   33.40    5.25
  -4  -2  -4  404.82    5.81
  -4  10   7   71.27    3.19
  -4  14   8    5.04    2.78
   3   1 -13   13.69    2.10
   4   0 -11    1.31    2.33
   5   1 -12   -1.70    2.14
   5  13   6   15.95    3.30
   6   0  -5   -1.96    3.53
   7   3 -13    7.30    1.76
   8   2  -3   90.60    2.66
   9   3 -11   -2.45    2.13
   9   3  -3   43.74    3.27
  10   4 -11   14.55    2.16
  10   4  -3   16.38    3.27
  10   8   1  105.02    3.31
  10  10   2    3.66    2.91
  11   5 -11   23.46    2.04
  11   5  -3   19.83    2.14
  11   7  -1    9.10    2.91
  12   6  -4   19.66    2.72
  12  10   0    2.66    2.57
  12  12   1   10.24    2.38
  13   7  -9    8.08    1.88
  13   7  -5   16.13    2.45
  13   9  -2   25.64    1.96
  14   8  -7   23.76    1.72
  14  12  -2   10.01    2.15
 -17   7  -1    2.50    1.87
 -16   6  -1    7.60    1.64
 -15   9   3    5.98    2.04
 -15  11   4   20.24    2.15
 -14  12   5   30.49    2.00
 -13  13   6   15.10    1.91
 -12   2  -1   33.32    2.82
 -12  12   6    5.72    1.72
 -11   1  -9    7.81    2.06
 -11   5   3   18.84    2.11
 -10   0  -8   12.61    2.36
 -10   0  -3    1.36    2.98
  -9   1   0    1.33    2.33
  -9   5   4   19.99    3.36
  -7   1   1  738.30    4.39
  -7   3   3   47.87    2.55
  -6   0   0   79.50    3.44
  -6   4   4   89.47    3.54
  -6  10   7   50.41    3.01
  -6  14   8   18.13    2.42
  -2  10   7   20.34    3.87
  -2  14   8    7.74    3.01
   3  -1  -9  225.11    3.66
   3   1   0   23.97    5.13
   5   3   1    6.90    3.32
   6   0  -7   -3.37    3.20
   6   0  -6  480.16    4.27
   6   2  -1  155.94    4.85
   6  16   6   -0.57    2.51
   7   1  -9   40.14    2.79
   7   1  -4   17.05    2.41
   7  13   5   16.96    2.46
   8   2 -10   15.82    2.34
   8   4 -13    9.99    1.90
   8  16   5    0.17    2.05
   9   3 -10   26.69    2.13
   9   7   1   36.72    3.50
  10   6  -1   28.04    3.06
  11   5 -10    6.25    2.23
  11   5  -4   17.91    2.80
  11  13   2    7.19    2.33
  12   6 -10    2.65    1.53
  12   6  -9    1.71    2.06
  12   6  -5   15.36    2.62
  12   8  -2   13.93    2.77
  13   7  -8    4.72    2.16
  13   7  -7    3.82    2.27
  13   7  -6   23.12    1.76
  13   9  -3    7.69    2.38
  13  11  -1   15.04    1.78
  13  13   0    4.78    1.71
  14  10  -4   -3.59    2.33
 -16   4  -5    9.79    1.89
 -16   6   0    7.31    2.26
 -16   8   2    6.48    2.00
 -16  10   3   46.95    1.91
 -15   3  -6    5.07    1.87
 -15   3  -5    8.12    2.21
 -15   3  -4    9.43    2.22
 -15   5   0   13.06    2.21
 -15   7   2   22.07    2.04
 -14   2  -5    7.20    2.07
 -14   4   0   36.69    1.84
 -14   6   2   51.57    1.82
 -13   3   0   32.05    2.56
 -13   5   2   44.23    1.99
 -12   4   2   45.81    2.83
 -11   1  -1  258.08    3.55
 -11  13   7    8.74    2.27
 -10   0  -2  375.65    3.66
 -10   2   1   86.92    2.61
 -10   4   3   25.50    2.25
 -10  12   7    5.57    2.42
  -9  -1  -7   26.44    3.14
  -9  -1  -6   12.11    2.94
  -9  -1  -5   50.02    3.09
  -9  -1  -4   30.54    3.00
  -9  11   7   28.17    2.67
  -8   2   2  270.83    3.04
  -8   6   5   24.88    2.45
  -8   8   6   15.71    2.78
  -7  -1  -2   48.28    3.81
  -6  -2  -6   93.51    4.05
  -6  -2  -5   70.85    4.34
  -5   7   6  204.03    3.91
  -5  13   8   11.68    2.91
  -3  -1  -1  228.92    5.54
   0  -2  -7   92.31    5.07
   0  -2  -5  453.10    8.02
   0   8   6   16.75    6.38
   2   2 -14    4.20    2.23
   3   3   2  211.98    4.92
   3  15   7   22.20    3.93
   6   2 -12   10.08    2.15
   6   4   1  110.76    4.29
   7   1  -8   17.59    2.87
   7   1  -5  395.80    3.99
   7   3  -1  640.12    4.73
   8   2  -9   23.35    2.51
   8   2  -4  103.82    2.60
   8   6   1   39.85    3.41
   8  12   4   92.86    2.97
   9   3  -4   48.76    3.28
   9   5  -1   78.16    3.45
   9   9   2  182.61    3.37
   9  11   3   49.97    2.67
   9  15   4    1.60    2.42
  10   4 -10    7.67    1.58
  10   4  -4   24.96    2.27
  10  14   3    3.91    2.39
  11   5  -9    6.97    2.37
  11   5  -5   48.41    2.77
  11   9   0   76.86    2.93
  11  11   1    6.55    2.43
  12   6  -8    5.15    2.27
  12   6  -7   37.84    2.61
  12   6  -6   34.77    2.40
  12  14   1   -1.37    2.04
  14  10  -6    3.01    2.14
  14  10  -5   31.02    1.84
  14  12  -3    9.83    2.30
 -17   7   0   16.39    1.91
 -16   4  -4    6.79    1.53
 -16   4  -3   13.53    2.31
 -15   3  -3    5.32    2.39
 -14   2  -7   13.10    2.07
 -14   2  -6    5.36    1.99
 -14   2  -4   16.36    1.83
 -14   2  -3   33.47    2.54
 -14   8   4   -0.04    2.21
 -14  10   5   19.26    2.15
 -13   1  -6    3.02    2.28
 -13   1  -5   24.81    2.51
 -13   1  -4    9.30    2.32
 -13   7   4   18.23    2.54
 -13   9   5   16.94    2.44
 -12   2   0   -1.58    2.82
 -12   8   5   29.90    2.65
 -11   1 -10    8.24    2.00
 -11   3   2   71.75    3.23
 -10   0  -9    2.78    2.12
  -9  15   8    2.24    2.16
  -8   4   4   75.97    3.49
  -8  10   7    8.96    2.72
  -8  14   8   25.28    2.40
  -7  13   8   13.59    2.81
  -6  -2  -7   34.59    3.99
  -5  -1  -1   43.26    4.58
  -5   5   5  118.24    4.01
  -3   5   5  217.06    5.06
  -3   7   6  250.79    4.38
  -3  13   8    5.37    3.17
   0  -2  -6   19.37    5.42
   0   0 -12   11.85    2.89
   1  -1 -10   11.44    3.02
   2   0  -1   -0.32    4.73
   3  -1  -8   17.93    3.23
   4   0 -10   81.19    2.79
   4   2 -13    7.54    2.24
   4  12   6   19.01    3.76
   5   1 -11    1.43    2.37
   5   1  -2  168.74    4.54
   7   1  -7   11.83    3.00
   7   1  -6  130.60    2.58
   7   5   1   88.43    2.74
   8   2  -8   -0.40    2.67
   8   2  -5  104.58    3.43
   8   4  -1   52.09    2.51
   9   3  -9   15.45    2.32
   9   3  -5   75.69    3.24
  10   4  -9    7.78    1.70
  10   4  -8    0.91    2.48
  10   4  -5   49.36    2.90
  11   5  -8   10.86    2.35
  11   5  -7    3.61    2.62
  11   5  -6    3.19    2.51
  11   7  -2    5.07    2.70
  12   8  -3   64.19    2.81
  12  10  -1   12.26    2.55
  12  12   0   21.78    2.60
  13   9  -4   16.22    1.87
  13  11  -2    4.56    2.38
  13  13  -1   22.77    2.46
  14  10  -7   18.04    1.71
  14  12  -4   12.50    2.03
 -17   5  -2    9.76    2.05
 -16   4  -2    8.92    2.20
 -16   6   1   22.80    2.21
 -15   3  -2   24.87    2.34
 -15   5   1    8.13    1.63
 -15   7   3    0.11    2.16
 -15   9   4   29.28    1.98
 -14   2  -2    6.80    2.60
 -14   4   1   61.75    2.41
 -14   6   3    7.17    2.40
 -13   1  -7   39.02    2.25
 -13   1  -3   23.98    2.55
 -13   3   1   12.14    2.47
 -13  11   6   19.52    2.31
 -12   0  -5    6.61    2.25
 -12   6   4   10.10    2.00
 -12  10   6    8.32    1.76
 -11   7   5   35.62    2.09
 -11   9   6   42.39    2.46
 -10   8   6    4.81    2.55
  -9  -1  -8   28.37    2.87
  -9  -1  -3  233.24    3.75
  -9   1   1  570.82    4.13
  -9   3   3   52.54    2.46
  -8   0 -11    1.16    2.50
  -8   0   0  399.76    4.10
  -7   5   5   40.42    3.50
  -7   7   6  122.80    3.32
  -6  -2  -4   52.36    3.87
  -5   1   2  161.80    4.72
  -5   9   7   36.87    3.20
  -4  -2  -3   22.31    5.20
   1   1 -13   37.15    2.52
   3  -1  -7  132.60    4.43
   4   0  -3   -0.30    4.54
   6  12   5    7.08    3.10
   8   2  -7  119.62    2.44
   8   2  -6   47.87    2.48
   8   4 -12   -1.96    1.87
   8   8   2   46.70    3.32
   8  10   3   93.44    3.39
   9   3  -8   -0.76    1.81
   9   3  -7   37.99    2.90
   9   3  -6  187.96    3.13
   9   5 -12   12.54    1.87
   9  17   4    1.27    2.17
  10   4  -7   -2.79    1.88
  10   4  -6   91.20    2.16
  10   6  -2  101.69    3.31
  10   8   0   12.39    2.97
  10  12   2    0.37    2.63
  10  16   3    6.63    2.11
  11   7 -11   12.18    2.12
  11  15   2   11.49    2.07
  12   8 -10   -0.24    1.91
  13   9  -9   15.01    1.89
  13   9  -8   25.69    2.40
  13   9  -7    1.99    2.20
  13   9  -6   36.16    2.42
  13   9  -5   10.77    1.78
  13  11  -3    0.24    2.33
  14  12  -5   30.18    2.44
 -17   5  -1   -9.26    1.97
 -17   7   1   -0.11    1.52
 -16   4  -1    7.14    2.34
 -16   8   3   36.72    2.14
 -15   3  -1   10.96    2.55
 -13   1  -8    6.51    2.03
 -13   1  -2    2.19    2.69
 -13   5   3    3.92    1.86
 -12   0  -7   -3.28    2.42
 -12   0  -6   72.58    2.49
 -12   0  -4   82.71    2.76
 -12   4   3    5.61    2.55
 -12  12   7    1.13    2.04
 -11   1   0   10.13    2.21
 -11   5   4   17.62    2.01
 -11  11   7    5.86    2.42
 -10   0  -1    2.38    2.30
 -10   2   2  104.65    3.42
 -10   6   5   21.38    2.15
 -10  14   8    5.34    1.95
  -9  13   8   -5.01    2.34
  -7  -1 -10   -0.03    2.76
  -7  -1  -1  179.92    4.01
  -7   9   7    5.65    2.93
  -6   0 -12    1.28    3.47
  -6   2   3  102.00    4.28
  -6  12   8   10.01    2.86
  -4   2   3   24.83    3.29
  -4  12   8   14.21    2.93
  -3   1   2  327.20    5.50
  -3   9   7   49.00    3.82
   2   0 -11    3.66    2.66
   3  -1  -6   71.65    3.87
   3   1 -12    2.93    2.14
   4   0  -9   -2.66    3.35
   5   3 -13    2.85    2.27
   6   2  -2  469.68    5.38
   7   7   2   91.28    3.48
   7  11   4   -1.49    2.79
   7  15   5    3.87    2.21
   9   5  -2  112.33    3.53
   9   7   0  204.70    3.60
   9  13   3   30.23    2.89
  10   6 -11    5.50    2.19
  10  10   1  108.97    2.89
  11   7  -3   26.67    2.05
  11   9  -1    7.79    2.87
  11  13   1    8.94    2.21
  12   8  -9   18.23    2.28
  12   8  -5   37.26    2.40
  12   8  -4    8.77    1.88
  12  10  -2    8.90    2.77
  12  14   0   14.74    2.23
  13  13  -2   11.25    2.47
  13  15  -1    4.63    2.24
 -16   6   2   -0.65    2.18
 -15   5   2   10.46    2.31
 -14   2  -1   15.62    1.88
 -14   4   2   10.43    2.29
 -12   0  -3    2.27    1.91
 -12   2   1   56.98    2.13
 -10   0 -10   12.44    2.18
 -10   4   4   22.00    3.18
 -10  10   7   15.32    2.47
  -9  -1  -2   17.72    2.36
  -9   5   5  127.33    3.38
  -9   7   6    8.95    2.97
  -8  -2  -5   44.33    3.66
  -8  12   8   13.28    2.51
  -7   1   2  252.30    3.35
  -6  -2  -8   55.19    3.60
  -6  -2  -3  372.95    4.51
  -6   0   1    3.36    4.37
  -5   3   4  143.63    4.30
  -4   0   1    1.14    3.10
   0   2 -14    5.80    2.50
   3   3 -14   33.15    2.38
   3  11   6   35.97    4.74
   4   2   0  911.22    6.18
   4   4   2  116.52    4.67
   5   1 -10   25.41    2.59
   5  15   6    1.57    2.62
   6   4 -13    3.93    2.16
   6   6   2   25.19    3.44
   7   3 -11    0.82    2.03
   7   3  -2  416.76    4.55
   7   9   3    9.41    3.31
   8   4 -11    8.46    2.10
   8   4  -2  255.32    3.67
   8  14   4   28.82    2.53
   9   5 -11   13.90    1.98
  10   6  -3   -2.90    3.07
  11   7 -10   14.68    1.68
  11   7  -4    4.09    2.84
  11  11   0   11.49    2.44
  12   8  -8    8.06    2.29
  12   8  -7   78.42    2.63
  12   8  -6   10.07    2.51
  12  12  -1    7.88    2.34
  13  11  -4   26.47    1.91
 -17   5   0    2.07    2.07
 -17   7   2   18.35    1.59
 -16   4   0    0.85    1.74
 -15   3   0    7.84    2.20
 -15   7   4    1.87    2.18
 -15   9   5    7.54    2.16
 -14   2   0   22.72    2.40
 -14   6   4   -8.91    2.34
 -14   8   5   21.45    2.18
 -14  10   6   10.45    2.16
 -13   1  -1   12.86    2.51
 -13   3   2   20.75    2.78
 -13   7   5    9.04    2.58
 -13   9   6   34.75    2.54
 -12   0  -8   38.19    2.37
 -12   0  -2   28.44    2.78
 -12   8   6   14.07    2.33
 -11  -1  -6   -2.16    2.54
 -11  -1  -5  147.95    3.04
 -11  -1  -4   27.80    2.86
 -11   1   1  251.82    3.30
 -11   3   3    4.95    2.76
 -10   0   0  479.42    3.97
  -9  -1  -9   32.37    2.63
  -9   9   7   -0.41    2.55
  -8  -2  -6   49.69    3.19
  -8  -2  -4   24.44    3.36
  -8   2   3   97.46    2.56
  -7   3   4   27.62    3.30
  -6   6   6  206.82    3.82
   4   0  -8  103.53    3.28
   4   0  -4  109.43    4.70
   5   1  -3  281.99    5.13
   5   5   2   39.86    4.09
   5  11   5    8.44    3.22
   6  10   4   37.30    3.44
   7   5 -13    6.92    1.95
   7  17   5   12.21    2.41
   8   6   0   51.08    3.28
   9   5 -10    6.40    2.10
   9   5  -3   48.21    3.45
   9   9   1   11.42    3.20
   9  11   2   47.08    3.04
  10   6 -10    9.31    1.71
  10   8  -1   70.58    3.18
  10  14   2    7.79    2.46
  11   7  -9   11.73    1.67
  11   7  -8   22.32    2.52
  11   7  -5   38.80    2.80
  11   9  -2   28.23    2.93
  11  15   1    0.30    2.08
  12  10  -3    4.38    2.60
  12  16   0   -1.24    2.10
  13  11  -7    9.34    2.28
  13  11  -6   14.37    2.32
  13  11  -5    7.18    1.72
  13  13  -3    1.14    2.09
  13  15  -2    0.66    2.20
 -17   3  -3    2.69    2.11
 -17   5   1    4.97    1.97
 -16   2  -5   10.54    2.12
 -16   2  -4    5.72    2.17
 -16   2  -3   14.07    2.06
 -16   4   1    5.49    2.15
 -16   8   4    5.77    1.56
 -15   1  -5   10.54    2.01
 -13   5   4   11.12    2.64
 -13  11   7    3.02    2.06
 -12   0  -1   13.41    2.57
 -12   2   2   15.53    2.62
 -12   6   5   12.59    1.97
 -12  10   7   31.99    2.26
 -11  -1  -7   15.46    2.39
 -11  -1  -3  246.31    3.39
 -11   7   6   77.80    2.80
 -11  13   8    3.00    2.19
 -10  12   8    4.00    2.38
  -9  -1  -1  250.44    3.78
  -9   1   2   17.99    3.21
  -8  -2  -7   15.46    2.72
  -8  -2  -3   13.00    3.26
  -8   0   1    6.99    2.58
  -8   6   6   64.72    3.14
  -8   8   7   11.71    2.73
  -7  11   8    4.96    2.54
  -6   4   5   95.50    3.56
  -6   8   7   38.30    3.30
  -5  -1   0  575.06    5.49
  -5  11   8   58.24    3.34
  -4   6   6  364.73    4.65
  -3   3   4  270.23    5.03
  -2  -2  -3  606.74    9.36
  -2   0 -12    2.55    3.44
  -2   2   3  347.72    5.46
  -1   1 -13   12.76    2.75
   1  -1  -9  182.06    4.15
   2   4   3  148.11    6.54
   4   0  -5    1.99    3.88
   4   2 -12   11.16    2.19
   5   3   0  836.02    6.15
   6   2  -3  103.84    4.37
   6   4   0   58.84    4.45
   6   8   3    7.78    3.40
   7   3 -10   91.92    2.63
   7   5   0   86.55    3.71
   8   4 -10    0.79    2.46
   8   4  -3   49.72    3.39
   8  16   4    6.03    2.31
   9   7 -12   12.89    1.84
   9  15   3   15.24    2.52
  10   6  -9    2.18    2.13
  10   6  -4   21.01    2.18
  10  10   0   -1.65    2.96
  10  12   1   34.45    2.67
  11   7  -7   30.67    1.85
  11   7  -6   82.69    2.08
  11  11  -1   40.22    2.66
  12  10  -9   26.39    1.93
  12  10  -4   10.69    2.63
  12  12  -2   14.42    2.56
  12  14  -1    8.57    2.38
  13  13  -4   12.02    2.29
 -17   3  -2   12.23    2.15
 -17   7   3    1.15    1.86
 -16   2  -2    2.58    2.33
 -16   6   3    9.33    1.70
 -15   1  -6    7.23    2.03
 -15   1  -4   -3.31    1.61
 -15   1  -3    0.38    2.40
 -15   3   1    5.81    1.73
 -15   5   3    9.82    1.67
 -14   4   3    0.92    2.42
 -13   1   0   30.44    2.03
 -12   0  -9    1.86    2.02
 -12   4   4    3.96    2.83
 -11  -1  -8   11.05    2.49
 -11  -1  -2   22.71    3.22
 -11   5   5   48.95    2.93
 -11   9   7    2.28    2.53
 -10   2   3   59.05    3.31
  -9   3   4   29.45    2.45
  -9  11   8    2.00    2.46
  -8   4   5  186.99    3.69
  -7  -1   0  200.99    4.42
  -7  15   9   10.07    2.41
  -6  -2  -2   76.13    4.37
  -4  -2  -2  504.85    5.53
  -4   8   7    4.28    3.88
   2   0 -10  244.93    3.65
   2   2 -13    7.28    2.07
   3   1 -11   34.89    2.48
   3  17   7    6.92    3.09
   5   1  -4   99.79    4.39
   5   3 -12    2.42    2.15
   5  17   6   10.18    2.45
   6   2  -9   70.64    2.83
   6  14   5    8.28    2.90
   7   3  -9   16.56    2.39
   7   3  -3   51.08    2.76
   8   4  -9   27.11    2.50
   8   6 -12   10.24    2.14
   8   8   1   52.83    3.59
   8  12   3   -0.22    2.88
   9   5  -9   32.19    2.32
   9   5  -4   23.43    3.17
   9   7  -1  163.44    2.88
  10   6  -8    8.21    1.87
  10   6  -7   34.27    2.68
  10   6  -6   73.71    2.90
  10   6  -5   26.40    2.06
  10   8 -11   25.76    2.23
  10   8  -2   16.05    2.99
  10  16   2   13.07    2.29
  11   9 -10   19.61    2.24
  11   9  -3    9.75    2.81
  11  13   0    2.62    1.82
  12  10  -8   11.60    2.34
  12  10  -7   18.97    2.47
  12  10  -6   16.19    2.40
  12  10  -5   25.01    2.30
  12  12  -3    3.67    2.27
  12  16  -1    2.78    1.97
  13  13  -6    8.43    2.25
  13  13  -5    0.59    2.15
 -17   3  -1   10.80    2.18
 -17   5   2   11.80    1.95
 -16   2  -1   10.01    2.37
 -16   4   2   -0.76    2.05
 -15   1  -2   22.19    2.20
 -14   0  -6   42.18    2.28
 -14   0  -5    3.99    1.58
 -14   0  -4    7.56    1.72
 -14   0  -3   -3.49    2.40
 -14   2   1    7.46    1.81
 -13   3   3   18.15    2.61
 -12   0   0   69.78    2.86
 -12  12   8    9.04    2.26
 -10  -2  -5   27.91    2.98
 -10  -2  -4   76.96    2.98
 -10   0   1    7.24    3.19
 -10   6   6   83.95    2.91
 -10   8   7   63.22    2.85
  -8  -2  -8    6.17    2.86
  -8  -2  -2  172.15    3.52
  -5  15   9   11.40    2.77
  -4   4   5  157.95    4.13
  -4  16   9    4.98    2.62
  -2   0   1   -3.47    4.87
  -2  12   8   12.88    4.10
  -1  -1 -10    8.63    3.70
  -1   7   6  174.11    5.72
   1  -1  -3  554.77    7.56
   3   1  -1 2113.77    8.78
   4  10   5  201.12    4.49
   5   7   3   34.57    3.77
   5   9   4  343.35    4.81
   6   2  -8   54.35    2.80
   6   2  -4  200.12    4.10
   7   3  -4   11.93    3.30
   7   5 -12    6.88    1.91
   7  13   4   31.59    2.61
   8   4  -8   12.50    2.69
   8   4  -4   75.43    3.26
   8   6  -1  240.38    3.87
   8  10   2   13.43    3.12
   9   5  -8   -1.86    1.93
   9   5  -7   13.71    2.75
   9   5  -6   99.83    3.14
   9   5  -5  127.15    3.13
   9   7 -11   13.15    1.98
   9  13   2    5.83    2.42
   9  17   3   17.11    2.31
  11   9  -9    5.40    2.29
  11   9  -4   18.51    2.78
  11  15   0    9.69    2.25
  12  14  -2   10.06    2.53
 -17   3   0   -3.91    2.29
 -16   6   4   -8.00    2.36
 -16   8   5   11.55    1.63
 -15   1  -1    9.19    2.46
 -15   3   2   16.32    2.35
 -15   5   4    0.19    2.17
 -15   7   5   11.68    1.63
 -15   9   6   22.95    1.62
 -14   0  -7    0.57    1.98
 -14   0  -2   10.15    2.62
 -14   6   5   22.53    2.27
 -14   8   6   14.09    1.72
 -14  10   7   22.43    2.00
 -13  -1  -5   35.98    2.44
 -13  -1  -4   15.14    2.35
 -13   1   1   19.87    2.44
 -13   7   6   36.89    2.49
 -11  -1  -1  272.23    3.58
 -11   1   2   28.98    2.30
 -11   3   4    3.88    2.05
 -11  11   8    7.46    2.27
 -10  -2  -6   16.42    2.70
 -10  -2  -3   55.28    3.33
 -10   0 -11    0.84    1.99
 -10   4   5   53.35    2.87
  -9  -1 -10   -1.01    2.39
  -9  -1   0    6.15    2.29
  -8  10   8   -2.18    2.33
  -8  14   9   10.04    2.19
  -7   1   3  118.99    4.00
  -7   5   6   98.85    3.46
  -7   7   7   10.30    2.89
  -6  -2  -9   79.40    3.83
  -6  10   8   -2.60    2.79
  -6  14   9    9.32    2.61
  -3  -1   0   33.22    5.26
  -3  11   8   31.66    3.84
  -1   5   5  362.14    6.90
  -1  13   8   20.50    5.72
   1   1 -12    1.80    2.49
   1   3 -14   18.48    2.41
   2  10   6   42.92    5.63
   2  14   7    3.17    4.03
   3   3 -13    6.44    2.48
   3   5   3  269.83    5.62
   4   2 -11   50.18    2.49
   4   6   3    7.34    4.14
   4  14   6    3.40    3.17
   5   1  -7   73.15    2.42
   5   1  -6   65.86    3.37
   5   1  -5 1311.61    5.06
   6   2  -7   93.86    3.29
   6   2  -5   39.60    3.56
   7   3  -8   35.77    2.15
   7   3  -7    5.90    2.99
   7   3  -5   98.55    3.36
   7   7   1   -0.55    3.52
   8   4  -7   96.23    3.02
   8   4  -6  262.78    3.62
   8   4  -5  193.23    2.73
   8   6 -11   10.24    2.00
   9   7  -2  111.69    3.45
   9   9   0  130.38    3.28
   9  11   1   25.88    2.72
  10   8 -10    7.00    2.05
  10   8  -3   26.43    2.98
  10  10  -1  214.03    3.28
  10  14   1   10.45    2.46
  11   9  -8   17.17    2.50
  11   9  -7    1.01    2.46
  11   9  -6   31.20    2.40
  11   9  -5   14.59    2.72
  11  11  -2   -6.07    2.04
  11  13  -1   28.88    2.52
  12  12  -8   -4.60    1.93
  12  12  -5   16.09    2.25
  12  12  -4   11.71    1.92
  12  14  -3   15.04    2.06
  12  16  -2   -1.75    2.16
 -16   2   0   10.62    1.80
 -15   1   0   18.47    2.27
 -14   0  -8   21.08    1.80
 -14   0  -1   -1.81    2.67
 -14   2   2   30.57    2.39
 -14   4   4    2.68    2.51
 -13  -1  -6    5.96    2.15
 -13  -1  -3   24.06    2.60
 -13   5   5    8.05    1.93
 -13   9   7   -4.83    1.71
 -12   2   3   -1.27    2.04
 -12   6   6   46.09    2.72
 -12   8   7   87.31    2.69
 -11  -1  -9   -4.68    2.30
 -10  -2  -7   18.68    2.56
 -10  10   8    5.03    2.45
  -9   1   3   28.03    3.38
  -9   5   6   88.39    3.41
  -9   7   7   14.69    3.03
  -8   0 -12   19.64    2.87
  -8   0   2  193.27    3.95
  -8   2   4  113.05    3.58
  -6  -2  -1  135.12    4.49
  -6   0   2 1235.38    5.27
  -6   2   4  199.65    4.08
  -5   1   3  298.64    5.14
  -1  -1  -1 1857.86   14.10
   0   0 -11   -1.24    2.75
   0   4   4  117.78    8.97
   1  -1  -8   16.40    2.98
   4   4 -13   26.01    2.33
   6   2  -6  164.23    2.71
   6   4 -11   42.80    2.20
   6   6 -13    2.71    2.11
   6  16   5    6.30    2.58
   7   3  -6  399.60    3.09
   7   5 -11   15.22    2.19
   7   5  -1  224.20    3.89
   7  11   3    2.38    3.14
   8  14   3   14.61    2.63
   9   7 -10   11.72    2.34
  10   8  -9    5.22    2.39
  10   8  -4   18.11    2.81
  10  12   0   -2.32    1.94
  11  11  -3   14.45    2.78
  11  17   0   11.47    1.99
  12  12  -7    5.10    1.62
  12  12  -6    8.37    1.69
  12  14  -4    5.25    2.11
 -17   3   1    6.41    2.14
 -17   5   3    5.19    1.57
 -16   2   1   20.64    2.37
 -16   4   3   21.96    2.08
 -15   3   3   21.17    2.21
 -13  -1  -7   38.24    2.32
 -13  -1  -2   -2.11    2.40
 -13   1   2    0.55    2.73
 -13   3   4    3.71    2.41
 -12   0   1    2.85    2.69
 -12   4   5   41.56    2.85
 -11  -1   0   22.09    3.13
 -11   7   7   42.31    2.58
 -10  -2  -2  121.53    2.62
 -10   0   2  321.22    3.65
 -10   2   4   47.48    3.23
  -9   9   8    8.86    2.49
  -9  13   9   10.13    2.23
  -8  -2  -1   51.44    3.67
  -7  -1   1  688.53    5.28
  -7   3   5   89.85    3.73
  -7   9   8   19.90    2.82
  -7  13   9    9.76    2.30
  -5   5   6   98.03    3.60
  -5   7   7   19.08    3.33
  -4  10   8   19.44    3.34
  -3   1 -13    5.68    3.09
   2   0  -9    2.39    3.34
   2   0  -2   57.35    3.72
   3   1 -10   46.01    2.73
   4   2  -1  969.25    6.32
   4   8   4   19.22    3.43
   5   3  -1  168.27    4.91
   5   5 -13   23.99    1.95
   6   4  -1  113.14    4.37
   6   6   1   17.13    3.75
   6  12   4   53.41    3.30
   6  18   5    3.36    2.27
   7   9   2   86.63    3.31
   7  15   4    9.74    2.44
   8   6 -10   18.61    2.38
   8   6  -2   34.69    3.44
   8   8   0  124.06    3.59
   9   7  -9    2.90    2.26
   9   7  -3    1.87    3.20
   9  15   2    6.35    2.46
  10   8  -8    5.12    2.31
  10   8  -7   55.76    2.70
  10   8  -6    5.22    2.53
  10   8  -5    7.10    2.83
  10  10  -2   38.08    3.09
  10  16   1    9.37    1.60
  11  11  -9    0.88    2.12
  11  11  -4   22.28    2.59
  11  13  -2    3.44    2.56
  11  15  -1   24.41    2.50
  12  14  -6    5.50    2.03
  12  14  -5   -2.29    2.39
  12  16  -3    2.61    1.91
 -18   4   2    7.48    1.90
 -17   1  -3   18.72    1.60
 -17   1  -2    5.08    2.19
 -16   0  -5    3.90    1.98
 -16   0  -4    5.99    2.10
 -16   0  -3    3.46    2.05
 -16   6   5    6.65    2.22
 -15   1   1   62.46    2.50
 -15   7   6   14.49    2.31
 -14   0   0   40.32    2.42
 -13  -1  -8    5.06    2.15
 -13  -1  -1    6.30    2.66
 -12  -2  -6   35.40    2.69
 -12  -2  -5    9.91    2.57
 -12  -2  -4   59.96    2.81
 -12  -2  -3   38.40    2.65
 -12  10   8    8.38    2.17
 -11   1   3    7.81    3.00
 -11   5   6    5.42    1.95
 -10  -2  -8    9.70    2.29
  -9  -1   1  568.71    4.16
  -9   3   5   55.77    2.60
  -8  -2  -9    3.96    2.60
  -8  12   9    0.42    2.54
  -7  -3  -6   42.93    3.93
  -7  -3  -5   42.27    3.38
  -7  -3  -4  329.67    4.37
  -7  -1 -11   19.84    3.26
  -5  -3  -5   48.05    4.42
  -5  -1   1 1330.27    6.57
  -4   0   2  265.65    4.74
  -2   6   6   59.94    4.43
   0   2 -13    9.12    2.54
   2   2 -12   16.26    2.51
   3   9   5   60.94    4.89
   4   2 -10   39.44    2.38
   5  13   5    6.36    2.59
   7   5 -10   28.00    2.48
   7  17   4    6.79    2.34
   8   8 -12   -0.11    1.50
   8  10   1   99.06    3.15
   8  12   2   18.07    2.95
   8  16   3    4.78    2.36
   9   7  -8   13.06    2.48
   9   7  -4   69.69    3.32
   9   9 -11    2.00    2.13
   9   9  -1   37.02    2.30
   9  13   1    1.15    2.49
   9  17   2   18.94    2.39
  10  10 -10   11.03    1.95
  10  12  -1   15.86    2.75
  10  14   0    9.62    2.54
  11  11  -8    4.98    1.74
  11  11  -7    8.59    2.37
  11  11  -6    9.79    2.35
  11  11  -5   48.35    2.58
  11  17  -1   11.36    2.20
 -17   1  -1   38.31    2.21
 -17   3   2   12.11    1.63
 -17   5   4    6.69    2.22
 -16   0  -2   26.93    2.34
 -16   2   2   33.85    2.29
 -16   4   4    8.41    2.04
 -15  -1  -4   10.02    1.96
 -15   5   5    8.08    1.70
 -14   2   3    4.90    1.80
 -14   6   6   28.90    1.75
 -14   8   7   20.85    2.15
 -13   7   7    3.47    2.31
 -12  -2  -2   47.13    2.72
 -12   2   4   20.29    2.77
 -11   3   5   10.18    2.88
 -11   9   8   28.95    2.28
 -10  -2  -1   75.26    2.44
 -10   6   7   27.37    2.94
 -10  12   9    9.71    2.25
  -9  -3  -5   20.99    3.06
  -9  -3  -4   66.42    3.19
  -8   4   6  259.95    3.80
  -8   6   7   22.22    3.16
  -7  -3  -3  100.73    3.70
  -5  -3  -6   24.87    4.19
  -5  -3  -4  413.95    5.51
  -5   3   5   37.84    3.78
  -5   9   8  102.46    3.53
  -5  13   9   10.88    2.79
  -4  -2  -1   91.26    4.45
  -4   0 -12    2.34    3.70
  -4   2   4   65.80    3.36
  -4  14   9    8.93    2.87
   1  -1  -7   30.55    3.40
   3   7   4  227.48    5.06
   4  16   6    9.88    3.07
   5   5   1  296.36    4.72
   6   4 -10   36.26    2.58
   6   8   2   24.29    3.34
   7   5  -2   47.81    2.69
   7   7 -12   -0.37    1.92
   8   6  -9   13.82    2.36
   8   6  -3   -5.44    3.37
   8  18   3    8.09    2.23
   9   7  -7   16.83    2.75
   9   7  -6    4.78    2.80
   9   7  -5   25.87    3.00
   9  11   0   98.72    2.96
  10  10  -9   15.44    2.32
  10  10  -3   18.67    2.75
  10  16   0   36.21    2.28
  11  13  -4    4.89    2.35
  11  13  -3   10.40    1.90
  11  15  -2   15.50    2.30
 -18   2   0   20.21    1.94
 -17   1   0   -3.88    2.28
 -16   0  -1   -6.31    2.29
 -15  -1  -6    4.94    2.05
 -15  -1  -5   13.15    1.94
 -15  -1  -3   -1.40    2.16
 -15  -1  -2   14.71    2.20
 -15   1   2   13.62    2.19
 -15   3   4   17.07    2.51
 -14   0   1    0.31    1.81
 -14   4   5    0.90    1.80
 -13  -1   0   36.62    2.50
 -13   1   3  160.84    2.87
 -13   5   6    2.20    1.98
 -13   9   8   15.79    2.10
 -12  -2  -7   24.08    2.27
 -12   0   2   18.59    2.03
 -11  -1 -10    1.04    2.13
 -11  -1   1  257.11    2.66
 -10   4   6   93.82    3.15
 -10   8   8    6.17    2.58
  -9  -3  -6   24.42    2.84
  -9  -3  -3   41.29    3.45
  -9  11   9    9.88    2.45
  -8  -2   0   66.34    3.48
  -8   8   8   14.37    2.79
  -7  -3  -7   76.94    3.43
  -6  -2   0   18.10    4.49
  -6   4   6   73.89    3.54
  -6   6   7   45.74    3.38
  -6  12   9    0.70    2.29
  -3  15   9    9.49    3.37
  -2   8   7   33.38    4.93
  -1   1   2  552.62    7.40
  -1   9   7   23.11    5.56
   1  -1  -4  324.42    5.64
   1   1 -11   65.00    2.84
   2   0  -8  148.31    3.90
   3   1  -9  215.02    3.33
   3   3 -12   11.31    2.19
   3   3   1  132.84    4.71
   4   4 -12   10.71    2.14
   4   4   1  117.06    4.42
   6   4  -2  216.48    4.59
   6   6 -12   -2.20    1.93
   6  10   3   34.93    3.26
   7   5  -9   55.47    2.65
   7   7   0  270.27    3.13
   7  13   3   31.46    2.82
   8   6  -8   14.65    2.63
   8   6  -4   16.86    3.52
   8   8 -11   40.22    2.05
   8   8  -1  372.24    4.02
   9   9 -10   23.94    2.04
   9   9  -2  117.87    3.27
   9  15   1    7.55    2.23
  10  10  -8   -5.16    2.52
  10  10  -7   14.84    2.32
  10  10  -4   -9.51    2.79
  10  12  -2   37.32    2.84
  10  14  -1   10.61    2.37
  11  13  -8   10.96    1.63
  11  13  -7    4.37    2.19
  11  13  -6    9.68    2.33
  11  13  -5   20.15    2.48
  11  15  -3    9.61    2.27
  11  17  -2    0.08    1.64
 -18   2   1    6.00    2.09
 -17   3   3    7.05    1.98
 -16   0   0   45.45    2.50
 -16   6   6    2.50    1.94
 -15  -1  -1   18.61    2.29
 -14  -2  -4   25.00    2.18
 -14   2   4   31.28    2.37
 -13   3   5   10.66    2.71
 -12  -2  -1   29.29    2.64
 -12   4   6    6.39    2.64
 -12   6   7   38.60    2.43
 -12   8   8    9.58    2.12
 -11  11   9    6.43    2.13
 -10  -2  -9    2.23    2.44
 -10  -2   0  280.04    3.55
 -10   0   3    6.60    3.18
  -9  -1 -11   17.34    2.78
  -9   1   4   17.48    2.32
  -8   0   3    5.78    2.37
  -7  -3  -2  145.33    3.98
  -7   1   4    9.87    3.47
  -7  11   9   31.08    2.86
  -6   8   8   11.60    3.24
  -5  -3  -3    9.96    4.02
  -3   1   3  166.26    4.59
  -2   4   5  266.71    5.54
   1  -1  -6   43.00    3.66
   1  -1  -5   32.52    4.90
   1   3 -13    9.85    2.35
   3   1  -2  332.89    4.34
   4   2  -2  221.37    4.80
   4  18   6    3.55    2.57
   5   3  -9   39.72    2.71
   5   3  -2   92.08    4.62
   5  15   5   12.95    2.78
   6   4  -9   34.58    2.50
   6  14   4   31.84    2.89
   7   5  -8   10.61    2.87
   7   5  -3   13.26    2.57
   7   7 -11   10.83    2.30
   8   6  -7    8.65    2.03
   8   6  -6   50.10    3.12
   8   6  -5   21.96    3.19
   8  14   2   14.99    2.65
   9   9  -9    2.95    2.47
   9  11  -1   93.23    2.92
   9  17   1   21.59    2.12
  10  10  -6   27.15    1.94
  10  10  -5    2.95    1.90
  10  12  -9   14.88    1.98
  11  15  -5    4.00    2.10
  11  15  -4    8.82    2.32
 -17   1   1   39.16    2.12
 -17   5   5   -5.93    1.89
 -16   2   3    2.88    1.61
 -16   4   5    4.06    2.05
 -15   5   6   11.14    2.33
 -15   7   7   17.42    2.24
 -14  -2  -6   11.91    1.99
 -14  -2  -5    0.54    2.06
 -14  -2  -3   29.72    2.26
 -14  -2  -2    6.26    2.29
 -14   0   2  110.47    2.65
 -13  -1   1   26.45    2.53
 -12  -2  -8   16.84    2.15
 -11  -3  -6   14.58    2.75
 -11  -3  -5   49.39    2.76
 -11  -3  -4   29.62    2.62
 -11  -3  -3   13.55    2.86
 -11  -1   2   15.74    2.92
 -11   1   4    6.19    2.02
 -10   2   5   77.14    3.04
 -10  10   9   10.21    2.48
  -9  -3  -7    7.09    2.54
  -9  -3  -2   31.35    2.36
  -9  -1   2   12.14    2.20
  -9   5   7   30.68    2.94
  -8   2   5  120.61    2.62
  -7  -1   2  255.35    3.36
  -6   0   3    1.84    2.97
  -5  -3  -7   69.82    5.04
  -3   5   6   39.33    3.89
  -3   7   7   42.70    4.32
  -1   1 -12    6.12    2.46
   0   0 -10   75.53    3.05
   1   9   6    2.30    7.06
   2   6   4  469.12    7.26
   2  16   7    2.74    3.24
   3  13   6   19.18    3.39
   5   7 -13    6.96    2.07
   5   7   2    9.05    3.36
   5  11   4   28.10    3.01
   6   4  -8   12.63    2.88
   6   4  -3   52.47    4.02
   6   6 -11   25.58    2.24
   6   6   0   80.85    3.89
   7   5  -7   23.85    2.98
   7   5  -4   35.86    3.36
   7   9 -12    2.51    1.90
   7   9   1    0.17    2.41
   7  11   2   85.36    3.26
   8   8 -10    1.55    1.65
   8  10   0   11.75    3.37
   8  12   1  121.58    3.15
   8  16   2   16.36    2.31
   9   9  -8    8.06    2.52
   9   9  -3    5.53    2.14
   9  11 -10   15.50    1.94
   9  13   0    2.94    1.93
  10  12  -8   -3.17    2.41
  10  12  -3   16.01    1.98
  10  14  -2   13.30    2.62
  10  16  -1    2.77    1.77
  11  15  -6    1.05    1.66
 -18   2   2   12.44    1.89
 -17   3   4   -1.02    2.28
 -16   0   1   10.50    2.13
 -15  -1   0    7.78    2.27
 -15   1   3   81.46    2.37
 -15   3   5   23.04    2.43
 -14  -2  -1   21.87    2.44
 -14   4   6   -1.18    2.50
 -14   6   7    9.16    1.74
 -14   8   8    9.11    2.20
 -13   1   4   -1.87    2.49
 -12  -2   0    8.36    1.99
 -12   0   3   -0.79    1.91
 -12   2   5   20.09    2.68
 -12  10   9    7.99    2.20
 -11  -3  -2   33.44    3.17
 -11   3   6   37.38    2.71
 -11   5   7   -1.13    1.96
 -11   7   8   20.17    2.57
 -10  -2   1  107.44    3.31
  -9  -3  -1  179.89    3.44
  -9   3   6  184.46    3.62
  -9   7   8   15.45    2.58
  -8  -2   1  271.66    4.03
  -8  10   9   -0.48    2.40
  -7   5   7   25.09    3.13
  -6   2   5   36.44    3.58
  -2  -2  -2   52.38    6.18
  -1  -1  -9   29.26    3.95
   2   0  -7   -4.03    3.38
   2   2 -11   39.57    2.42
   2   4 -13    6.14    2.31
   2   8   5  285.37    6.18
   3   1  -8   17.65    2.80
   3   5 -13    6.84    2.16
   4  12   5   21.24    3.34
   5   3  -8    1.06    2.99
   5   5 -11   64.40    2.41
   5   9   3   21.82    3.81
   5  17   5   13.89    2.53
   6   4  -7  239.60    3.40
   6  16   4   10.96    2.56
   7   5  -6   94.09    2.56
   7   5  -5   36.20    2.42
   7   7 -10   10.97    2.34
   7   7  -1  266.44    3.92
   7  15   3   48.84    2.46
   8   8  -9    1.39    2.46
   8   8  -2   44.94    2.50
   8  10 -11   14.42    1.93
   8  18   2   15.49    2.17
   9   9  -7    8.51    2.35
   9   9  -6    6.61    2.70
   9   9  -5    8.20    2.75
   9   9  -4   59.83    2.22
   9  11  -2   68.48    2.89
   9  15   0    4.33    2.58
  10  12  -7    1.12    2.09
  10  12  -6   40.35    2.44
  10  12  -5    0.31    2.43
  10  12  -4   34.72    1.90
  10  14  -3   12.17    2.30
  10  16  -2   10.69    2.41
 -18   0  -1    1.32    1.83
 -17  -1  -3   26.75    1.84
 -17  -1  -2    4.38    2.09
 -17   1   2    8.62    1.64
 -16   2   4   21.93    2.25
 -15  -1   1   73.99    2.35
 -14  -2  -7    4.18    2.00
 -14   0   3    4.14    2.26
 -13  -3  -5   28.47    2.63
 -13  -3  -4   23.81    2.44
 -13  -3  -3    1.50    2.38
 -13  -1   2    3.78    2.57
 -13   5   7   27.27    2.52
 -13   7   8   11.69    2.43
 -11  -3  -7   19.40    2.41
 -11  -3  -1   12.21    2.90
  -9  -3  -8   22.64    2.73
  -8  -2 -10   21.75    3.08
  -7  -3  -8   75.71    3.79
  -7  -3  -1  190.43    4.09
  -7   3   6  403.52    4.25
  -7   7   8   14.84    2.95
  -5  -3  -2  206.05    5.00
  -5  -1   2  165.94    4.54
  -5   1 -13    3.82    2.52
  -5   1   4   98.96    3.08
  -4   6   7  102.66    4.31
   2  18   7    1.10    2.63
   3   1  -3  168.13    4.45
   3   3 -11   17.68    2.19
   4   2  -3   25.00    4.57
   5   3  -7  116.56    3.10
   5   3  -3   55.60    3.29
   5   5   0  108.86    4.72
   6   4  -6   61.87    3.40
   6   4  -5   79.71    3.38
   6   4  -4   82.88    2.71
   6   8 -12   -2.15    2.17
   6  12   3   11.61    3.22
   6  18   4    5.28    2.16
   7  17   3   -2.36    2.27
   7  19   3    4.79    2.08
   8   8  -8    7.07    2.70
   8   8  -3   58.43    3.32
   8  14   1    1.00    2.45
   9  11  -9   13.70    2.13
   9  13  -1   -2.29    2.65
   9  17   0   16.20    2.42
  10  14  -8    7.53    1.90
  10  14  -7    2.72    1.97
  10  14  -4   38.00    2.65
  10  16  -3    6.05    2.10
 -18   0   0   11.29    1.83
 -18   2   3    8.35    1.85
 -17  -1  -1   33.12    2.09
 -16  -2  -5    8.82    1.73
 -16  -2  -4   -2.01    2.15
 -16  -2  -3    8.91    2.15
 -16   0   2   93.50    2.32
 -15   1   4    9.89    2.12
 -14  -2   0   17.50    2.42
 -14   2   5    2.42    1.77
 -13  -3  -6    8.52    2.04
 -13  -3  -2    4.51    2.56
 -13   3   6   -6.20    2.43
 -12  -2  -9    6.94    1.89
 -12  -2   1   58.95    2.15
 -11   9   9    7.48    2.08
 -10   0   4   63.75    3.18
 -10   4   7    7.91    2.80
 -10   6   8    2.83    2.73
  -9  -1   3   32.36    3.23
  -9   9   9    7.48    2.36
  -8   0   4  109.67    3.30
  -6  -2   1  149.49    4.61
  -6  10   9   26.02    3.12
  -5  11   9   26.93    2.88
  -4  -2   0  904.83    5.34
  -4   4   6   39.70    3.93
  -4  12   9    3.03    3.06
  -3  -1   1 1994.89    7.85
  -3   3   5   30.95    3.93
  -2   0 -11   -3.07    2.80
  -2   2 -13   23.33    2.75
  -1   3   4  272.06    6.50
   0   2 -12   19.09    2.58
   2   0  -6  446.90    4.55
   2   0  -5    4.62    4.17
   4   2  -7    7.57    3.12
   5   3  -6  176.17    3.59
   5   3  -5   38.90    3.32
   5   3  -4  145.70    4.25
   5   7 -12   14.54    2.17
   6   6 -10   56.98    1.94
   6   8   1   77.84    3.60
   7   7  -9   47.45    2.56
   7   7  -2  397.46    4.17
   7   9 -11    5.55    2.06
   7   9   0  384.62    4.08
   7  13   2    2.59    2.85
   8   8  -7   20.67    2.82
   8   8  -4   34.70    3.31
   8  10 -10   10.96    1.63
   8  10  -1  115.91    2.55
   8  12   0   20.88    2.90
   9  11  -8    6.89    2.24
   9  11  -3    6.43    2.14
   9  15  -1   11.93    2.43
  10  14  -6   -0.82    1.69
  10  14  -5   -2.71    1.83
  10  16  -4   17.63    2.28
 -18   0   1    5.58    2.01
 -17  -1   0    2.30    2.15
 -17   1   3   23.49    1.67
 -17   3   5    7.72    2.17
 -16  -2  -2   13.26    1.71
 -16  -2  -1    7.52    2.03
 -16   4   6    4.45    1.59
 -15  -1   2   14.98    2.17
 -15   5   7   33.25    2.11
 -13  -3  -1   20.17    2.59
 -12   0   4   43.71    2.58
 -12   4   7   10.73    2.46
 -12   6   8   14.55    2.25
 -11  -3  -8   28.71    2.54
 -11  -3   0   40.79    3.09
 -11  -1   3    8.16    2.14
 -11   1   5   -1.63    2.03
 -10  -2 -10    2.73    2.51
 -10  -2   2   97.20    3.33
  -9  -3   0   24.51    2.41
  -9   1   5  182.84    2.72
  -8   4   7  109.95    3.28
  -8   6   8    2.45    2.99
  -7   9   9   22.96    3.02
  -4   0   3   -2.43    4.54
   1   1 -10   15.39    2.45
   1  13   7   51.96    4.73
   3   1  -4   26.22    4.56
   4   2  -6  294.49    3.80
   4   2  -5  129.09    3.93
   4   2  -4   63.60    4.54
   4   6 -12    9.40    2.20
   4   6   2   89.56    4.02
   5   5 -10   51.13    2.48
   5  13   4    0.28    3.11
   6   6  -1  162.63    2.96
   6   8 -11    9.58    2.04
   6  10   2   69.93    3.38
   7   7  -8   19.23    2.75
   7  11   1   30.95    3.10
   8   8  -6   17.50    2.02
   8   8  -5  187.24    2.56
   8  10  -9   -1.61    2.45
   8  16   1    7.01    2.37
   8  18   1   10.39    2.28
   9  11  -7   22.39    1.81
   9  11  -6   -5.57    2.50
   9  11  -5   52.91    2.75
   9  11  -4   20.09    2.00
   9  13  -9   11.54    1.56
   9  13  -2   30.85    1.99
   9  17  -1   28.86    2.46
  10  16  -6   10.99    1.65
  10  16  -5    5.54    1.56
 -17  -1   1   35.79    2.26
 -16  -2   0   17.12    2.15
 -16   0   3   -4.60    2.01
 -16   2   5   15.08    2.26
 -15  -3  -4    7.44    2.19
 -15  -3  -3   -4.97    2.21
 -15   3   6   24.49    1.68
 -14  -2   1    6.33    1.82
 -14   0   4   59.94    2.50
 -14   4   7   21.15    2.40
 -14   6   8   23.83    2.41
 -13  -3  -7    2.06    2.09
 -13  -1   3  142.22    2.72
 -13   1   5   62.23    2.00
 -12  -2   2   16.24    2.88
 -12   2   6   61.78    2.79
 -12   8   9   16.23    2.35
 -10  -4  -5   29.74    2.88
 -10  -4  -4   -0.44    2.76
 -10  -4  -3   18.14    3.00
 -10   2   6    4.36    2.16
 -10   8   9   12.69    2.42
  -8  -4  -5   57.76    3.27
  -8  -4  -4  140.70    3.56
  -8  -4  -3   75.75    3.61
  -8  -2   2  266.59    3.86
  -8   2   6   49.55    3.30
  -7  -3   0  305.06    4.20
  -7  -1   3  128.21    2.92
  -7   1   5  423.21    4.22
  -5  -3  -1   13.36    4.69
  -5   5   7  126.07    3.78
  -4   8   8   13.37    3.30
  -3  -1 -10   15.75    4.16
  -3   9   8  108.99    4.46
   1   3 -12    8.98    2.18
   1   5   4  176.43    8.97
   2   2 -10   70.09    2.77
   2   4 -12   16.40    1.97
   3   3 -10   90.82    2.66
   3   5 -12    6.71    2.28
   3  15   6   14.50    2.77
   4   4 -10   38.03    2.34
   4   4   0  405.40    4.38
   4   8 -13   20.45    2.07
   4  10   4   78.54    3.40
   4  14   5   28.92    3.08
   6   6  -9   28.72    1.93
   6  10 -12    6.02    2.11
   6  14   3   82.66    3.05
   7   7  -7    1.35    2.77
   7   7  -3   18.38    3.38
   7   9 -10    7.47    2.13
   7  11 -11   12.70    1.89
   7  15   2   12.47    2.63
   8  10  -8    1.49    2.21
   8  10  -2    5.78    2.15
   8  12 -10    6.37    1.90
   8  14   0   14.57    2.65
   9  13  -8   -3.03    1.67
   9  13  -7   22.23    2.12
   9  13  -3   21.62    2.45
   9  15  -2    4.90    2.53
 -18   0   2    0.35    1.90
 -17   1   4   -2.97    2.19
 -15  -3  -5   -2.21    1.83
 -15  -3  -2   29.17    2.24
 -15  -3  -1    0.87    2.19
 -15   1   5   34.33    2.31
 -14   2   6   52.52    2.60
 -13  -3   0   24.08    1.96
 -13   5   8    7.79    2.25
 -12  -4  -5   14.28    2.75
 -12  -4  -4    8.79    2.57
 -12  -4  -3   18.47    2.73
 -11  -3   1   12.01    3.04
 -11   3   7   49.45    2.76
 -11   5   8   12.25    2.76
 -10  -4  -6   14.86    2.72
 -10  -4  -2   12.59    3.24
  -9  -3   1  121.23    3.33
  -9   5   8    3.49    2.63
  -9  11  10   13.45    2.56
  -8  -4  -6    7.64    3.49
  -8  -4  -2   23.68    3.42
  -8   8   9    1.62    2.49
  -8  12  10    8.64    2.16
  -7  13  10    5.98    2.29
  -6   0   4  601.91    4.62
  -6  14  10   11.11    2.46
  -5   3   6  168.29    4.03
  -5   7   8   83.06    3.33
  -4   2   5  128.55    4.09
  -3  13   9   12.15    3.95
  -2   0   2   59.63    5.34
  -1   3 -13    5.55    2.36
   0   0  -9    4.61    3.22
   3  17   6    3.55    2.72
   4   8   3  125.83    3.96
   5   5  -9   94.98    2.79
   5   5  -1  254.78    4.96
   5   7 -11    8.41    2.33
   6   6  -8    7.70    2.75
   6   6  -2   87.52    3.93
   7   7  -6  112.93    3.20
   7   7  -5  126.85    3.48
   7   7  -4  148.29    3.53
   7   9  -9   18.97    2.33
   7   9  -1   10.87    3.44
   7  17   2    6.97    2.42
   7  19   2    6.94    1.99
   8  10  -7    0.97    2.53
   8  10  -3  108.44    3.17
   8  12  -9    6.82    2.22
   8  12  -1   46.72    2.17
   8  16   0    5.56    2.30
   9  13  -6   10.84    2.09
   9  13  -5   34.70    2.35
   9  13  -4    7.72    1.90
   9  15  -8    9.87    1.86
   9  15  -7   18.84    1.95
   9  15  -3   22.29    2.52
   9  17  -2    3.91    1.70
 -17  -1   2    7.02    2.31
 -17   3   6   19.43    1.87
 -16  -2   1   12.81    2.32
 -16   0   4   25.67    2.15
 -16   4   7   22.48    2.13
 -15  -3  -6   -0.54    1.77
 -15  -1   3   78.38    1.85
 -14  -2   2   22.66    1.88
 -13  -3  -8   20.19    2.17
 -13  -3   1    7.48    2.52
 -13   3   7   21.55    2.57
 -13   7   9    4.33    2.26
 -12  -4  -2   15.92    2.55
 -12   0   5    1.14    2.64
 -11  -1   4    1.13    2.83
 -11   7   9   -1.93    2.42
 -10  -4  -1   27.17    3.29
 -10   0   5    4.01    3.09
  -9  -3  -9    0.71    2.61
  -9  -1   4   24.50    3.10
  -9   3   7   47.16    3.01
  -6  -4  -4   80.40    4.49
  -6   4   7  256.20    3.86
  -6   6   8   -0.61    3.05
  -3  -3  -4  270.97    6.64
  -2  -2  -7   54.58    5.58
  -2   2   4   36.67    4.50
   0   4 -13    1.68    2.27
   1   5 -13   14.46    2.60
   2   6 -13   11.34    2.24
   3   3   0 1972.45    8.53
   3   5   2   29.86    4.98
   3  11   5   17.50    3.58
   4   4  -9   56.03    2.72
   4   6 -11   21.78    2.23
   4  16   5   -3.58    2.82
   5   7   1   40.25    2.74
   5   9 -12    2.94    2.13
   5  11   3   32.48    3.46
   5  15   4   11.31    2.43
   5  19   4    6.61    2.30
   6   6  -7   49.42    2.83
   6   8 -10   -1.83    2.15
   6   8   0   68.46    3.67
   6  10 -11    8.68    1.97
   6  16   3    1.31    2.51
   6  18   3   14.26    2.20
   7  11 -10   19.94    2.17
   7  11   0   13.03    3.37
   7  13   1   85.55    3.01
   8  10  -6   16.06    2.43
   8  10  -5   34.53    2.81
   8  10  -4   -0.90    2.06
   8  12  -8   15.46    2.27
   8  12  -2   73.17    2.95
   8  14  -1   18.06    2.46
   8  18   0   31.94    2.17
   9  15  -6    7.89    2.10
   9  15  -5    5.97    2.40
   9  15  -4   13.03    2.32
   9  17  -5    7.04    1.94
   9  17  -4    8.95    2.15
   9  17  -3    9.93    1.62
 -18  -2   0   14.41    1.84
 -18   0   3   -0.25    1.49
 -17  -3  -3    6.17    1.84
 -16   2   6   16.08    2.32
 -15  -3   0    2.16    1.63
 -15   3   7   10.38    2.25
 -15   5   8    6.51    1.95
 -14  -4  -4   10.15    2.30
 -14  -4  -3    9.43    2.32
 -14  -4  -2   21.99    2.26
 -14   0   5   11.10    2.27
 -13  -1   4   -5.41    1.77
 -13   1   6   10.28    2.57
 -12  -4  -6   -2.96    2.06
 -12  -4  -1   -1.27    2.65
 -12  -2   3    8.82    2.42
 -11  -3  -9    6.22    2.23
 -11   1   6   10.10    2.82
 -10  -4  -7   28.98    2.65
 -10  -2   3   61.67    2.35
 -10  10  10    0.65    2.14
  -9   7   9    3.23    2.62
  -8  -4  -1   60.32    3.47
  -7  -3   1  561.44    4.71
  -6  -4  -5   21.40    3.31
  -6  -4  -3   35.49    3.69
  -6  -2   2  462.40    4.11
  -3  -3  -5  112.38    6.35
  -2  10   8   77.06    5.28
  -1  -1  -8   16.87    3.94
  -1   1 -11   24.40    2.63
   1   1  -9  181.48    3.70
   2  12   6   55.78    4.07
   4  18   5    6.61    2.12
   5   5  -8   29.82    3.02
   5   9   2   17.06    3.45
   5  17   4    6.94    2.27
   6   6  -6  200.81    3.52
   6   6  -3    5.84    2.61
   6  10   1  116.83    3.64
   6  12   2    1.98    2.84
   7   9  -8   27.13    2.47
   7   9  -2  378.37    4.04
   7  15   1   17.16    2.53
   8  12  -7   12.58    2.22
   8  12  -3   40.96    2.76
   8  14  -9   10.86    1.50
   8  16  -1   25.68    2.64
   8  18  -1    5.13    2.09
 -17  -3  -2    8.55    1.46
 -17  -3  -1    7.03    2.11
 -17  -1   3   28.92    2.01
 -17   1   5    9.56    1.55
 -16  -2   2   30.16    1.68
 -15  -3   1    8.25    2.37
 -15  -1   4    6.51    2.31
 -14  -4  -5    4.84    1.93
 -14  -4  -1   14.56    2.49
 -14  -2   3   25.87    2.21
 -14   4   8   20.57    2.27
 -13  -3   2   11.46    2.38
 -12  -4  -7   10.78    2.54
 -12  -4   0    6.43    2.77
 -12   2   7   12.87    2.73
 -12   4   8    9.60    1.81
 -12   6   9    4.69    2.34
 -11  -3   2   83.82    2.89
 -11   9  10   21.33    2.28
 -10  -4   0   10.57    3.19
 -10   4   8    3.47    2.82
  -9  -3   2  204.11    3.42
  -9   1   6   15.32    2.35
  -8  -4  -7   27.86    3.17
  -8  -2   3  103.32    3.30
  -8   0   5    5.08    2.32
  -7   3   7    3.75    3.18
  -7   5   8   16.37    3.15
  -6  -4  -2   13.67    3.62
  -6   2   6  182.09    2.98
  -5  -3  -8   75.83    6.09
  -5  -3   0  802.22    6.05
  -5  -1   3  285.05    3.82
  -5   1   5 1308.16    5.96
  -4  -2   1  943.55    5.45
  -3  -3  -3  209.18    5.85
  -3   1 -12    8.90    2.73
   0   2 -11    8.12    2.61
   2   2  -9   18.41    2.73
   2   2   0 2274.06   10.11
   4   4  -1  758.94    5.86
   4   8 -12    3.91    1.98
   5   5  -2  177.39    4.75
   5   7 -10   30.35    2.33
   6   6  -5   68.34    2.57
   6   6  -4    5.84    2.33
   6   8  -9   29.91    2.35
   7   9  -7    3.55    2.79
   7   9  -3    7.72    3.26
   7  11  -9   20.73    2.48
   7  13 -10    8.08    1.97
   7  17   1   -2.15    2.44
   7  19   1   23.15    2.05
   8  12  -6   46.51    2.56
   8  12  -5    0.32    2.56
   8  12  -4    5.64    2.66
   8  14  -8   18.25    2.09
   8  14  -2    1.40    2.78
 -18  -2   1    3.22    1.49
 -18   0   4    2.65    1.44
 -17  -3   0    0.20    2.06
 -16  -4  -3   15.56    1.92
 -16   0   5   -7.58    2.01
 -15   1   6    2.58    1.72
 -14  -4  -6    8.33    1.99
 -14  -4   0   15.72    2.61
 -14   2   7   21.89    2.40
 -14   6   9   16.22    1.92
 -10   2   7   31.05    2.09
 -10   6   9    3.67    2.34
  -9   9  10   32.59    2.80
  -8  -4   0   70.70    3.46
  -8  10  10    5.53    2.36
  -7  -3  -9    6.81    3.78
  -7  -1   4   17.48    2.35
  -7   7   9   56.28    3.20
  -7  11  10    8.88    2.14
  -6  -4  -6    7.47    3.79
  -6   8   9   33.38    2.85
  -6  12  10   34.98    3.02
  -5   9   9    0.46    2.91
  -3   1   4   21.54    4.17
   1   3 -11   35.23    2.42
   2   4 -11   33.73    2.33
   3   7 -12   11.80    2.24
   4   4  -8   83.62    2.35
   4   6 -10   72.02    2.47
   4  12   4   61.73    3.54
   5   5  -7  113.48    2.55
   5   9 -11    9.82    1.64
   6   8  -8   -0.26    2.50
   6   8  -1  624.80    4.33
   6  10 -10   13.34    2.08
   6  12 -11    0.01    1.46
   6  14   2   98.39    2.98
   7   9  -6  178.77    2.39
   7   9  -5   17.22    2.98
   7   9  -4  416.97    3.93
   7  11  -8   11.55    2.25
   7  11  -1   -2.15    2.28
   7  13   0   46.71    2.13
   8  14  -7    8.74    1.54
   8  14  -6   30.16    2.33
   8  14  -4   16.30    2.36
   8  14  -3   13.98    2.65
   8  16  -7   16.94    2.12
   8  16  -2    9.84    1.85
   8  18  -2   21.65    2.11
 -18  -2   2    4.30    2.05
 -17  -3   1    6.71    2.11
 -17  -1   4    7.59    2.07
 -17   1   6   -3.32    2.04
 -16  -4  -5    8.73    1.70
 -16  -4  -4   11.14    1.72
 -16  -4  -2    5.82    1.95
 -16  -4  -1   10.84    2.24
 -16  -2   3    2.96    1.65
 -16   2   7   21.54    2.20
 -15  -3   2   17.72    2.14
 -14  -2   4   18.31    2.22
 -13  -1   5   70.22    2.43
 -13   3   8   39.38    2.55
 -13   5   9    0.31    2.37
 -12  -4   1   87.81    2.82
 -12  -2   4   14.18    2.45
 -12   0   6  158.28    3.02
 -12   8  10    3.24    2.10
 -11  -5  -4   19.54    2.84
 -11  -5  -3    7.88    2.89
 -11  -5  -2    9.57    2.93
 -11  -1   5    6.28    1.93
 -11   3   8   40.21    2.73
 -11   5   9    4.97    2.28
 -10  -4   1   39.78    3.20
 -10  -2   4   46.25    3.08
  -9  -5  -4   55.04    3.46
  -9  -5  -3   87.46    3.11
  -8   2   7  129.04    3.32
  -8   4   8   16.51    3.03
  -7   1   6  140.04    3.48
  -6  -4  -1  100.03    3.97
  -4   2 -13   11.37    2.71
  -4  10   9   57.98    3.72
  -3  -1   2  309.44    5.38
   1   7   5  256.93    7.30
   1  15   7   32.82    3.46
   3   7   3   93.89    4.33
   3   9   4  482.02    5.58
   4   6   1   93.10    4.53
   5   5  -6   89.53    2.54
   5   5  -5  122.41    3.46
   5   5  -4   42.14    3.72
   5   5  -3   31.77    2.94
   5   7  -9  107.88    2.67
   5   7   0    5.11    3.81
   5  13   3   47.76    2.89
   6  10   0  273.00    3.70
   6  12   1   18.47    2.96
   6  16   2   12.95    2.51
   6  18   2    4.45    2.21
   7  11  -7   24.59    2.32
   7  11  -2  166.61    3.31
   7  13  -9   10.37    1.63
   7  15  -9    6.91    1.74
   7  15   0    3.89    2.70
   7  17   0   20.86    2.50
   7  19   0    1.33    2.09
   8  14  -5    9.67    1.76
   8  16  -6    4.34    2.01
   8  16  -5   24.05    2.41
   8  16  -4   22.99    2.45
   8  16  -3   15.14    1.85
   8  18  -5    7.07    2.08
   8  18  -4   13.53    2.22
   8  18  -3   -2.60    1.70
 -16  -4   0   13.84    2.18
 -15  -1   5   40.55    2.13
 -15   3   8   13.61    2.17
 -14  -4  -7    0.98    1.95
 -14  -4   1   66.16    2.46
 -14   0   6  124.87    2.05
 -13  -5  -4    2.25    2.40
 -13  -5  -3   18.69    2.35
 -13  -5  -2   34.60    2.63
 -13  -3   3    7.64    1.79
 -13   1   7   93.11    2.74
 -12  -4  -8    6.30    2.26
 -11  -5  -5   24.62    2.67
 -11  -5  -1   13.69    3.05
 -11  -3   3   11.84    2.03
 -11   1   7   88.10    2.87
 -10  -4  -8   13.64    2.51
 -10   0   6   27.56    2.10
 -10   8  10   -1.35    2.28
  -9  -5  -5   36.02    3.31
  -9  -5  -2   11.31    3.25
  -9  -1   5  179.95    2.68
  -8   6   9    7.92    2.69
  -7  -3   2  440.52    4.24
  -6  -2   3  104.42    4.21
  -6   0 -12    1.15    3.34
  -6   0   5    9.14    3.46
  -4   0   4   95.38    4.69
  -2   2 -12    0.93    2.58
  -1  13   8   16.46    5.52
   0   0  -8   20.11    2.99
   1   1  -8   13.28    3.42
   1   5 -12   20.73    2.50
   1  17   7    8.19    2.83
   2   2  -8   74.00    3.07
   2   8 -13   17.22    1.97
   3   5 -10   26.77    2.67
   3  13   5   50.84    3.34
   4   4  -7   59.62    2.23
   4   4  -2   61.16    4.68
   4   8 -11    1.03    2.01
   4  10 -12    0.47    1.56
   5   9 -10   36.39    2.31
   5  11 -11   27.86    2.21
   5  15   3    6.93    2.29
   5  19   3   -2.70    2.17
   6   8  -7   31.27    2.01
   6   8  -2   35.33    2.50
   6  10  -9   31.98    1.83
   6  12 -10   27.07    1.62
   7  11  -6    6.99    2.60
   7  11  -3   44.23    2.99
   7  13  -8    3.37    2.24
   7  13  -1    2.15    2.02
   7  19  -1   15.10    2.16
 -18  -2   3    9.11    1.52
 -17  -3   2   10.02    1.61
 -17  -1   5    1.09    1.91
 -16  -4   1    0.24    2.15
 -16  -2   4   24.51    1.94
 -16   0   6   36.36    2.03
 -15  -5  -3   11.14    2.19
 -15  -5  -2    7.65    2.04
 -15  -3   3   16.45    2.11
 -15   1   7   22.75    2.31
 -13  -5  -5    8.95    2.12
 -13  -5  -1   10.71    1.90
 -12  -4   2   39.48    2.77
 -11  -5  -6   33.67    2.86
 -11   7  10   13.89    2.34
  -9  -5  -1   -6.94    3.13
  -9  -3   3   48.74    2.25
  -9   3   8    7.44    2.84
  -9   5   9   36.71    2.78
  -8  -4   1   59.61    2.40
  -8  -2   4  113.31    3.35
  -5  -3   1  148.40    4.67
  -5  13  10   12.01    2.98
  -3  -3  -2  209.19    4.89
  -2   0 -10    8.50    2.95
  -1   3 -12   12.07    2.55
   0   4 -12   21.66    2.31
   1   7 -13   14.45    2.19
   2   4   2  378.46    5.79
   2  14   6   15.98    3.25
   3   3  -7   24.95    2.93
   3   3  -1 2392.75    8.04
   3  19   5   21.79    2.57
   4   4  -6   33.11    3.38
   4   6  -9   38.72    2.61
   4   8   2   19.22    3.55
   4  10   3  211.08    3.78
   4  14   4    5.30    2.66
   5   7  -8   70.01    2.95
   5   9   1    2.46    3.45
   5  11   2   21.98    3.11
   5  17   3    7.58    2.16
   6   8  -6   58.45    2.26
   6   8  -5  484.40    3.98
   6   8  -4   10.65    3.32
   6   8  -3  300.41    3.70
   6  10  -8   -1.11    2.57
   6  14 -10   15.64    1.80
   6  14   1    6.45    2.77
   6  20   1    9.96    2.05
   7  11  -5   27.82    2.03
   7  11  -4   86.44    2.17
   7  13  -7   42.37    2.32
   7  13  -2    5.06    2.81
   7  15  -8   -3.75    1.56
   7  15  -1   10.28    2.45
   7  17  -1   14.90    2.49
 -17  -3   3    4.55    1.95
 -15  -5  -5   -1.38    1.81
 -15  -5  -4   16.90    1.92
 -15  -5  -1    0.47    2.36
 -14  -4   2    7.02    1.74
 -14  -2   5    5.77    2.26
 -14   2   8    0.66    2.12
 -14   4   9    4.72    2.00
 -13  -5  -6    3.64    2.21
 -13  -5   0   65.12    2.07
 -13  -3   4    0.12    2.30
 -13  -1   6   18.01    2.49
 -12  -2   5   11.46    2.53
 -12   2   8   16.02    2.26
 -12   4   9    0.98    2.12
 -11  -5   0   -3.21    2.07
 -10  -4   2  189.07    2.57
 -10  -2 -11    3.62    2.40
  -9  -5  -6   21.18    3.05
  -9   1   7   53.10    3.15
  -8  -4  -8   27.04    3.01
  -8   0   6   34.88    2.33
  -8   8  10    1.96    2.72
  -7  -5  -3  185.18    3.70
  -7   9  10   14.37    2.74
  -6  -4   0   71.13    4.22
  -4   4   7   74.81    3.59
  -3   3 -13    5.93    2.36
  -1   5 -13    1.48    2.61
   0   6 -13    9.94    2.34
   2  16   6    2.92    2.70
   2  18   6   13.51    2.56
   3   7 -11   23.66    2.24
   3   9 -12    8.31    2.00
   3  15   5    0.81    3.07
   3  17   5   42.81    2.90
   4   4  -5  143.18    3.65
   4   4  -4  216.60    4.40
   4   4  -3   65.10    3.37
   4   8 -10   40.17    2.30
   4  10 -11    8.99    1.96
   4  16   4   31.92    2.42
   4  18   4   35.49    2.51
   5   7  -1  142.38    3.80
   5   9  -9    5.76    2.49
   5  11 -10   19.37    1.99
   6  10  -1  243.38    3.61
   6  12  -9   -7.39    1.68
   6  12   0   78.03    3.35
   6  16   1   -2.36    2.64
   6  18   1    9.16    1.77
   7  13  -6   30.29    1.80
   7  13  -5   23.41    2.53
   7  13  -4    4.20    2.63
   7  13  -3   15.14    2.65
   7  15  -7   17.55    2.05
   7  15  -6   17.10    2.08
   7  15  -2   30.08    2.66
   7  17  -7    2.52    1.82
   7  17  -2    7.75    2.47
   7  19  -4   10.14    1.95
   7  19  -3   24.13    2.28
   7  19  -2    3.78    1.64
 -18  -4   1    7.47    1.76
 -17  -5  -2    1.19    1.80
 -16  -4   2    1.80    2.10
 -16  -2   5    3.56    2.06
 -15  -5   0   19.53    2.12
 -15  -3   4   15.73    2.19
 -15  -1   6    7.01    2.10
 -14   0   7   -0.28    2.38
 -13  -5   1   26.01    2.61
 -12  -4   3    3.77    2.55
 -12   0   7   -1.51    2.59
 -12   6  10    6.20    2.05
 -11  -5   1   82.82    2.94
 -11  -3 -10    7.91    2.34
 -11  -3   4    8.08    1.92
 -11  -1   6    8.08    1.85
 -10  -2   5   82.23    2.79
 -10   2   8   20.31    2.67
 -10   4   9    9.95    2.53
  -9  -5   0   22.56    3.10
  -9   7  10    6.18    2.41
  -7  -5  -4  189.47    3.73
  -7  -5  -2   54.66    3.36
  -7  -1   5  413.03    3.23
  -6  -4  -7    8.65    3.79
  -6   4   8   11.97    3.08
  -5  -1   4   95.73    4.26
  -5   3   7  121.13    3.57
  -5   5   8   45.63    3.30
  -4  -2   2  206.28    3.68
  -4   6   8   47.86    3.73
  -3   5   7   41.79    3.31
  -2   4 -13   -1.80    2.21
  -1   1 -10    7.31    2.73
   0   2 -10   46.99    3.00
   1   3 -10   24.40    2.64
   2   6 -11    8.71    2.20
   2   8 -12   -0.79    2.47
   3   3  -6   80.83    3.36
   3   5  -9   32.64    2.66
   4   6  -8   44.24    2.79
   4   6   0  195.94    4.70
   5   7  -7   19.32    2.09
   5  13   2    1.02    2.87
   5  19   2    4.86    2.01
   6  10  -7   43.58    2.01
   6  10  -2   19.95    3.36
   6  12  -8   13.32    2.34
   6  14  -9   14.15    1.55
   6  20   0    9.39    1.68
   7  15  -5   25.63    2.16
   7  15  -4    1.98    2.47
   7  15  -3    6.25    1.85
   7  17  -6   -0.32    1.53
   7  17  -5   17.09    2.35
   7  17  -4   12.98    2.36
   7  17  -3    3.24    2.18
 -17  -5  -1    1.85    1.78
 -17  -5   0   -3.05    1.87
 -17  -3   4   13.41    1.88
 -17  -1   6    7.59    2.08
 -16   0   7   -8.89    1.90
 -15  -5  -6    2.19    1.92
 -15  -5   1    2.34    2.33
 -15   1   8    7.33    2.00
 -15   3   9    4.04    2.05
 -14  -4   3    6.22    1.60
 -13  -5  -7    4.88    2.17
 -13   1   8   18.26    2.34
 -13   3   9   10.60    2.04
 -13   5  10    1.58    1.92
 -12  -6  -3   17.95    2.67
 -12  -6  -2   24.94    2.63
 -11  -5  -7    9.74    2.23
 -10  -4   3    7.72    3.05
 -10   0   7    9.48    2.75
 -10   6  10    9.55    2.31
  -9  -3 -10    3.66    3.06
  -9  -3   4   27.52    3.19
  -9  -1   6   18.50    3.06
  -8  -4   2  253.83    2.79
  -7  -5  -5   73.80    3.19
  -7  -5  -1  110.30    3.40
  -7  -3   3   47.89    2.60
  -7   3   8   38.44    3.13
  -6   2   7  108.00    3.52
  -6  10  10   15.64    2.73
  -4   0 -11   -0.66    3.15
  -4   2   6  319.72    4.46
  -3   3   6   84.28    3.87
  -1  -1  -7  113.01    3.99
   1   1  -7   28.19    3.32
   2  10   5   91.48    4.53
   3   3  -2  324.37    4.13
   3   5   1  142.42    4.29
   3  11 -12    1.84    1.91
   4  12 -11   11.51    2.16
   4  20   3   -0.67    1.87
   5   7  -6  179.45    2.74
   5   7  -2  239.11    3.22
   5   9  -8   91.78    2.77
   5   9   0    0.05    3.49
   5  11  -9   32.51    2.21
   5  13 -10   11.13    1.53
   5  15   2    5.44    2.59
   5  17   2    5.72    2.45
   6  10  -6   44.92    2.04
   6  10  -5  206.13    3.24
   6  10  -4   39.53    2.91
   6  10  -3  178.15    3.40
   6  12  -7   28.45    2.25
   6  12  -1   16.68    3.18
   6  14  -8    5.57    2.24
   6  14   0    5.55    1.97
   6  16  -8   14.80    2.14
   6  16   0   -2.38    2.64
   6  18   0   13.66    1.79
   6  20  -1    0.40    2.18
 -17  -5   1    5.02    1.83
 -16  -4   3   18.70    1.60
 -15  -5   2   10.88    2.15
 -15  -3   5   21.08    1.98
 -14  -6  -4   11.20    2.24
 -14  -6  -3    4.88    2.06
 -14  -6  -2   39.69    2.27
 -14  -6  -1   15.37    2.44
 -14  -2   6   49.04    2.38
 -13  -5   2   51.89    2.41
 -13  -3   5   23.68    2.37
 -12  -6  -4   10.02    2.39
 -12  -6  -1   23.58    2.72
 -12  -4  -9    9.99    2.21
 -12  -2   6   52.71    2.44
 -11  -5   2   21.87    2.85
 -11   1   8   11.58    2.52
 -11   3   9   20.64    2.27
 -11   5  10    9.65    2.05
 -10  -6  -4  109.84    3.08
 -10  -6  -3  107.89    3.05
 -10  -6  -2   11.50    2.84
  -9  -5  -7   47.60    2.89
  -9  -5   1   69.85    3.11
  -8  -2   5  110.34    3.32
  -7   1   7   14.19    3.34
  -7   5   9   77.76    2.97
  -6  -4   1  102.27    4.25
  -6  -2   4  188.75    3.89
  -6   6   9   34.54    2.80
  -5   1   6   75.62    3.51
  -4  -4  -3  107.47    4.71
  -3  -3  -1  134.19    4.55
  -3  11   9    3.83    4.77
  -2   4   6    7.07    4.25
   0   0  -7   -1.19    3.11
   1   5 -11   29.64    2.54
   2   2  -1 1123.04    6.64
   3   3  -5   29.72    2.60
   3   3  -4  267.66    4.86
   3   3  -3   35.37    4.46
   3   7 -10   58.33    2.47
   3   9 -11   -0.83    2.06
   3  11   4  166.14    4.18
   4   6  -7   92.93    3.23
   4   8  -9  131.24    2.72
   4  10 -10   21.66    2.25
   4  12   3   40.40    2.94
   5   7  -5  116.56    2.61
   5   7  -4  149.33    3.36
   5   7  -3    8.50    2.54
   5  11   1   85.82    2.64
   6  12  -6   22.82    2.50
   6  12  -2    6.06    2.73
   6  14  -7   15.71    2.19
   6  14  -1   99.32    2.91
   6  16  -7   10.65    1.91
   6  18  -1    6.09    2.46
   6  20  -2   22.77    2.20
 -16  -6  -3   -1.79    1.99
 -16  -6  -2    0.29    2.08
 -16  -6  -1    0.57    2.14
 -16  -4   4   11.82    1.94
 -16  -2   6   25.64    1.94
 -15  -1   7   37.65    2.08
 -14  -6  -5    9.67    2.08
 -14  -6   0    8.66    2.41
 -14  -4   4    0.63    2.08
 -14   2   9    8.57    2.20
 -13  -1   7   92.51    2.49
 -12  -6  -5   24.28    2.36
 -12  -6   0   16.25    2.49
 -12  -4   4    7.46    2.38
 -11  -3   5    3.78    2.50
 -10  -6  -1   38.55    2.97
 -10  -4  -9   13.94    2.40
  -8   2   8    7.99    2.65
  -8   4   9   43.55    2.77
  -7  -5   0   78.04    3.57
  -6   0   6  491.93    4.26
  -5  -3   2   95.69    3.21
  -5   7   9  112.26    3.17
  -4  -4  -4   10.56    3.96
  -3   7   8   58.39    3.91
  -2   0   3   -0.51    4.24
  -2   6   7   41.12    4.79
  -1  17   8    4.11    2.95
   0   4 -11   15.25    2.64
   2  10 -12   -2.04    2.28
   3   5  -8   23.69    3.02
   4   6  -1   70.87    4.47
   4   8   1  679.25    4.97
   4  14   3    3.43    2.96
   4  18   3   12.19    2.37
   5   9  -7   28.37    2.56
   5   9  -1    3.70    3.26
   5  11  -8   48.31    2.59
   5  13  -9   10.75    1.61
   5  13   1   12.02    2.76
   5  15  -9   21.17    2.03
   5  19   1    8.67    2.29
   6  12  -5    8.71    2.63
   6  12  -4    3.22    2.68
   6  12  -3   75.74    2.93
   6  14  -6   15.37    2.34
   6  14  -2   13.31    2.49
   6  16  -6   13.79    1.97
   6  16  -1   18.27    1.95
   6  18  -6   11.57    1.91
   6  18  -5    4.75    1.98
   6  18  -2   11.21    2.40
 -17  -5   2    4.52    1.50
 -17  -3   5   -1.11    1.47
 -16  -6  -4    0.06    1.71
 -16  -6   0    4.29    2.20
 -16   0   8    2.74    2.08
 -15  -5   3    7.63    2.31
 -14  -6   1   24.59    2.44
 -14   0   8   11.19    2.03
 -13  -5   3    8.33    2.24
 -12  -6  -6    5.10    2.48
 -12  -6   1   16.08    2.61
 -12   0   8   57.75    2.54
 -12   2   9    7.63    1.77
 -12   4  10   -3.07    2.28
 -11  -1   7   82.23    2.13
 -10  -6  -5   22.84    2.62
 -10  -6   0  126.26    3.33
 -10  -4   4   13.76    2.98
 -10  -2   6    3.56    1.96
 -10   8  11   30.56    2.27
  -9  -5   2  118.28    3.22
  -9   1   8   17.79    2.73
  -9   3   9   18.87    2.74
  -9   9  11    4.55    2.39
  -8  -4   3   46.67    2.22
  -8   0   7   -0.16    3.12
  -7  -5  -6   25.91    3.30
  -5  11  10    4.09    2.89
  -4  -4  -2  112.11    4.38
  -3  -1   3  159.43    4.40
  -3   1 -11   24.35    2.62
  -2  -2   0 2120.31    9.04
  -1   1   3  547.40    7.44
  -1   3 -11    7.81    2.55
  -1  15   8    7.09    3.33
   0   6 -12    1.65    2.37
   1   3  -9    9.84    2.66
   1  11   6   54.82    4.38
   2   2  -5  684.73    5.08
   2   6 -10   60.23    2.76
   2   8 -11   11.91    2.37
   3  11 -11   27.14    2.09
   3  19   4   -2.38    2.24
   4   6  -6  328.37    3.81
   4   8  -8    7.49    2.71
   4  10  -9   53.23    2.36
   4  10   2   12.54    3.04
   4  12 -10   54.46    1.74
   4  14 -10   16.78    1.86
   4  16   3   13.35    2.21
   4  20   2   11.71    1.96
   5   9  -6  225.72    3.29
   5  11   0   50.96    3.40
   5  13  -8   21.69    2.03
   5  15   1   20.82    2.82
   5  17   1   12.60    2.54
   6  14  -5   31.38    2.26
   6  14  -4   -0.97    2.54
   6  14  -3   -0.84    2.61
   6  16  -5   19.44    2.07
   6  16  -4   33.51    2.46
   6  16  -3   18.75    2.52
   6  16  -2   18.57    1.94
   6  18  -4   32.62    1.72
   6  18  -3   23.87    1.77
 -17  -5   3    1.38    2.05
 -16  -6   1   20.14    2.17
 -15  -3   6   10.47    2.21
 -15   1   9    6.83    1.90
 -14  -6  -6    9.16    2.02
 -14  -4   5   -3.61    2.17
 -14  -2   7    6.00    2.15
 -13  -5  -8    7.46    1.89
 -13  -3   6   -4.64    2.36
 -11  -5  -8   38.27    2.43
 -11  -5   3   18.26    1.95
 -11   7  11   14.16    2.10
 -10   2   9    0.52    2.59
  -9  -3   5   59.41    2.88
  -9   5  10    6.24    2.48
  -8  -6  -4   84.43    3.52
  -8  -6  -3   47.67    3.09
  -8  -6  -2   31.13    3.21
  -8   6  10   12.42    2.37
  -8  10  11   12.12    2.30
  -7  -3   4   12.38    2.18
  -7  -1   6  138.47    3.39
  -7   7  10    3.66    2.45
  -6  -4   2  210.23    4.13
  -5   1 -12    2.34    2.73
  -4  -2   3   21.14    4.42
  -4   0   5    2.99    3.85
  -4   8   9  145.17    4.11
  -3  -1  -9  100.81    3.91
  -3   1   5  715.11    5.61
  -2   2 -11    4.77    2.22
  -1   5 -12    5.44    2.62
  -1   7 -13    9.29    2.11
   0   2  -9   54.89    3.22
   0  12   7    1.07    4.16
   0  18   7    2.26    2.47
   1   1  -6   42.66    3.25
   1   9 -12    5.21    2.01
   1  19   6    1.19    2.49
   2   2  -2  125.15    5.28
   2   4  -8   18.56    2.73
   2   6   3  231.57    4.77
   2   8   4   25.81    4.25
   3   5  -7   39.02    3.00
   3   7  -9   35.66    2.49
   3   7   2  397.65    4.71
   3   9 -10   55.29    2.30
   3   9   3   55.61    3.62
   3  13 -11   16.73    2.09
   3  13   4    4.24    2.80
   3  17   4   15.73    2.41
   4   6  -5   42.61    3.27
   4   6  -2  286.57    4.90
   5   9  -5    4.54    3.09
   5   9  -4  127.70    3.36
   5   9  -3   36.68    3.29
   5   9  -2  190.23    2.81
   5  11  -7   41.15    2.44
   5  15  -8   -3.73    1.98
   5  17  -8    3.98    1.45
   5  19   0   16.73    1.83
 -17  -3   6   24.20    2.04
 -16  -6   2    7.09    2.09
 -16  -4   5   13.65    1.49
 -16  -2   7   12.37    1.90
 -15  -7  -3    8.51    2.20
 -15  -7  -2   11.79    2.19
 -15  -7  -1   10.07    2.04
 -15  -5   4   -4.00    2.09
 -15  -1   8   -3.38    2.08
 -14  -6   2   52.40    1.87
 -13  -7  -3   20.97    2.45
 -13  -7  -2    7.03    2.50
 -13  -7  -1   18.69    2.41
 -13  -5   4    6.49    2.40
 -13   1   9    7.91    1.72
 -13   3  10    8.31    2.01
 -12  -6   2   89.20    2.64
 -12  -4   5   28.09    1.76
 -12  -2   7   18.19    2.62
 -11  -3   6   25.94    2.76
 -10  -6  -6   29.08    2.44
 -10  -6   1   24.47    2.18
 -10   0   8   41.29    2.71
 -10   4  10    4.74    2.47
  -9  -1   7   61.10    3.04
  -8  -6  -1   35.70    3.05
  -7  -5   1  220.16    2.86
  -6   8  10    6.18    2.74
  -5  -1   5 1314.90    5.62
  -4  -4  -5  164.96    4.86
  -4  -4  -1  113.41    3.09
  -3  -3   0 1950.98    8.12
  -2   2   5  715.24    6.01
  -2   4 -12   17.23    2.50
  -2   6 -13    5.54    2.38
  -1   1  -9   29.50    3.12
   1   7 -11    5.27    2.18
   2   2  -4   38.81    4.21
   2   2  -3  323.97    4.87
   2  10 -11    7.99    2.01
   2  12   5   19.89    3.39
   2  18   5    3.63    2.31
   3   5   0  364.14    5.26
   3  15   4   44.67    2.63
   4   6  -4    2.72    2.53
   4   6  -3   63.15    3.93
   4   8  -7    4.80    2.80
   4  12  -9   16.46    2.03
   4  12   2   89.94    3.17
   4  14  -9    4.68    1.92
   4  16  -9    2.92    1.74
   4  18   2   10.27    2.39
   5  11  -6   85.84    2.66
   5  11  -1  109.10    3.52
   5  13  -7   28.80    2.21
   5  13   0   -4.34    2.82
   5  15  -7   10.60    2.04
   5  15   0   55.46    2.78
   5  17  -7   12.41    1.80
   5  17   0    8.44    2.29
   5  19  -1    9.79    2.13
 -17  -5   4    0.04    1.81
 -15  -7  -4    2.76    2.03
 -15  -7   0   10.99    2.27
 -14  -6   3   18.97    2.30
 -14   2  10    2.20    2.00
 -13  -7  -4   14.95    2.34
 -13  -7   0   32.70    2.55
 -13  -1   8   15.23    1.75
 -12  -6  -7   17.14    2.34
 -11  -7  -3   20.92    2.70
 -11  -7  -2   57.39    2.60
 -11  -7  -1    3.97    2.74
 -11  -5   4   11.47    2.58
 -11   1   9   28.67    2.49
 -11   3  10   -0.18    2.39
 -10  -6   2  111.94    2.89
 -10  -4   5   36.13    2.71
  -9  -5   3   41.77    2.35
  -8  -6  -5   29.98    3.27
  -8  -6   0   33.17    3.22
  -8  -4   4   77.65    3.17
  -8  -2   6   48.40    3.09
  -7  11  11    7.02    2.58
  -6  -2   5   42.32    3.46
  -5  -3   3   61.55    4.37
  -5   3 -13    0.54    2.42
  -4   2 -12    7.35    2.58
  -4   4 -13   27.17    2.62
  -3   3 -12   25.47    2.61
  -3   5 -13    7.49    2.20
  -2   0  -9    1.34    2.89
   0   0  -6   91.33    3.46
   0   8 -12    7.36    2.39
   0  16   7    2.76    2.98
   1  11 -12   13.15    2.13
   1  17   6    9.25    2.61
   2   6  -9   16.47    2.45
   2   8 -10   11.53    2.38
   2  14   5   53.24    3.24
   2  16   5   25.25    2.92
   3   5  -6   33.64    3.11
   3   7  -8   52.24    2.92
   3  11 -10   20.12    1.67
   3  13 -10   13.13    1.89
   3  19   3   23.92    2.44
   4   8   0   54.98    2.67
   4  10  -8   15.09    1.83
   4  10   1  135.03    3.43
   4  14   2   40.18    2.88
   4  16   2   18.75    2.56
   4  20   1    3.59    2.06
   5  11  -5   28.06    2.64
   5  11  -4  164.71    3.01
   5  11  -2   44.67    3.25
   5  13  -6   18.90    2.38
   5  13  -1   62.77    3.08
   5  15  -6   17.95    2.17
   5  17  -6   14.91    1.93
   5  17  -1   23.74    2.45
   5  19  -5   14.81    1.52
   5  19  -4    4.54    1.89
   5  19  -3    8.74    2.20
   5  19  -2    6.12    1.66
 -17  -7  -1   -0.81    1.76
 -17  -7   0    3.76    2.10
 -16  -6   3   17.41    1.62
 -16  -4   6   15.74    2.01
 -15  -7   1    2.05    2.26
 -15  -5   5   10.06    1.87
 -15  -3   7    6.26    2.14
 -14  -6  -7    8.32    1.82
 -14  -4   6    8.20    2.17
 -14   0   9    3.23    1.59
 -13  -7  -5    4.10    2.15
 -13  -7   1   -1.85    2.60
 -13  -3   7   26.77    2.19
 -12  -6   3   13.71    2.29
 -12   2  10   33.89    2.11
 -11  -7  -4   32.47    2.44
 -11  -7   0   53.24    2.94
 -11  -1   8    2.20    2.57
 -10  -2   7   29.69    2.58
 -10   6  11    8.86    2.21
  -9  -5  -8    9.12    2.71
  -9   7  11    7.71    2.59
  -7  -5   2   52.11    3.38
  -6   2   8   51.21    3.14
  -5  -5  -3  225.37    3.98
  -5  -5  -2   40.09    3.72
  -4  -4   0  411.36    5.16
  -2  -2  -6   31.72    5.04
  -1  -1  -6   98.99    4.08
   0   4 -10   15.75    2.55
   0  14   7    1.29    3.36
   1   1  -1 1764.99    9.29
   1  13   6   22.00    3.42
   1  15   6    5.75    2.84
   2   4  -7   54.07    3.00
   2   4   1  566.11    5.95
   2  12 -11   11.05    1.93
   2  20   4    9.50    2.24
   3   9  -9   14.58    1.77
   3  15 -10    6.93    1.45
   4   8  -6   33.45    2.22
   4  10  -7   62.41    2.51
   4  12  -8   10.75    2.09
   4  14  -8    9.37    2.19
   4  16  -8   10.83    1.99
   4  18   1   -0.08    2.37
   4  20   0    6.03    2.28
   5  11  -3   13.17    2.11
   5  13  -5   10.24    2.28
   5  13  -4   24.17    2.45
   5  13  -2    7.73    2.73
   5  15  -5    2.33    2.25
   5  15  -4    9.95    2.24
   5  15  -2   11.69    2.61
   5  15  -1   28.75    2.01
   5  17  -5   39.88    1.74
   5  17  -4   14.71    2.30
   5  17  -3   19.71    2.45
   5  17  -2   21.81    1.74
 -17  -7   1    4.15    1.82
 -17  -5   5   -2.34    1.78
 -16  -6   4    6.26    1.86
 -15  -7  -5    3.11    1.75
 -15  -7   2   15.36    2.20
 -14  -6   4   10.72    2.19
 -14  -2   8   -0.39    1.98
 -13  -7   2   21.62    2.57
 -13  -5   5    4.29    1.60
 -12  -4   6    3.05    2.17
 -12   0   9    3.59    1.73
 -11  -7  -5    4.42    2.33
 -11  -7   1    7.12    2.68
 -11   5  11   16.86    2.23
  -9  -7  -3  178.00    3.07
  -9  -7  -2   35.03    2.98
  -9  -3   6  192.60    2.99
  -8  -6   1  229.82    2.75
  -8  -4  -9    6.86    3.57
  -8   2   9   38.25    2.83
  -8   8  11   30.48    2.25
  -7  -3   5   76.71    3.24
  -7   1   8   24.60    2.83
  -7   3   9   14.71    2.78
  -6  -4   3   41.99    3.74
  -6   4   9   34.98    2.91
  -5  -5  -4   39.58    3.85
  -5  -5  -1  281.98    4.50
  -5   1   7   74.14    3.32
  -5   3   8    5.31    3.08
   1   3   2  107.19    6.52
   1   9 -11    8.38    2.25
   3   5  -5  188.03    3.63
   3   5  -1  737.29    5.81
   3  11  -9    3.98    2.30
   3  11   3  102.68    3.31
   3  17   3   10.68    2.49
   4   8  -5  153.46    3.36
   4   8  -1   22.49    2.52
   4  12   1   66.87    3.29
   4  16   1   12.71    2.40
   4  18  -7    6.19    1.71
   4  20  -1   24.33    2.24
   5  13  -3    2.43    1.91
   5  15  -3   38.86    1.95
 -17  -7   2   19.99    1.76
 -15  -1   9    7.98    1.82
 -14  -8  -2   -1.67    2.15
 -14  -8  -1    2.35    2.29
 -13  -7  -6    4.76    2.21
 -13  -1   9    9.89    2.10
 -13   1  10    8.61    2.20
 -12  -6   4    7.07    2.43
 -12  -2   8   17.67    2.30
 -12   4  11   19.17    1.97
 -11  -5   5   40.44    2.46
 -11  -3   7   51.34    2.59
 -10  -6  -7   21.81    2.12
 -10  -6   3    6.91    1.92
  -9  -7  -4   32.14    3.07
  -9  -7  -1   37.39    2.33
  -9  -7   0  193.47    3.24
  -9  -5   4   17.76    2.16
  -9   1   9    6.19    2.67
  -9   3  10   25.32    2.32
  -8  -6  -6   12.95    2.73
  -8   0   8   84.10    2.32
  -8   4  10   18.55    2.46
  -7  -5  -7   10.34    2.97
  -7  -1   7   14.27    3.27
  -6   0   7    4.71    2.28
  -5   5   9   98.02    3.48
  -5   9  10   31.30    2.97
  -4   2   7    9.31    3.34
  -4   4   8   92.23    3.97
  -3  -3   1 2301.44    8.25
  -2  -2   1 1141.76    7.56
  -1   3 -10   44.64    2.79
  -1   5   6   55.76    5.40
   0   2  -8   19.63    3.28
   0   8   6   13.44    6.08
   0  10 -12    5.99    1.94
   1   5  -9   38.20    2.65
   1   7 -10   74.85    2.63
   2  10 -10    6.35    1.63
   2  18   4   47.78    2.61
   3   5  -4  263.95    4.42
   3   5  -2  214.03    4.88
   3   7  -7   34.79    2.23
   3   7   1  332.24    4.88
   3   9  -8   91.49    2.73
   3  13  -9   17.82    1.90
   3  13   3    4.29    2.88
   3  15  -9    4.36    1.83
   3  15   3   17.69    2.59
   3  19   2    7.04    2.24
   3  21   1   12.16    2.24
   4   8  -4    4.81    2.15
   4   8  -3  104.20    3.52
   4   8  -2   21.18    2.56
   4  10  -6   22.36    2.81
   4  10   0  110.94    3.59
   4  12  -7   59.96    1.80
   4  14  -7    9.99    2.00
   4  14   1   35.50    2.89
   4  16  -7   15.22    1.50
   4  18  -6   22.51    1.90
   4  18   0    0.50    2.44
   4  20  -4   -0.36    1.84
   4  20  -3    6.61    2.24
   4  20  -2   -0.54    1.98
 -17  -7   3   -5.72    1.88
 -16  -8  -3   -0.10    1.92
 -16  -8  -2   14.40    1.81
 -16  -8  -1   25.14    1.91
 -16  -8   0   11.69    2.00
 -16  -6   5   14.00    1.84
 -16  -4   7   17.27    1.83
 -15  -7   3    2.03    1.57
 -15  -5   6    5.65    1.95
 -15  -3   8   11.67    2.05
 -14  -8  -3    8.56    1.96
 -14  -8   0   -5.64    2.04
 -14  -6   5    8.50    1.90
 -14  -4   7    9.82    2.34
 -13  -7   3    2.63    2.42
 -13  -5   6    9.55    2.12
 -12  -8  -3   40.44    2.47
 -12  -8  -2    7.39    2.47
 -12  -8  -1    8.01    2.53
 -11  -7   2    8.14    1.83
 -10  -4   6   94.06    2.62
 -10   0   9  -10.17    2.63
 -10   2  10   40.79    2.58
  -9  -1   8   11.59    2.46
  -8  -6   2   28.15    2.24
  -8  -4   5  197.61    3.20
  -8  -2   7  113.80    3.06
  -7  -5   3   13.65    3.16
  -7   5  10   26.04    2.54
  -7   9  11    4.22    2.41
  -6  -6  -2   20.05    3.19
  -5  -5   0   93.89    3.13
  -4  -4   1  709.78    5.46
  -4  -2   4   64.49    4.41
  -3  -1   4   26.59    4.59
  -2   6 -12   16.10    2.63
  -1   5 -11    1.63    2.42
   0   0  -5    5.21    4.42
   1  11 -11   10.70    1.55
   1  13 -11    6.34    1.97
   1  19   5   14.26    2.48
   2   4  -6    9.03    3.17
   2   6  -8  123.25    2.45
   2   8  -9   71.64    2.01
   2  10   4   41.60    4.05
   2  12 -10    6.86    1.51
   2  14 -10    7.77    1.83
   2  20   3    4.66    1.96
   3   5  -3   10.22    3.15
   3   9   2  201.43    3.98
   3  11  -8   30.75    2.40
   3  17  -8    0.17    1.96
   3  21   0   10.10    2.20
   4  10  -5  208.86    3.22
   4  10  -1   14.02    3.09
   4  12  -6   32.81    2.48
   4  12   0   77.55    3.19
   4  14  -6    5.31    2.21
   4  16  -6   28.65    2.00
   4  16   0    9.91    2.66
   4  18  -5   12.76    1.62
   4  18  -4   17.34    2.44
   4  18  -2    7.91    2.16
   4  18  -1   11.73    2.48
 -16  -8   1   33.23    1.61
 -15  -7   4    1.36    2.16
 -14  -8  -4   -1.76    1.85
 -14  -8   1   16.84    1.69
 -14  -2   9    7.86    1.99
 -14   0  10   24.03    1.92
 -13  -3   8   36.72    2.30
 -12  -8  -4   17.23    2.13
 -12  -8   0   19.33    1.86
 -12  -8   1   11.99    2.41
 -12  -6  -8    8.42    2.20
 -12  -6   5   13.38    2.18
 -12  -4   7   14.87    2.38
 -11  -7  -6   22.42    2.19
 -11  -7   3   38.49    2.39
 -11  -5  -9   14.61    2.47
 -11  -1   9   12.85    2.48
 -11   1  10   -5.69    2.28
 -10  -6   4   27.65    2.65
 -10  -2   8   11.21    2.42
 -10   4  11    9.78    2.31
  -9  -7  -5   70.44    3.00
  -9  -7   1  187.28    2.59
  -9   5  11    9.94    2.35
  -8   0 -12   12.52    2.76
  -6  -6  -3   13.38    3.27
  -6  -6  -1   15.52    3.39
  -6  -2   6  176.41    3.29
  -6   6  10   63.92    3.13
  -5  -5  -5   72.26    3.97
  -5  -3   4  145.75    2.98
  -5  -1   6   78.80    3.32
  -4   0   6  888.86    5.03
  -2   2 -10   13.97    2.47
  -1   3   5   80.19    5.12
  -1   9 -12   -7.37    2.25
   0   8 -11    6.54    2.15
   2  10  -9   70.90    2.39
   2  16   4   36.81    2.81
   3   7  -6  234.85    2.77
   3   9  -7   40.78    2.69
   3  13  -8    7.24    2.25
   3  15  -8    8.62    1.91
   3  17   2   18.74    2.44
   3  19   1   26.76    2.41
   3  21  -1   15.98    2.16
   4  10  -4   11.49    3.10
   4  10  -3    1.41    3.01
   4  10  -2    6.04    3.20
   4  12  -5   41.83    2.61
   4  14  -5   13.59    2.40
   4  14   0   31.67    2.10
   4  16  -5   17.66    2.10
   4  16  -4   16.74    2.12
   4  16  -1   18.61    2.59
   4  18  -3   17.81    1.74
 -16  -8   2   -0.26    1.42
 -15  -5   7   27.31    1.95
 -14  -8  -5   10.32    1.97
 -14  -8   2   12.31    1.70
 -13  -7  -7    1.38    2.12
 -13  -7   4   17.69    2.05
 -12   0  10   67.47    2.45
 -11  -5   6   12.94    2.43
 -11   3  11    0.84    2.21
 -10  -8  -2   10.50    2.67
 -10  -8  -1   92.40    2.90
  -9  -7   2   95.60    3.06
  -9  -5   5  119.82    2.23
  -9  -3   7   43.74    2.61
  -8  -6   3   10.10    2.98
  -8   6  11   13.70    2.56
  -7  -3   6  393.89    3.73
  -7  -1 -11   21.60    3.42
  -6  -6  -4   20.47    3.50
  -6  -6   0   83.17    3.44
  -6  -4   4   78.69    2.50
  -6  12  11    0.35    2.72
  -5  -5   1  255.26    4.38
  -5  -1 -10   14.94    3.36
  -3   1 -10   17.34    2.81
  -3   3   7   19.88    3.40
  -3   5 -12   20.68    2.58
  -2   0   4  492.98    5.29
  -2   4 -11   12.72    2.53
  -2   8   8   15.41    6.28
  -1   1  -8   22.08    2.89
  -1  11 -12    0.12    2.14
   0   6 -10   32.20    2.58
   0  10 -11   -2.94    2.05
   0  18   6    4.87    2.50
   1   9 -10   58.30    1.98
   1   9   5   35.48    4.24
   1  17   5   14.60    2.83
   2   4  -5  242.72    3.76
   2   6  -7   38.06    2.84
   2  12  -9    3.84    2.19
   2  12   4   24.10    3.45
   2  14  -9    3.99    2.05
   2  14   4   25.04    2.99
   2  16  -9    0.80    1.78
   3   7  -5   30.79    3.14
   3   7   0  783.35    5.52
   3  11  -7   32.48    2.39
   3  11   2  178.94    3.53
   3  15   2    3.49    2.70
   3  17  -7    2.16    1.49
   3  19  -6    1.00    1.49
   3  19   0   17.12    2.15
   4  12  -4   19.54    2.79
   4  12  -3   90.76    3.04
   4  12  -2   66.84    3.16
   4  12  -1   30.65    2.35
   4  14  -4    1.77    2.37
   4  14  -3   16.54    2.48
   4  14  -2   57.30    2.80
   4  14  -1    6.68    2.65
   4  16  -3   12.19    1.74
   4  16  -2   60.46    2.07
 -16  -8   3   33.85    1.93
 -16  -6   6    3.72    1.44
 -15  -9  -2   -0.32    1.88
 -15  -9  -1    1.34    2.10
 -15  -9   0    7.98    2.00
 -15  -7   5   11.66    2.03
 -14  -8   3   39.26    2.34
 -14  -6   6   34.29    1.96
 -14  -4   8   17.46    2.16
 -13  -5   7   18.60    2.30
 -12  -8  -5   16.44    2.11
 -12  -8   2   11.91    1.83
 -12  -2   9   19.19    2.03
 -12   2  11   21.48    1.92
 -11  -3   8   39.46    1.85
 -10  -8  -3  150.67    2.84
 -10  -8   0   18.30    2.02
 -10  -4   7   -0.96    2.38
  -7  -7  -2   81.44    3.10
  -7  -5   4   38.51    3.03
  -4   0 -10   12.71    2.87
  -4   6   9   47.62    3.56
  -3   1   6   64.18    3.76
  -3   3 -11    6.43    2.62
  -3   9   9   18.99    5.03
  -1  -1   1 1746.00    9.22
   0  12 -11    3.02    2.14
   1   5  -8   15.98    2.91
   1   7  -9   16.06    2.56
   1  11 -10   19.04    2.12
   1  13 -10    6.83    2.07
   1  15 -10    9.97    1.69
   2   4   0  382.49    5.53
   2   6   2   32.55    4.16
   2   8  -8   17.20    1.92
   2   8   3  289.51    4.89
   2  18   3    8.46    2.38
   2  20   2   33.74    2.27
   3   9  -6  134.53    3.04
   3   9   1  146.29    3.66
   3  13  -7    7.77    2.05
   3  13   2   14.22    2.80
   3  15  -7    7.06    1.48
   3  17  -6   12.97    1.96
   3  17   1   18.75    2.64
   3  19  -5   13.56    1.48
   3  19  -4   17.25    2.26
   3  19  -1   16.30    2.56
 -16  -8   4    5.69    1.79
 -15  -9  -3    6.58    1.91
 -15  -9   1   15.89    2.16
 -15  -3   9    3.80    1.41
 -13  -9  -3    8.28    1.99
 -13  -9  -2   21.42    2.27
 -13  -9  -1   12.24    2.06
 -13  -9   0    3.32    2.34
 -13  -7   5   19.65    2.16
 -13  -1  10   -0.34    1.53
 -12  -8   3   70.74    2.47
 -12  -6   6   32.07    2.27
 -12  -4   8   19.68    2.13
 -11  -7   4    7.38    1.80
 -10  -8  -4   22.55    2.58
 -10  -8   1   66.32    2.08
 -10  -6   5   17.77    1.88
  -9  -7   3    9.72    2.82
  -9   1  10    8.79    2.22
  -8  -4   6  250.21    2.64
  -8   0   9    9.99    2.73
  -8   2  10   19.08    2.76
  -7  -7  -3   33.57    2.88
  -7  -7  -1    4.68    2.17
  -7  -7   0  276.22    3.62
  -7   1   9   44.68    2.94
  -7   7  11   11.29    2.53
  -6  -6   1  155.79    2.65
  -6  10  11    3.39    2.89
  -4  -4   2   65.12    3.14
  -4   4 -12   16.99    2.50
  -3  -3   2  317.45    3.96
  -3   5   8   24.46    3.84
  -2   0  -8  139.27    3.83
  -1  17   7    7.78    2.89
   0   2  -7   85.87    3.43
   0  20   5   17.31    2.16
   1  15   5    3.14    3.11
   1  19   4    1.59    2.22
   2   4  -4   92.39    4.48
   2  10  -8   84.64    2.56
   2  16  -8    3.78    1.81
   2  18  -7   10.77    1.98
   2  20   1    2.19    2.05
   3   7  -4   -3.31    2.35
   3   7  -3   17.32    3.77
   3   7  -1  184.15    4.54
   3  11  -6   44.24    2.67
   3  13  -6    1.76    2.14
   3  15  -6   34.66    2.20
   3  15   1   40.95    2.58
   3  17  -5   12.96    2.18
   3  17   0    4.55    2.38
   3  19  -3    1.81    1.57
   3  19  -2    1.09    1.68
 -15  -9  -4    6.02    1.89
 -15  -9   2   37.61    1.95
 -15  -7   6   16.46    1.84
 -15  -5   8    7.71    1.98
 -14  -8  -6    4.33    1.86
 -14  -8   4    8.03    1.57
 -14  -6   7    7.65    1.97
 -14  -2  10   11.02    2.07
 -13  -9   1   10.97    1.75
 -13  -3   9   -1.01    1.55
 -11  -9  -1   40.56    2.44
 -11  -7  -7   16.08    1.95
 -11  -5   7   -6.68    2.43
 -10  -8   2    2.97    2.63
 -10  -6  -8   29.82    2.59
 -10  -2   9   -0.82    2.13
 -10   0  10   61.77    2.54
  -9  -7  -6   32.90    2.31
  -9  -5   6   86.06    2.81
  -9  -1   9   -5.85    1.83
  -8  -6  -7   17.32    2.91
  -8  -6   4   20.21    2.21
  -8  -2   8    2.88    2.67
  -7  -1   8   25.99    2.71
  -7   1 -12    4.62    2.90
  -7   3  10   94.41    2.80
  -6   0 -11   -2.40    2.89
  -6   0   8   81.99    3.13
  -6   2 -12    5.73    2.88
  -6   2   9   75.39    3.03
  -5  -5   2  164.51    3.21
  -5  -3   5   35.54    3.30
  -5   3 -12   16.81    2.72
  -5   7  10   35.16    2.86
  -4   2 -11   18.77    2.53
  -3  15   9    5.11    3.48
  -2  -2   2  140.11    5.22
  -2  10 -12    7.98    2.17
  -1  -1  -5  367.74    6.23
  -1   3  -9    9.39    2.79
  -1   5 -10   33.56    2.65
  -1   9 -11    1.50    2.29
   0   0  -4 3251.14   11.39
   0   8 -10    8.47    2.24
   0  16   6   13.85    2.95
   1   9  -9   -0.78    2.37
   1  15  -9   21.58    1.94
   2   4  -1 1311.12    6.86
   2   6  -6   54.12    3.19
   2   8  -7   25.54    2.88
   2  12  -8    6.43    1.63
   2  14  -8   10.59    1.54
   2  16   3   40.87    2.57
   2  18   2   44.52    2.35
   2  20  -5   10.77    1.80
   3   7  -2   42.87    2.97
   3   9  -5   51.57    2.26
   3  11   1    0.37    3.21
   3  13   1   27.84    2.90
   3  15  -5   18.90    2.30
   3  17  -4    6.76    2.11
   3  17  -3   17.40    2.44
   3  17  -2   13.92    2.32
   3  17  -1    3.53    2.60
 -16  -8   5   16.81    1.97
 -15  -9   3   12.23    2.06
 -14  -4   9    3.30    1.81
 -13  -9  -4   23.92    2.11
 -13  -9   2   23.80    1.72
 -13  -7   6   18.31    1.98
 -13  -5   8   10.63    2.18
 -12  -8  -6    9.76    1.97
 -12  -8   4    9.09    2.20
 -11  -9  -3    5.05    2.16
 -11  -9  -2   51.14    2.37
 -11  -9   0   78.13    2.43
 -11  -9   1    3.95    2.36
 -11  -7   5   39.28    2.24
 -11  -1  10    5.57    2.23
 -11   1  11   21.13    2.24
 -10  -8  -5   43.96    2.34
 -10   2  11   18.56    2.17
  -9  -3   8   13.94    2.49
  -9   3  11    3.65    2.21
  -9   7  12    4.54    1.92
  -8  -8  -2   48.01    2.69
  -8  -8  -1   43.51    3.07
  -7  -7  -4    6.78    2.69
  -7  -7   1  229.10    2.76
  -7  -5   5   31.21    2.96
  -6  -6  -5   18.73    2.78
  -6  -6   2   83.70    2.57
  -6  -4   5   87.46    2.33
  -5   1 -11   15.34    2.62
  -5   1   8    2.41    3.07
  -4  -2   5  120.07    2.96
  -3   7 -12    2.86    2.31
  -2   6 -11   13.55    2.54
  -2  16   8    3.87    2.88
  -1  11 -11    3.11    2.17
  -1  13 -11    7.45    1.94
   0   6  -9   16.31    2.61
   0  10 -10    9.21    2.24
   0  12 -10    9.59    1.95
   0  14 -10   12.06    1.97
   1   5  -7   10.24    2.72
   1   7  -8    6.48    2.82
   1  11  -9   32.30    2.19
   1  11   5  207.22    3.94
   1  13  -9   17.51    1.89
   1  13   5   79.34    3.00
   1  17  -8    1.41    1.73
   1  21   2    0.90    1.94
   2   4  -3  102.05    3.27
   2   4  -2  123.50    4.71
   2  16  -7   -1.80    1.50
   2  18  -6   11.19    1.50
   2  20  -4    4.94    1.43
   2  20  -3   12.73    2.10
   2  20  -2   15.34    2.08
   2  20  -1    2.36    2.37
   2  20   0    9.32    1.73
   3   9  -4   87.38    3.10
   3   9   0  435.05    3.48
   3  11  -5   74.62    2.06
   3  13  -5   16.89    2.33
   3  15  -4    9.05    2.38
   3  15   0   24.89    2.85
 -16 -10   0    3.85    1.95
 -16 -10   1   26.43    1.88
 -15  -9   4   16.70    1.92
 -14 -10  -1   -6.34    2.13
 -14 -10   0   14.00    2.01
 -14  -8   5   14.13    1.50
 -13  -9   3   -1.64    2.28
 -12  -6   7   27.34    2.33
 -12  -2  10   31.52    2.28
 -12   0  11   26.11    2.11
 -11  -3   9   21.63    1.72
 -10  -8   3   14.50    1.82
 -10  -6   6   71.33    1.97
 -10  -4   8   -4.50    2.53
  -9  -7   4   65.58    2.07
  -8  -8  -3  196.34    3.13
  -8  -8   0  118.31    2.30
  -8  -4   7  105.94    2.74
  -8   4  11   13.13    2.26
  -7  -7   2  353.50    3.67
  -7  -3   7    7.16    2.88
  -6  -2   7  102.06    2.47
  -6   4  10   47.90    2.79
  -5  -5   3   31.30    3.63
  -5  -1   7   82.44    3.38
  -5   3   9   39.18    2.92
  -4  -4   3   61.73    4.41
  -3  -1  -8   36.79    4.02
  -3  -1   5  692.16    5.39
  -3   9 -12    7.71    1.88
  -1  19   6   -1.40    2.37
   1   7   4  209.37    4.90
   1  17   4   -2.55    2.44
   1  19   3   41.79    2.45
   1  21   1   13.83    2.27
   2   6  -5   17.98    3.11
   2  10  -7   19.27    1.80
   2  10   3  185.11    3.70
   2  12  -7    2.65    2.27
   2  12   3  141.57    3.42
   2  14  -7    3.37    1.55
   2  14   3    1.03    2.56
   2  16  -6   12.03    2.04
   2  18  -5   10.20    1.96
   2  18   1   11.35    2.51
   3   9  -3   30.60    2.20
   3   9  -2    3.16    3.09
   3   9  -1    6.41    2.33
   3  11  -4   12.11    2.75
   3  11   0   52.63    3.03
   3  13  -4   37.44    2.49
   3  13   0   35.02    3.00
   3  15  -3   45.16    1.96
   3  15  -2    4.95    2.50
   3  15  -1   24.77    1.94
 -16 -10   2    1.46    1.95
 -15  -7   7    4.96    1.85
 -14 -10  -3    8.35    1.81
 -14 -10  -2   16.99    1.89
 -14 -10   1   13.17    1.93
 -14  -6   8   19.22    2.07
 -13  -9  -5    7.80    1.99
 -13  -9   4   14.34    2.06
 -13  -3  10   14.93    2.08
 -12  -8   5   26.17    2.29
 -12  -6  -9    6.87    2.49
 -12  -4   9   -1.35    2.17
 -11  -9  -4   60.99    2.37
 -11  -9   2   21.02    1.87
 -11  -7   6   76.37    2.21
 -11  -5   8   16.20    2.15
 -10   4  12    7.43    2.05
  -9  -5   7   15.05    2.41
  -8  -8   1  353.59    2.88
  -8  -6   5   25.45    2.05
  -8   8  12    1.42    2.14
  -7   5  11   21.01    2.66
  -6  -6   3    4.45    3.25
  -6   8  11    3.10    2.74
  -4   0   7   -5.10    3.65
  -4   2   8   60.81    3.18
  -4   6 -12    8.42    2.46
  -3  -3   3   31.93    4.31
  -3   5 -11    0.33    2.57
  -2   2  -9  253.04    3.54
  -2   2   6  153.03    3.95
  -2   4 -10   70.25    2.84
  -2   4   7   59.75    4.02
  -2   8 -11    8.62    2.42
  -1   1  -7  114.45    3.94
  -1   1   4  340.35    6.28
  -1   7 -10   35.31    2.54
  -1  15   7    7.56    2.87
   0   2   3  102.40    8.31
   0   8  -9   62.45    2.39
   0  14   6   15.53    3.06
   0  16  -9    7.22    1.62
   0  18   5    5.86    2.41
   0  20   4    5.93    1.97
   1   3  -5   82.44    2.84
   1   5   3   49.59    5.10
   1   9  -8   14.58    2.46
   1  13  -8   11.44    1.96
   1  15  -8    8.23    1.56
   1  17  -7    8.63    2.03
   1  19  -6    4.50    1.99
   1  21   0    3.68    2.19
   2   6   1  165.60    4.25
   2   8  -6   50.64    2.29
   2  14  -6   29.15    2.24
   2  16   2   11.79    2.35
   2  18  -4    5.64    1.98
   2  18  -3   -2.90    2.10
   2  18   0   29.89    2.55
   3  11  -3   13.95    2.13
   3  11  -2   14.86    3.01
   3  11  -1  194.19    2.66
   3  13  -3   40.18    1.95
   3  13  -2   20.90    1.98
   3  13  -1   60.78    2.26
 -16 -10   3   38.77    1.95
 -15  -9   5   -4.13    1.97
 -14 -10   2    5.04    1.56
 -14  -8   6   11.19    1.44
 -13  -7   7   16.47    2.00
 -12 -10  -2   20.48    2.29
 -12 -10  -1   12.84    2.11
 -12 -10   0    9.56    2.08
 -12 -10   1    6.10    2.33
 -11  -9   3    4.74    2.16
 -10  -8  -6    2.64    2.37
 -10  -8   4    6.27    1.68
  -9  -9  -2  170.74    2.87
  -9  -9  -1   19.09    2.72
  -9  -9   0  115.21    2.99
  -9  -7   5   38.09    2.58
  -9   5  12   12.36    2.34
  -8  -8  -4   13.52    2.63
  -8  -8   2   39.19    2.92
  -7  -7  -5   21.90    3.01
  -7  -7   3   24.36    2.93
  -4  -2  -8   27.86    4.36
  -2  10 -11    4.04    2.23
  -2  12 -11    3.88    2.11
  -1   9 -10   40.53    2.18
  -1  13 -10    5.48    1.82
  -1  15 -10    0.28    1.33
   0   0  -3    0.05    4.46
   0  10  -9   24.96    2.09
   0  10   6  121.33    4.38
   0  12   6   66.19    3.54
   0  14  -9   -0.85    1.95
   1   7  -7   46.17    2.72
   1  11  -8   29.25    1.79
   1  15   4   53.60    2.81
   1  19  -5   -4.39    2.10
   1  19   2   22.72    2.37
   1  21  -2   14.69    1.56
   1  21  -1    3.51    1.57
   2   6  -4  357.11    4.15
   2   8   2  160.49    3.80
   2  10  -6    5.24    1.86
   2  12  -6    5.64    2.28
   2  14   2    4.72    2.72
   2  16  -5    7.42    1.53
   2  16   1   16.38    2.65
   2  18  -2   -3.43    1.70
   2  18  -1   12.98    1.83
 -14 -10  -4    3.52    1.83
 -14 -10   3   25.84    1.62
 -13  -9   5   13.99    2.09
 -13  -5   9    6.97    1.46
 -12 -10  -3   46.97    2.38
 -12 -10   2   11.85    2.39
 -12  -8  -7   20.13    2.10
 -12  -8   6   23.98    2.12
 -12  -6   8    2.92    2.28
 -11  -9  -5   11.99    2.00
 -10  -6   7   25.61    1.76
 -10  -2  10   43.06    2.34
 -10   0  11   14.72    2.15
  -9  -9  -3    6.94    2.44
  -9  -9   1   20.50    2.52
  -9  -3   9   11.13    2.44
  -9  -1  10    9.31    2.28
  -9   1  11   43.77    2.17
  -8  -2   9   39.38    2.58
  -8   0  10   31.19    2.57
  -7  -5   6   97.21    3.10
  -7  -1   9   36.07    2.85
  -6  -4   6   59.35    2.35
  -5  -5  -6    1.07    4.03
  -5  -3   6  168.93    3.49
  -5   5 -12   33.23    2.66
  -5   5  10   55.05    3.04
  -4   4   9   57.42    3.33
  -3   3 -10   67.94    3.13
  -3  13   9   15.79    4.04
  -2  14   8    6.13    3.01
  -2  18   7    1.13    2.53
  -1   3  -8  114.97    3.53
  -1  11 -10    7.48    1.97
   0   6  -8  127.43    2.99
   0  12  -9   13.97    1.55
   0  16  -8    4.03    1.96
   0  20   3   -0.02    2.15
   1   5  -6   64.96    2.92
   1  15  -7   10.28    1.50
   1  17  -6   21.43    1.94
   1  17   3   58.60    2.61
   1  19  -4    0.73    2.20
   1  19   1   64.41    2.55
   2   8  -5   17.79    2.12
   2  10   2   36.55    3.13
   2  12   2   10.34    2.72
   2  14  -5   45.47    2.23
   2  16  -4   -0.83    1.60
   2  16  -3   -0.06    2.23
   2  16   0   50.17    2.69
 -15 -11  -2   -3.06    1.71
 -15 -11  -1   -6.28    1.76
 -15 -11   0   15.41    1.76
 -15 -11   1    3.24    2.04
 -15  -9   6   11.56    1.91
 -14 -10   4   -0.82    2.11
 -14  -8   7   17.41    2.07
 -14  -6   9   11.50    1.90
 -13  -9  -6   11.21    1.90
 -12 -10   3   28.63    2.30
 -12  -2  11   16.26    1.88
 -11  -9   4   11.62    1.65
 -11  -7  -8    4.90    2.35
 -11  -7   7   24.75    2.26
 -11  -3  10    6.13    2.05
 -11  -1  11   24.98    1.97
 -10  -8   5   11.80    1.78
 -10  -4   9    0.30    2.37
  -9  -9   2  135.29    2.78
  -9  -7  -7   14.22    2.32
  -8  -8   3   49.99    2.08
  -8  -6   6   63.01    2.04
  -8  -4   8   16.49    2.42
  -8   2  11   25.75    2.42
  -8   6  12    5.76    2.22
  -7  -3   8   46.28    2.86
  -7   1  10   23.17    2.33
  -6  -6   4    8.79    2.77
  -6   0   9    5.43    2.72
  -5  -5   4   38.44    2.48
  -4  -4   4  218.33    4.15
  -4  -2   6  325.84    3.79
  -4   4 -11   13.50    2.49
  -3   1  -9  110.53    3.38
  -2  -2   3  349.78    4.86
  -2   0   5    5.80    4.20
  -1  -1   2  573.52    6.70
  -1  13   7    1.42    3.07
  -1  17   6    4.43    2.58
  -1  19   5    0.11    2.44
   0  16   5    9.60    2.56
   0  18  -7    3.39    1.44
   0  18   4   37.79    2.45
   0  20  -5   -0.10    2.09
   1   3  -4  270.77    3.72
   1   3   1  876.16    8.01
   1   9  -7   22.55    2.44
   1  11  -7   13.30    2.34
   1  13  -7    4.80    1.51
   1  13   4   24.04    3.03
   1  17  -5   12.67    1.87
   1  19  -3    9.62    2.24
   1  19  -2   16.98    2.09
   1  19  -1   19.39    2.24
   1  19   0    8.23    2.53
   2   6  -3  102.46    3.18
   2   6   0  582.10    4.57
   2   8  -4   87.23    3.08
   2  10  -5   68.22    2.15
   2  12  -5   15.55    1.78
   2  14  -4    4.80    2.43
   2  14   1   76.59    3.07
   2  16  -2   24.79    2.39
   2  16  -1   14.17    2.52
 -15 -11   2   18.00    1.45
 -15 -11   3   13.59    1.69
 -14 -10  -5    9.10    1.80
 -13 -11  -2   13.89    1.88
 -13 -11  -1   24.67    2.08
 -13 -11   0   -3.58    2.01
 -13 -11   1   21.72    2.19
 -13  -9   6   30.47    2.04
 -13  -7   8   13.13    1.52
 -12 -10  -4    5.72    2.04
 -12  -4  10    3.80    1.89
 -11  -9   5    6.80    2.07
 -11  -5   9   13.06    2.17
 -11   1  12    9.24    1.92
 -10 -10  -2    1.39    2.45
 -10 -10  -1  104.58    2.04
 -10 -10   0    1.93    1.70
 -10 -10   1  188.67    2.78
 -10   2  12    8.37    2.05
  -9  -9  -4   31.69    2.44
  -9  -9   3   19.11    2.57
  -9  -7   6   17.49    2.22
  -9  -5   8    5.69    2.44
  -8  -8  -5    7.25    2.58
  -7  -7   4  153.40    2.48
  -6  -6  -6   25.38    3.55
  -6  -2   8   52.38    2.75
  -6   2  10    9.57    2.88
  -6   4 -12   11.79    2.37
  -6   6  11   30.53    2.71
  -5   7 -12   14.03    2.11
  -4  -6  -1   84.96    3.97
  -3   1   7  126.56    3.69
  -3   9 -11   -0.71    2.22
  -3  11 -11   -4.51    1.88
  -2  14 -10   15.39    1.92
  -1   7  -9   33.61    2.60
  -1  15  -9   14.99    1.37
  -1  17  -8    3.81    1.73
   0   8  -8    8.72    2.60
   0  12  -8   27.71    2.15
   0  14  -8   14.65    1.62
   0  16  -7    3.12    1.84
   0  18  -6    2.45    1.95
   0  20  -4   13.93    2.10
   0  20   2   18.98    2.12
   1   7  -6  173.86    3.02
   1   9   4  301.09    4.35
   1  11   4  227.54    4.08
   1  15  -6    0.40    1.51
   1  15   3   71.48    2.69
   1  17   2   23.94    2.53
   2   6  -2   24.35    3.00
   2   6  -1   54.79    3.19
   2   8   1  719.26    5.08
   2  10  -4  121.93    3.04
   2  12  -4   85.14    2.78
   2  12   1   12.93    2.93
   2  14  -3    5.23    2.48
   2  14  -2   63.17    2.52
   2  14   0    0.25    2.91
 -14 -10   5   24.03    1.52
 -14  -8   8   -0.01    1.71
 -13 -11   2    5.33    1.96
 -13  -5  10    4.97    1.94
 -12 -10   4   10.40    1.56
 -12  -8   7   80.63    2.09
 -12  -6   9    1.17    2.06
 -10 -10  -3   56.10    2.22
 -10 -10   2   40.09    2.48
 -10  -8   6   10.50    2.33
 -10  -6   8    6.35    2.37
  -9   3  12   13.22    2.05
  -8  -8   4   28.26    2.04
  -7   3 -12    8.70    2.62
  -7   3  11   -0.56    2.22
  -7   9  12    5.48    2.53
  -5  -7  -2   12.74    3.00
  -5  -7  -1   41.42    2.33
  -5  -7   0    5.47    3.21
  -5  -1   8   12.45    2.81
  -5   1   9   75.42    3.02
  -5   3 -11   14.10    2.76
  -4  -6  -2   84.36    3.51
  -4  -6   0  168.31    3.22
  -4   2 -10   16.84    2.87
  -3  -5  -1  133.80    3.94
  -3  -3   4  253.85    3.63
  -3   3   8    4.43    3.49
  -3  17   8    5.69    2.53
  -2   0  -7    3.55    3.36
  -2   4  -9  132.81    2.99
  -2   8 -10   -3.56    2.21
  -2  10 -10    4.70    2.17
  -2  12 -10    9.90    2.12
  -1   9  -9    7.44    2.28
  -1  11  -9   41.40    2.22
  -1  11   7   14.40    3.94
  -1  13  -9   35.72    1.55
   0  10  -8    6.72    1.68
   0  20  -3   17.90    2.07
   0  20   1    2.28    2.41
   1   3  -3  153.82    4.16
   1   5  -5  334.50    3.67
   1  13  -6   25.17    2.11
   1  15  -5    6.08    2.20
   1  17  -4    3.31    1.61
   1  17  -3   24.51    2.16
   1  17   1   70.08    2.90
   2   8  -3  191.85    3.48
   2   8   0  145.32    3.75
   2  10  -3   33.12    2.81
   2  10   1  242.48    3.57
   2  12  -3   15.99    2.73
   2  12   0  143.97    3.14
   2  14  -1   19.54    2.04
 -15 -11   4   34.68    1.41
 -14 -10   6    7.19    1.71
 -13 -11  -3   16.57    1.88
 -13 -11   3    4.25    1.56
 -12 -10  -5   33.35    2.25
 -12 -10   5   19.23    1.96
 -11 -11  -1    4.00    2.24
 -11 -11   0   19.67    2.24
 -11 -11   1   31.17    2.18
 -11  -9  -6   27.50    1.94
 -11  -7   8   19.24    2.27
 -10 -10   3   14.53    2.45
  -9  -9   4   51.67    2.55
  -8  -6   7   17.96    2.48
  -8   2 -12    6.22    2.74
  -7  -7   5  116.10    3.05
  -7  -5   7   19.79    2.00
  -6  -8  -2   20.89    2.84
  -6  -8  -1   74.02    2.24
  -6  -8   0   67.06    2.27
  -6  -8   1  567.93    3.78
  -6  -6   5   68.05    3.05
  -6  -4   7  244.61    3.31
  -6   6 -12   11.42    2.44
  -5  -7   1  126.46    2.53
  -5  -5   5  110.94    3.15
  -4  -6   1   76.60    3.90
  -4   0  -9   -0.49    3.04
  -4   6 -11    7.55    2.41
  -3  -5  -2   21.53    3.80
  -3  -5   0  345.33    4.65
  -3  -1   6   69.53    2.55
  -3   5 -10   57.20    2.67
  -2  16  -9    6.40    1.28
  -1   5  -8   66.65    2.63
  -1  15  -8    2.82    1.99
  -1  19  -6    7.63    1.95
  -1  21   2   19.24    2.16
   0   6  -7  123.05    3.09
   0  14  -7    2.90    2.02
   0  14   5   26.05    2.81
   0  16  -6   24.36    1.95
   0  18  -5    6.08    1.46
   0  18   3    2.48    2.20
   0  20  -2   23.93    1.64
   0  20  -1    2.96    2.08
   0  20   0   16.56    1.70
   1   9  -6  111.05    2.20
   1  11  -6    3.84    1.76
   1  17  -2   37.58    2.56
   1  17  -1   56.29    2.71
   1  17   0   25.81    2.56
   2   8  -2   -3.36    2.50
   2   8  -1  121.20    3.97
   2  10  -2   12.21    2.96
   2  10  -1   82.91    3.05
   2  10   0  121.88    3.45
   2  12  -2   69.01    2.22
   2  12  -1  121.04    3.03
 -14 -12  -1   -2.58    1.94
 -14 -12   0    8.50    1.87
 -14 -12   1    8.44    2.00
 -14 -12   2    9.48    1.80
 -13 -11   4   26.45    2.15
 -13  -9   7   -6.70    1.52
 -13  -7   9    0.03    1.35
 -12  -8   8    7.62    1.99
 -11 -11  -2   43.59    2.22
 -11 -11   2    8.39    2.37
 -11  -9   6   31.57    1.61
 -11  -3  11   10.10    2.05
 -10  -4  10   12.64    2.22
 -10  -2  11   13.01    2.09
  -9  -7   7   14.54    1.76
  -9  -3  10   14.83    2.10
  -9  -1  11   39.98    2.39
  -8  -8   5  182.72    2.84
  -8  -2  10   13.03    2.34
  -8   4  12    6.99    2.01
  -7  -9  -1   10.39    2.77
  -7  -9   0  348.27    3.32
  -7  -9   1   25.29    2.77
  -6  -8   2   29.34    2.84
  -5  -7  -3   29.85    3.04
  -5  -7   2  227.72    3.61
  -5  -3   7  120.76    2.36
  -4  -4   5  161.64    3.49
  -4   8 -11   10.10    2.21
  -4  10 -11   -2.06    2.07
  -4  12 -11    0.87    1.75
  -3  -5   1  727.99    5.38
  -3  13 -10   10.75    1.75
  -2   2  -8   34.75    2.95
  -2  14  -9   17.23    2.05
  -1   1  -6  106.24    3.43
  -1  17  -7    6.82    1.45
  -1  19   4    4.32    2.03
  -1  21  -2   -0.73    2.15
  -1  21   0    8.71    1.98
  -1  21   1    7.28    2.28
   0   4  -6   76.51    3.04
   0   8  -7   57.97    2.63
   0  12  -7   10.36    2.30
   0  16   4   26.06    2.66
   0  18  -4   23.81    2.31
   0  18   2   35.46    2.26
   1   3  -2  206.61    4.94
   1   3   0  104.59    5.13
   1   7  -5  225.35    3.24
   1  13  -5   85.18    1.82
   1  13   3   60.88    2.94
   1  15  -4   21.01    1.69
   1  15   2   13.77    2.45
 -10 -10   4   -1.98    1.60
 -10  -8   7   56.34    1.71
  -8  -4   9   29.63    1.75
  -4  -6   2  275.22    3.38
  -1  13  -8    6.26    1.53
  -1  19  -5   10.42    1.54
  -1  21  -1    6.63    1.72
   0  10  -7   23.44    1.69
   1   5  -4   42.74    2.81
   1  11  -5  215.90    2.28
   1  15  -3   68.05    1.98
  -5   3   9   37.00    2.29
  -5   3  10  118.44    2.51
  -5   3  11   19.09    1.61
  -5   5   9   99.21    2.57
  -5   5  10   60.32    2.32
  -5   5  11   56.91    2.07
  -5   7  10   37.72    1.57
  -4  -2  12    5.95    2.03
  -4   0   6  774.81    4.21
  -4   4   5  143.77    3.07
  -4   6   5   39.44    1.98
  -4  10   7   68.10    2.50
  -3  -5  12   12.66    2.03
  -3  -3  14   35.42    1.92
  -3   9   4   79.10    2.87
  -3  11   5   67.43    2.86
  -3  13   7   -3.99    2.23
  -2  14   5   50.55    2.43
  -2  16   8   14.43    2.01
  -2  16   9   14.05    2.07
  -1  -9   8    7.91    3.21
  -1  -9  11    8.97    2.34
  -1  15   4   15.99    2.30
   0 -10  12    0.40    2.15
   0  12   1  153.31    3.10
   0  14   2   11.49    2.55
   1  17   3   52.15    2.27
   1  19   5   17.99    1.92
   2 -10   3  170.59    3.95
   3  -7   0  692.73    4.36
   3  -5  -1  731.87    5.12
   4 -14   6    3.32    3.00
   4  -4  -2   68.63    3.87
   5 -15   7    7.60    2.59
   6  -4  -3   44.73    2.36
   6   8  -4   -2.03    3.40
   6  20   1    6.17    2.22
   8 -14   2    8.69    1.85
   8   4  -5  172.20    3.15
   8  12  -4    8.87    3.38
   9 -11  -1   88.44    2.42
  10 -14   1    7.81    2.14
  10 -10  -2   50.27    2.32
  10  -8  -3    5.92    2.38
  10  10  -5    5.19    2.42
  10  14  -4   39.67    3.22
  11 -15   2   14.13    1.82
  12  12  -5    7.36    2.53
  13 -11  -2    3.05    2.07
  13  -7  -4    7.55    2.21
  13   3  -6    8.19    2.39
  13   5  -6    5.41    2.15
  13   7  -6   27.45    2.50
  14  -4  -5   -1.63    1.66
  14   2  -6   43.51    1.76
  14   8  -6   13.50    2.34
  15   1  -6    7.50    2.02
  16   0  -6   39.30    2.19
  17  -7  -4   11.68    1.63
  17   1  -6    4.39    2.19
  -4  -2   8   57.13    2.72
  -4  -2   9   73.24    2.65
  -4  -2  10   38.56    2.24
  -4  -2  11   47.49    2.33
  -4   0  13   -2.46    1.76
  -4   8   6   47.64    1.98
  -4   8  13   18.15    2.00
  -4  10   8   18.89    2.35
  -4  10   9   57.48    2.21
  -4  10  10    7.24    1.92
  -4  10  11   -2.28    1.97
  -4  10  12    1.02    1.43
  -3  -5   8   29.65    2.77
  -3  -5  11   60.24    2.40
  -3  13   8    6.52    2.34
  -3  13  11   22.26    2.11
  -2  -6  13   12.09    2.05
  -2  -4   4   94.72    3.80
  -2   6   2   20.98    3.57
  -2  10   3   26.09    2.84
  -2  12   4   81.61    2.89
  -1  -9   9   -1.79    2.67
  -1  -9  10   81.78    2.79
  -1  -3   2  192.20    6.14
  -1  11   2  184.40    3.22
  -1  13   3   53.37    2.65
  -1  17   7    3.80    1.61
  -1  17   8    6.56    2.10
   0   8   0    5.34    3.05
   0  18   6    1.15    1.49
   1  19   6   -3.73    1.80
   2  18   3   15.43    2.24
   3  17   1   13.82    2.18
   4 -10   1  136.76    3.17
   4   0  -3    3.27    3.75
   4  18   1    1.84    2.40
   5 -13   3   43.06    2.33
   5 -11   1   85.18    2.75
   5  19   1    3.04    2.36
   6   0  -4  570.78    3.95
   7 -15   4   11.83    2.01
   8 -16   5   -0.12    2.05
   8 -12   0   14.58    2.17
   8  -4  -4   75.54    2.74
   8   2  -5  105.67    2.84
   8   6  -5   25.87    2.77
   9  -5  -4   30.76    2.59
   9  -1  -5  160.84    2.99
   9   9  -5    4.76    2.41
  10  -6  -4   18.28    2.48
  10  -2  -5   78.46    1.95
  11  -9  -3    5.97    2.38
  11  -3  -5   11.05    1.68
  11  15  -4    0.07    3.03
  12  -4  -5   41.64    2.22
  12   2  -6   60.10    2.40
  12   4  -6   10.70    2.18
  12   6  -6   33.64    2.41
  13   1  -6   10.53    2.16
  13  13  -5    4.97    2.35
  14 -10  -3   27.45    2.13
  14  -8  -4    3.56    2.01
  14   0  -6  132.32    2.41
  15  -5  -5    0.07    2.07
  15  -1  -6    5.38    2.35
  15   9  -6   24.71    2.15
  16 -10  -3   46.77    2.00
  16  -8  -4   -3.35    2.19
  17  -5  -5    9.15    1.97
  17  -1  -6   14.16    2.20
  -4   0   7    4.66    2.65
  -4   0  12   19.60    2.07
  -4   2   6  307.71    3.24
  -4   2  13    0.58    1.75
  -4   4   6   40.67    2.57
  -4   4  13   11.42    1.89
  -4   6   6  336.36    3.08
  -4   6  13   12.61    1.71
  -4   8   7    0.36    2.52
  -4   8  12    0.61    1.84
  -3  -5   9   26.01    2.64
  -3  -5  10   33.34    2.49
  -3  -3  13    4.44    1.85
  -3  -1  14   21.07    1.67
  -3   7   4    0.48    2.69
  -3  11   6   46.67    2.59
  -3  13   9   19.09    1.62
  -3  13  10    9.90    1.58
  -2  -6   6   58.45    3.59
  -2   2   2  130.63    3.26
  -2  14   6   35.37    1.83
  -1   7   1  486.50    4.46
  -1  15   5   12.71    2.48
   0 -10   7   25.11    4.19
   0  16   4   32.55    2.54
   0  18   7    7.28    1.86
   1 -11  12    4.73    2.20
   3  -9   1  141.63    3.48
   3  13  -1   64.98    3.79
   3  19   3   25.41    2.16
   4  20   3    3.20    1.90
   5  -3  -3   60.99    2.80
   6 -14   3   79.09    2.74
   6 -12   1   11.13    2.29
   7  -3  -4    8.66    2.77
   7  11  -4   83.08    4.28
   9 -13   0    5.51    1.94
  10 -16   3   13.23    1.92
  10 -12  -1   15.47    1.52
  11 -11  -2    7.73    1.96
  11  -7  -4    6.06    1.61
  11   3  -6   40.38    2.47
  11   5  -6    4.49    2.47
  12 -14   0   23.38    1.95
  12   0  -6  159.05    2.66
  12   8  -6   14.98    2.51
  13 -13  -1   34.95    1.74
  13  -5  -5    8.45    1.55
  13  -1  -6   10.55    2.46
  13   9  -6   37.53    2.46
  14 -12  -2   19.88    1.94
  14  -2  -6   56.71    2.15
  16  -6  -5    6.36    2.22
  16  -2  -6   17.76    2.33
  -4   0   8  109.70    2.81
  -4   0  11   -2.32    2.08
  -4   2  12    7.72    1.97
  -4   4  12    7.67    2.05
  -4   6   7   86.78    2.88
  -4   6  12   20.68    1.95
  -4   8   8   12.34    2.23
  -4   8   9  139.66    2.62
  -4   8  10   43.65    2.26
  -4   8  11    1.23    1.46
  -3   1   4   28.94    3.58
  -3   9   5   57.82    2.76
  -3  11   7   60.99    2.45
  -3  11  12    3.59    1.77
  -2  -6  12   -2.39    2.08
  -2   4   2  112.97    2.75
  -2  14   7    8.04    2.16
  -2  14   8   13.85    2.14
   0 -10  11    2.10    2.26
   1   7  -1  446.19    6.45
   1  11   0  206.67    3.60
   1  15   2   10.29    2.40
   1  17   4    5.53    2.08
   2  -6   0  581.91    4.97
   2   2  -2  133.78    4.67
   3  15   0   29.21    2.55
   7 -13   1   78.16    2.49
   8   0  -5    0.44    1.89
   8   8  -5  186.41    3.64
   9 -15   2    3.58    1.88
  10  -4  -5   42.17    2.41
  11 -15   1   10.42    1.76
  11 -13  -1   21.36    1.84
  11   1  -6   21.54    2.40
  11   7  -6   77.76    2.58
  12 -12  -2   24.50    1.82
  12 -10  -3   15.56    1.60
  12  -8  -4    5.20    1.60
  14  -6  -5   11.14    1.51
  14  10  -6    9.33    2.05
  15 -11  -3    2.41    1.88
  15  -9  -4   14.03    2.18
  15  -3  -6   36.38    2.31
  17  -3  -6   31.41    2.17
  -4   0   9    2.82    1.79
  -4   0  10   76.86    1.89
  -4   2   7   10.65    1.99
  -4   2  11   38.16    2.29
  -4   4   7   72.61    2.76
  -4   4  11   72.05    2.32
  -4   6   8   51.27    2.50
  -4   6   9   50.93    2.33
  -4   6  10   54.38    2.38
  -4   6  11   20.63    1.60
  -3  -3  12   15.57    1.93
  -3  -1   5  653.04    4.52
  -3  -1  13    9.41    2.03
  -3   1  14   18.73    1.64
  -3   3   4  219.95    3.96
  -3   3  14   25.53    1.86
  -3   5   4  250.91    2.93
  -3  11   8   34.52    2.51
  -3  11   9    2.44    2.24
  -3  11  10   22.66    2.28
  -3  11  11   33.70    1.67
  -2  12   5   19.73    1.95
  -2  14   9    0.54    1.62
  -2  14  10    5.31    1.51
  -1  -7  13    4.23    1.90
  -1   1   1 1440.63    7.91
  -1  13   4   11.26    2.48
  -1  15   6    0.20    2.24
   0 -10  10    0.43    2.56
   0  14   3   -0.09    2.49
   0  16   5    1.80    2.45
   1  13   1   22.30    2.62
   2  18   4   47.52    2.11
   4  12  -2   55.78    5.55
   5 -15   6    3.86    2.29
   5   3  -4  145.27    3.57
   5   5  -4   35.11    3.14
   6 -10  -1  247.14    3.01
   6  -8  -2   29.38    2.65
   6  -2  -4  199.81    3.42
   7 -15   3   60.30    2.50
   7  -9  -2  359.97    2.66
   7  -7  -3   21.97    2.64
   7   3  -5   82.82    3.04
   7  19   0    7.76    2.62
   8 -16   4    0.47    1.88
   8 -14   1   -0.01    1.98
   8 -10  -2   13.87    2.47
   8  -8  -3   43.95    2.50
   9  -9  -3    3.19    2.39
   9  -3  -5   52.60    2.64
  10 -14   0    9.13    1.95
  10   2  -6   15.64    2.52
  10   4  -6   90.22    2.67
  11  -5  -5   48.93    1.69
  11  -1  -6    9.16    2.20
  12  -6  -5   11.42    2.17
  12  -2  -6   58.72    2.47
  13 -15   0    7.88    1.54
  13 -11  -3    9.14    2.02
  13  -9  -4   16.94    2.15
  13  -3  -6   -1.60    2.28
  15  -7  -5    8.19    1.93
  16  -4  -6   19.30    2.22
  -4   2   8   51.50    2.07
  -4   2   9   73.67    2.36
  -4   2  10   32.92    1.74
  -4   4   8   95.51    2.03
  -4   4   9   48.31    2.43
  -4   4  10   28.88    1.77
  -3  -3  11   16.39    2.23
  -3   1  13   17.23    1.76
  -3   7   5   32.61    2.74
  -3   7  13   15.18    1.66
  -3   9   6  143.15    2.82
  -3   9  12    6.82    1.46
  -2  -6   7   42.18    3.36
  -2  -6  11   24.16    2.16
  -2  -2  14    5.67    1.58
  -2   8   3  186.85    2.57
  -2  10   4  118.35    2.95
  -2  12   6   11.44    2.60
  -1  -7   5  244.41    5.10
  -1   5   1  714.49    5.12
  -1  15   7    5.05    2.21
  -1  15   8    4.95    2.38
  -1  15   9   13.18    2.06
  -1  15  10   12.73    2.13
   0 -10   8   11.94    3.19
   0 -10   9   25.86    2.87
   0  16   6   17.31    2.20
   1 -11  11    4.46    2.36
   1  -9   3   24.47    4.24
   1  17   5    8.85    2.12
   2  -8   1  685.94    5.20
   2  16   2   11.11    2.35
   3 -13   5   53.41    3.48
   3  -3  -2  293.08    3.56
   3  19   4    2.63    2.00
   4  -2  -3   23.56    3.69
   4  16   0    1.49    2.76
   5  -9  -1    7.47    2.75
   5  -7  -2  221.76    2.60
   5   1  -4   80.33    3.47
   6 -16   7   10.23    2.30
   6  -6  -3   12.48    2.65
   7 -11  -1    4.84    2.29
   7   1  -5  384.94    3.49
   7   5  -5   34.20    2.78
   8 -12  -1   46.41    2.20
   8  -6  -4   19.09    2.76
   8  -2  -5  118.39    2.84
   9 -11  -2   63.39    2.23
   9  -7  -4   77.24    2.57
  10 -16   2    4.37    1.68
  10 -10  -3    8.64    2.33
  10  -8  -4    3.44    2.20
  10   0  -6   36.20    2.45
  10   6  -6   65.26    2.54
  12 -14  -1   -0.58    1.68
  13 -13  -2   11.95    1.88
  13  -7  -5   13.15    1.53
  14 -10  -4    2.02    1.90
  14  -4  -6    4.38    1.59
  15  -5  -6    8.44    1.94
  15   1  -7   40.34    1.99
  15   3  -7   12.97    2.17
  15   5  -7   22.95    2.11
  16  -8  -5   38.95    2.06
  16   2  -7   10.70    1.91
  16   4  -7   19.21    1.92
  -3  -3  10  100.60    2.57
  -3  -1  12    6.15    1.86
  -3   3  13    8.05    1.71
  -3   5  13    9.79    1.38
  -3   7  12    4.26    2.00
  -3   9   7   47.75    2.61
  -3   9   8  113.07    2.47
  -3   9  10   49.24    2.29
  -3   9  11    7.95    1.46
  -2  -6   8  142.32    3.30
  -2  -6   9   18.38    2.69
  -2  -6  10   70.85    2.50
  -2  12   7    3.52    2.44
  -2  12  10    5.20    2.09
  -2  12  11    9.99    1.89
  -1  -7  12    0.30    2.07
  -1   9   2   13.16    2.99
  -1  11   3   33.78    2.95
   0  -8  13   13.50    1.96
   0  10   1  166.62    3.38
   0  12   2   46.40    2.74
   0  16   7    9.53    2.13
   2 -12  11    0.32    2.55
   2  -4  -1 1296.72    6.42
   2  18   5    5.21    2.02
   3  17   2   16.73    2.56
   4 -14   5   28.38    2.69
   4 -12   2   79.63    2.82
   4  -8  -1   25.45    3.07
   5 -13   2    4.00    2.35
   5  17   0    2.18    2.64
   6  18   0    9.22    2.64
   7  -5  -4   30.04    2.60
   9 -15   1    2.66    1.97
   9   3  -6  173.39    2.75
   9  11  -5   52.63    3.32
  10 -12  -2   25.18    2.15
  10  12  -5    5.69    2.53
  11 -15   0    8.22    1.69
  11 -11  -3   20.29    2.23
  11  -9  -4   13.21    2.18
  11  -3  -6   40.68    2.29
  11   9  -6   33.91    2.39
  11  13  -5   21.09    2.87
  12  -4  -6    4.78    2.14
  12  10  -6    9.22    2.26
  13   3  -7   22.27    2.04
  13  11  -6   20.19    2.39
  14 -12  -3   15.99    1.72
  14  -8  -5   17.61    1.92
  14   0  -7    3.97    1.93
  14   2  -7   25.26    1.99
  14   4  -7   24.54    1.54
  14   6  -7    4.87    2.07
  15  -1  -7   34.06    1.97
  15   7  -7    8.71    1.99
  16  -6  -6   17.18    1.84
  16   0  -7    3.69    1.52
  -3  -1   6   64.88    3.00
  -3  -1  11   36.11    2.23
  -3   1   5  656.85    3.80
  -3   1  12    8.14    1.97
  -3   3   5   26.37    3.31
  -3   3  12   20.22    1.99
  -3   5   5  186.79    2.55
  -3   5  12   12.97    2.12
  -3   7   6  245.89    3.09
  -3   7  11   22.73    2.14
  -3   9   9   22.86    1.67
  -2   0  14   17.00    1.79
  -2   6   3   98.14    3.76
  -2   8  13    7.18    1.78
  -2  10   5   75.33    2.99
  -2  10  12   -1.14    1.93
  -2  12   8    8.94    1.74
  -2  12   9   13.66    1.72
  -1   3   1  199.41    3.70
  -1  13   5   87.94    2.03
   0   6   0   66.07    3.68
   0  14   4   21.47    2.71
   0  16   8    9.05    2.03
   0  16   9    3.12    1.48
   1 -11  10    4.49    2.55
   1  15   3   60.65    2.65
   1  17   6    8.92    2.05
   1  17   7    7.84    2.00
   2 -12   5   21.09    4.37
   2   0  -2   50.76    4.45
   2  10  -1   83.67    4.23
   3 -11   2  164.08    3.71
   3  19   5   17.61    2.21
   4  -6  -2  293.43    4.02
   4  14  -1   12.07    3.40
   4  18   2    4.72    2.13
   5 -15   5   17.21    2.52
   5 -11   0   49.37    2.68
   5  -5  -3   20.49    2.39
   5  -1  -4   92.67    3.54
   5   7  -4  143.03    4.03
   5  19   2    2.50    1.96
   6 -16   6    6.30    2.23
   6 -14   2   87.52    2.43
   6 -12   0   84.49    2.56
   7 -13   0   46.06    2.23
   7  -1  -5  400.39    3.30
   7   7  -5  113.63    3.14
   8 -16   3    5.77    1.83
   9 -17   4    0.98    1.70
   9 -13  -1    3.21    1.46
   9  -5  -5  119.37    2.74
   9   1  -6   14.91    2.68
   9   5  -6   85.00    2.85
  10  -6  -5   26.06    1.61
  10  -2  -6   10.78    2.40
  10   8  -6    6.60    2.49
  11 -13  -2    7.59    2.11
  11  -7  -5   42.19    2.12
  12 -12  -3    0.60    1.75
  12 -10  -4    5.32    1.93
  12  -8  -5   37.15    1.97
  13  -5  -6    6.30    1.51
  13   1  -7   95.73    2.42
  13   5  -7   24.82    2.26
  14  -6  -6   36.34    2.07
  15 -11  -4   30.19    1.91
  15  -9  -5    4.32    1.97
  16  -2  -7   17.93    1.85
  -3  -1   7  133.85    2.84
  -3  -1  10   37.79    2.36
  -3   1  11   35.33    2.16
  -3   5  11   55.11    2.28
  -3   7   7   37.11    2.73
  -3   7   8   66.55    2.37
  -3   7   9   28.07    2.42
  -3   7  10   63.07    2.19
  -2  -4   5  252.23    3.83
  -2  -2  13   -0.95    1.73
  -2   0   3    2.16    2.48
  -2   2  14   -0.89    1.27
  -2   8   4   87.04    2.96
  -2  10  11    0.55    2.06
  -1  -7  11    9.17    2.38
  -1  -5  13    8.57    1.82
  -1  -3  14   18.79    1.87
  -1  13   6   25.88    2.50
  -1  13  10   -4.52    1.94
  -1  13  11    4.32    1.47
   1  17   8   11.20    1.89
   2  14   1   60.52    2.82
   2  18   6   10.85    1.95
   2  18   7   -7.59    2.23
   3   3  -3   32.28    3.66
   4 -10   0  120.87    3.10
   6  -4  -4   79.45    2.29
   6  10  -4   36.51    4.34
   7 -15   2   19.66    2.02
   8 -14   0   15.29    1.95
   8  -4  -5  191.02    2.85
   9  -1  -6   15.61    2.53
  10 -16   1    7.97    1.62
  10 -14  -1    5.33    1.92
  12   0  -7   -0.27    2.03
  12   2  -7    9.56    2.03
  12   4  -7   11.37    2.17
  12  14  -5    3.87    2.54
  13 -15  -1    3.05    1.22
  13 -11  -4   24.07    2.04
  13  -9  -5    9.41    2.13
  13  -1  -7  101.13    2.37
  13   7  -7    8.26    2.16
  14  -2  -7   14.57    2.02
  14   8  -7   20.97    2.02
  15  -7  -6   10.78    2.06
  15  -3  -7   16.64    2.09
  -3  -1   8   22.02    2.71
  -3  -1   9  222.24    2.84
  -3   1   6   63.15    2.91
  -3   1  10   40.47    2.38
  -3   3   6   70.50    2.96
  -3   3  11   13.61    1.63
  -3   5   6   37.70    1.94
  -3   5   7   36.89    2.69
  -3   5  10   25.51    2.29
  -2   0  13    8.32    1.92
  -2   2   3  322.32    4.22
  -2   4   3  104.63    3.72
  -2   4  13   16.20    1.71
  -2   6  13    7.25    1.42
  -2   8  12    0.81    1.82
  -2  10   6    2.93    1.91
  -2  10   7   25.72    2.36
  -2  10   9   79.95    2.33
  -2  10  10   17.32    2.10
  -1  11   4    8.93    3.00
  -1  11  12    8.43    1.97
  -1  13   7    3.44    2.30
  -1  13   8   25.62    2.38
  -1  13   9   11.55    2.12
   0  -8  12    5.90    1.92
   0  14   5   25.48    2.55
   1  15   4   53.13    2.40
   2  12   0  140.64    3.76
   2  16   3   34.17    2.23
   3  -7  -1  176.82    3.86
   3   1  -3  156.15    3.83
   6 -16   5    9.00    2.32
   6   2  -5   40.37    2.81
   7  -9  -3   10.76    2.67
   8 -10  -3  108.21    2.57
   8  -8  -4   32.06    2.36
   8  10  -5   41.29    3.07
   9 -17   3   25.90    1.93
   9 -11  -3   12.04    2.03
   9  -9  -4   56.96    2.31
   9   7  -6    7.65    2.50
  10  -4  -6   84.08    2.26
  11  -5  -6    0.48    2.09
  11   3  -7   52.68    2.19
  12 -16   0    4.52    1.52
  12 -14  -2    6.40    1.85
  12  -6  -6   37.37    2.08
  12   6  -7   35.62    2.22
  13 -13  -3   13.16    1.81
  13  -7  -6   27.07    1.91
  14 -10  -5   18.80    1.88
  16  -4  -7   14.85    1.54
  -3   1   7  110.80    2.93
  -3   1   8   21.88    2.56
  -3   1   9  201.53    2.86
  -3   3   7   15.96    2.69
  -3   3   8    4.17    2.44
  -3   3   9   14.04    2.35
  -3   3  10   93.01    1.87
  -3   5   8   26.85    1.84
  -3   5   9   24.72    1.79
  -2  -2  12   19.79    1.46
  -2   2  13   11.54    1.36
  -2   6  12    9.33    2.03
  -2   8   5   19.51    2.80
  -2   8  11   14.58    1.98
  -2  10   8   80.37    2.04
  -1  -7  10   64.66    2.41
  -1  -1  14    6.52    1.71
  -1   7   2   35.40    3.62
  -1   9   3    2.81    2.65
  -1  11  11    8.13    2.09
   0  12   3   40.38    2.76
   0  14   6   12.76    2.47
   0  14  10   12.32    1.99
   1 -11   9   46.22    3.16
   1  -1  -1 1682.21    8.11
   1  13   2   66.13    2.77
   2 -12  10   17.47    2.49
   2 -10   2   37.79    3.57
   3  -9   0  413.76    3.92
   3   5  -3    7.88    4.06
   3  15   1   40.13    2.92
   3  17   3   14.85    2.21
   4 -14   4    7.21    2.80
   4  -4  -3   64.67    2.76
   4  18   3   17.05    2.36
   5  -3  -4  132.90    3.39
   5  15  -1   27.02    3.34
   5  19   3    0.52    2.06
   6 -10  -2   21.68    2.63
   6  -8  -3  269.76    3.24
   6   0  -5    3.99    2.84
   6   4  -5   84.01    2.96
   7 -17   6    3.22    2.03
   7 -11  -2  158.45    2.80
   7  -7  -4  144.51    2.75
   7  -3  -5   82.61    2.09
   8 -16   2   22.87    1.96
   8 -12  -2   61.11    2.30
   8   0  -6   30.79    2.55
   8   2  -6   58.46    2.64
   8   4  -6  231.44    3.10
   8  18  -1    0.78    2.91
   9 -15   0   12.36    2.02
   9  -7  -5   42.87    2.25
   9  -3  -6  172.17    2.71
  10 -12  -3    8.26    2.15
  10 -10  -4   -0.88    1.56
  10  -8  -5    8.94    2.12
  11 -15  -1   15.14    1.66
  11 -11  -4    3.96    1.96
  11   1  -7   87.59    1.84
  11   5  -7    4.23    2.27
  12  -2  -7   17.91    2.09
  13  -3  -7   19.04    1.60
  14 -12  -4    2.35    1.31
  14  -8  -6   15.24    1.94
  14  -4  -7   17.81    1.56
  15  -5  -7   30.89    2.12
  16   2  -8    7.73    1.71
  -2  -4   6    7.18    2.99
  -2  -2  11   39.43    2.06
  -2   0  12   19.03    2.03
  -2   2  12   22.02    1.87
  -2   4  12    8.01    2.10
  -2   6   4  352.74    3.68
  -2   8  10   11.10    2.14
  -1  -7   6  183.84    4.00
  -1  -7   9   21.89    2.73
  -1  -5  12   22.62    1.89
  -1  -3  13   10.92    1.82
  -1   1  14    0.99    1.73
  -1   3  14   23.33    1.79
  -1   7  13   12.00    1.72
  -1   9  12    8.14    1.70
  -1  11   5  238.32    3.41
  -1  11  10   14.47    2.21
   0  -6  13    6.74    1.83
   0  14   7    0.52    2.21
   0  14   8   31.72    2.22
   0  14   9    1.18    1.59
   1 -11   7    6.29    3.80
   1 -11   8    4.91    3.29
   1  15   5   13.71    2.47
   1  15  10    3.55    1.96
   2  16   4   42.12    2.46
   3 -13   4    2.00    3.10
   3  -5  -2  216.09    3.33
   5 -15   4   14.41    2.29
   5 -13   1   12.46    2.41
   5  -9  -2  200.64    3.13
   6 -14   1   -0.35    2.24
   8  -6  -5   13.11    2.67
   9 -13  -2   22.31    1.94
  10  10  -6   27.37    2.77
  11 -13  -3   17.79    1.95
  11  -9  -5    6.80    1.58
  11  -1  -7   88.35    1.82
  11  11  -6    0.43    2.52
  12 -12  -4    5.99    2.01
  12 -10  -5   22.10    2.06
  12   8  -7   75.99    2.40
  12  12  -6    3.78    2.38
  13   9  -7    2.05    2.15
  14  10  -7   24.00    2.35
  15  -9  -6   24.86    2.06
  15   1  -8    8.74    1.92
  15   3  -8   16.19    2.00
  15   5  -8   10.14    1.73
  16   0  -8    5.30    1.71
  -2  -4   7   52.03    2.87
  -2   6  11   24.73    1.54
  -2   8   6   56.76    2.10
  -2   8   7   21.64    2.66
  -2   8   8   15.91    2.49
  -2   8   9   73.53    2.33
  -1  -7   7   47.15    3.20
  -1  -7   8   13.98    2.91
  -1  11   6   10.66    2.66
  -1  11   7   23.36    2.30
  -1  11   8   31.00    2.28
  -1  11   9   55.48    2.40
   0  -8  11    7.95    2.05
   0  -4   1  701.90   10.06
   0   4   0 2111.82   10.18
   0   8   1  328.90    4.04
   0  10   2  101.84    3.08
   0  12   4  117.69    2.97
   0  12  11   -1.98    2.12
   1  -9  12    2.23    1.81
   1  -7   1  268.92    5.07
   1  -5   0   33.01    3.59
   1   9   0  888.02    5.61
   1  11   1   38.93    2.88
   1  15   6    9.17    2.45
   1  15   7   38.85    2.24
   1  15   8   12.76    2.25
   1  15   9   15.04    1.93
   2  -2  -2  134.07    4.39
   2  16   5   27.66    2.30
   3 -13  10    8.76    2.63
   3  -1  -3  150.47    3.17
   3  17   4   16.64    2.29
   4 -12   1   66.90    2.74
   4   2  -4   59.42    3.70
   4  16   1   12.26    2.79
   4  18   4   33.31    2.33
   5  -7  -3    1.61    1.92
   5  19   4   10.78    2.16
   6 -16   4   15.40    2.35
   6 -12  -1   18.64    2.42
   6  -6  -4    6.70    1.89
   6  -2  -5   33.39    2.77
   6   6  -5   64.63    3.05
   6  16  -1   21.36    3.10
   7 -17   5    7.50    1.94
   7 -15   1   15.76    2.09
   7 -13  -1    6.44    2.27
   7   9  -5    8.42    3.10
   7  17  -1   17.68    2.99
   7  19   1   20.46    2.47
   8 -14  -1   23.67    1.95
   8  -2  -6   50.24    2.72
   8   6  -6   54.60    2.75
   9 -17   2   25.55    1.90
  10 -16   0   35.45    1.73
  10 -14  -2   21.99    1.91
  10  -6  -6   74.51    2.32
  10   0  -7   -2.31    2.25
  10   2  -7   30.60    1.65
  10   4  -7    6.25    2.43
  11  -7  -6   79.07    2.06
  11  -3  -7   41.48    2.33
  11   7  -7   34.17    2.32
  12 -16  -1    3.17    1.53
  12 -14  -3    9.29    1.65
  12  -8  -6    6.66    2.05
  12  -4  -7   14.07    1.50
  13 -11  -5    2.67    1.95
  13  -5  -7   18.17    1.64
  13  13  -6   -2.45    2.52
  14  -6  -7    9.33    1.74
  14   0  -8   13.70    2.03
  14   2  -8    9.07    1.43
  14   4  -8   14.82    2.03
  15  -7  -7   17.81    1.77
  15  -1  -8    2.51    1.75
  16  -2  -8    1.00    1.70
  -2  -2  10   70.80    2.40
  -2   0   4  463.88    4.57
  -2   0  11   -2.39    1.50
  -2   2  11   36.01    2.25
  -2   4   4   98.26    3.67
  -2   4  11   48.76    1.61
  -2   6   5   12.66    2.96
  -2   6  10   60.20    1.74
  -1  -5  11   35.66    2.16
  -1  -3  12   13.15    1.83
  -1  -1  13   43.49    1.50
  -1   1  13   37.54    1.94
  -1   3  13    5.59    1.86
  -1   5  13    6.42    1.38
  -1   7  12    1.51    1.99
  -1   9   4  105.20    3.13
  -1   9  11    7.04    1.47
   0  -8   4  101.94    6.83
   0  -6   2   26.99    6.70
   0  -2  14    0.17    1.75
   0  10  12    5.88    1.74
   0  12  10    2.75    2.25
   1  13   3   55.18    2.82
   2  14   2    2.67    2.59
   2  16   6    5.77    2.27
   2  16   7   -4.68    2.08
   2  16   8   24.11    2.26
   2  16   9    1.77    1.89
   3  17   5   44.44    2.24
   4  -8  -2   26.64    2.97
   4   0  -4   96.26    3.86
   4   4  -4  195.97    3.80
   5 -11  -1   99.60    2.13
   5  17   1    5.56    2.67
   6  18   1    3.65    2.50
   7  -5  -5   34.19    1.99
   8 -16   1    9.80    1.89
   9 -15  -1   12.55    1.81
   9  -5  -6   95.27    2.32
   9   9  -6    9.30    2.75
  10  -2  -7   29.91    2.25
  10   6  -7   28.30    2.61
  11 -17   0    8.12    1.73
  11 -15  -2   10.99    1.91
  13 -13  -4    5.02    1.40
  13  -9  -6   44.34    1.53
  13  -1  -8   14.65    1.87
  13   1  -8   15.55    1.89
  13   3  -8   27.43    2.03
  14 -12  -5   30.42    1.82
  14 -10  -6    9.47    1.71
  14  -2  -8    3.30    1.96
  14   6  -8   15.60    2.04
  15  -3  -8   22.56    1.94
  -2  -2   9   20.25    2.35
  -2   0  10  240.39    2.75
  -2   2   4   32.43    2.60
  -2   2  10   72.44    2.23
  -2   4  10   16.77    2.30
  -2   6   6   51.17    2.79
  -2   6   7   48.91    2.71
  -2   6   8  134.45    2.77
  -2   6   9    8.48    1.68
  -1   5   2   96.08    3.79
  -1   5  12   18.24    1.88
  -1   9  10   77.54    2.15
   0  -8  10   10.82    2.33
   0  -6  12    2.89    1.88
   0  -4  13    4.35    1.72
   0   0  14   26.72    1.79
   0   8  13   16.35    1.46
   0  12   5   18.93    2.85
   0  12   9   20.46    2.40
   1  -7  13    6.32    1.79
   1  13  11   -3.69    1.46
   2 -12   9    4.36    2.64
   2 -10  12    6.81    2.00
   2  -6  -1   53.09    3.43
   3 -11   1    4.72    2.74
   3  13   0   29.87    3.64
   3  17   6   13.78    2.28
   3  17   7    8.48    2.18
   3  17   8   12.51    2.06
   4 -10  -1   14.29    2.77
   4  18   5    1.29    2.17
   4  18   6    4.72    1.90
   5 -15   3    9.63    2.32
   5  -5  -4   35.26    3.01
   7 -17   4    1.92    1.98
   7   1  -6  140.28    2.14
   7   3  -6  393.92    3.58
   8 -10  -4    0.43    2.20
   8  -4  -6  233.70    2.83
   9 -11  -4   17.41    2.16
   9  -9  -5    5.98    2.17
   9   1  -7   53.57    2.54
   9   3  -7   37.84    2.35
  10 -12  -4   26.94    1.93
  10 -10  -5    7.28    2.09
  11  -5  -7    6.37    2.05
  12  -6  -7   30.53    2.03
  12   0  -8   47.67    1.98
  12   2  -8   10.05    2.09
  13  -7  -7    9.77    1.89
  13   5  -8    5.85    1.83
  14  -8  -7   26.50    1.80
  -2  -2   7   43.09    2.57
  -2  -2   8   77.75    2.77
  -2   0   9    2.89    2.36
  -2   4   5  252.41    3.70
  -2   4   9   22.53    2.42
  -1  -5   4   48.80    4.03
  -1  -5  10    2.85    2.23
  -1  -1  12   14.81    2.00
  -1   1  12   11.53    1.77
  -1   3  12    6.44    2.02
  -1   7   3  147.85    2.75
  -1   7  11    6.61    1.48
  -1   9   5   33.99    2.87
  -1   9   8   12.34    2.25
  -1   9   9   -6.89    2.13
   0   6  13    9.58    1.93
   0  10   3  207.92    3.19
   0  10  11   -3.77    1.79
   0  12   6   60.46    2.01
   0  12   7    8.75    2.50
   0  12   8   40.85    1.85
   1  -9  11   -2.02    2.12
   1  11  12   -3.73    1.95
   1  13   4   25.46    2.77
   1  13  10    5.42    1.91
   2  -8   0  143.76    3.44
   3  -3  -3   30.33    3.82
   3  15   2   11.11    2.57
   4 -14   3    5.83    2.59
   4  -6  -3   54.30    2.41
   4  -2  -4   66.03    3.74
   5   1  -5 1179.92    5.05
   5  13  -2   10.96    4.03
   6 -16   3    7.45    2.25
   6 -14   0    2.72    2.05
   6  -4  -5   89.84    2.01
   7 -11  -3   38.45    2.31
   7  -9  -4  403.15    2.64
   7  -1  -6  140.54    2.22
   7   5  -6   88.20    2.77
   8 -12  -3   44.57    1.62
   8  -8  -5  198.67    2.57
   8   8  -6   17.50    2.95
   9 -17   1   18.62    1.79
   9 -13  -3   20.12    2.07
   9  -1  -7   59.28    2.42
  10 -16  -1    6.37    1.74
  10  -8  -6   11.86    2.10
  10  -4  -7    3.36    2.17
  11 -13  -4   -3.87    1.89
  11 -11  -5   40.55    1.58
  11  -9  -6   29.95    2.01
  11   9  -7    1.23    2.55
  12 -16  -2    3.12    1.46
  12 -12  -5   14.14    1.85
  12 -10  -6    8.84    1.84
  12  -2  -8   13.43    1.91
  12   4  -8    8.05    2.15
  12  10  -7   26.54    2.55
  13  -3  -8   30.56    1.87
  13  11  -7   11.09    2.31
  14  -4  -8   19.75    1.40
  14   8  -8    5.06    2.08
  15  -5  -8   19.43    1.38
  -2   0   5    2.34    2.49
  -2   0   8  147.03    2.81
  -2   2   5  632.10    4.52
  -2   2   8   86.74    2.67
  -2   2   9   26.00    1.75
  -2   4   6    8.61    2.76
  -2   4   7   50.40    2.79
  -2   4   8   20.68    1.87
  -1  -3  11   38.30    1.94
  -1   5  11   35.74    2.15
  -1   7  10   65.55    2.32
  -1   9   6  133.19    2.32
  -1   9   7   29.62    1.87
   0  -2  13    6.92    1.71
   0   4  13    6.10    1.70
   0   8  12    5.06    1.45
   0  10  10    6.16    2.16
   1  13   5   85.36    2.58
   1  13   8    2.00    2.19
   1  13   9   40.58    2.16
   2 -12   4   25.16    4.36
   2  14   3    1.52    2.51
   2  14  10   -3.11    1.99
   4  16   2   18.12    2.35
   5 -13   0   -0.28    2.42
   5  -1  -5 1123.42    4.66
   5   3  -5   38.04    2.94
   6 -10  -3  160.29    2.28
   6  -8  -4    3.42    2.52
   7 -17   3    4.89    1.89
   7 -15   0    7.43    1.99
   7 -13  -2    3.90    2.11
   7  -7  -5  124.81    2.76
   7  -3  -6  355.47    3.18
   7  19   2    3.68    2.10
   8 -16   0   12.76    2.04
   8 -14  -2    2.75    1.89
   9  -7  -6    4.85    1.52
   9  -3  -7   39.68    2.11
   9   5  -7   18.83    2.42
  10 -14  -3    1.54    1.42
  11 -17  -1   15.86    1.48
  11   1  -8    3.12    2.12
  11   3  -8   36.38    2.05
  12 -14  -4    7.41    1.75
  12   6  -8   -3.07    1.93
  13 -13  -5    4.35    1.66
  13 -11  -6   21.28    1.92
  13  -5  -8    1.81    1.84
  13   7  -8    8.79    1.78
  14  -6  -8   19.85    1.79
  15   1  -9    8.31    1.60
  -2   0   6  453.93    3.66
  -2   0   7   -2.92    2.71
  -2   2   6  152.59    3.09
  -2   2   7   40.36    2.62
  -1  -5   9   33.68    2.55
  -1  -1  11   69.19    2.24
  -1   1  11   65.64    2.10
  -1   3   2  191.23    3.32
  -1   3  11   36.37    2.27
  -1   7   4   89.81    3.16
  -1   7   9   20.50    2.36
   0  -8   9   63.59    2.39
   0  -6  11   18.88    2.04
   0  -4  12   14.76    1.94
   0   0  13    2.47    1.64
   0   2  13    6.96    1.90
   0   6  12   -4.36    2.05
   0   8  11   12.52    1.95
   0  10   9   25.96    2.29
   1  -7  12    5.44    2.03
   1  -3  -1  205.99    4.79
   1  -1  14    3.15    1.53
   1   5  -1  655.52    9.23
   1   7  13    9.12    1.68
   1  11   2  272.44    3.48
   1  11  11    2.50    1.48
   1  13   6   28.55    2.57
   1  13   7   54.69    2.64
   2  12   1   13.03    2.83
   2  14   4   16.53    2.42
   2  14   9   21.16    2.16
   3 -13   3    1.62    2.91
   3  -9  -1    4.05    2.90
   3  -7  -2   45.20    3.21
   3  15   3    7.40    2.59
   4 -12   0   77.58    2.77
   5  -9  -3   35.73    2.68
   5  17   2    4.41    2.23
   6 -12  -2    1.74    1.69
   6   8  -5  420.91    4.74
   6  18   2   -0.74    2.14
   8  -6  -6   61.24    1.77
   9 -15  -2   11.05    1.92
  10  -6  -7   24.64    2.13
  10   8  -7   56.93    2.45
  11 -15  -3    6.44    1.26
  11  -7  -7   36.83    1.47
  11  -1  -8   13.82    1.56
  12  -8  -7   85.51    1.56
  12  -4  -8   12.53    1.87
  13  -9  -7    0.09    1.72
  14 -10  -7   25.18    1.76
  14   0  -9   -1.56    1.68
  14   2  -9    2.17    1.79
  15  -1  -9    1.34    1.68
  15   3  -9    5.92    1.65
  -1  -5   8   30.57    2.62
  -1  -3  10   25.03    2.08
  -1   1   2  467.87    5.17
  -1   5   3    5.92    3.83
  -1   5  10    2.09    1.60
  -1   7   5  248.75    3.29
  -1   7   8   12.11    2.51
   0   6   1  203.27    3.73
   0   8   2    4.41    3.12
   0  10   4   21.93    2.04
   0  10   8   13.84    2.47
   1  -9  10   51.68    2.51
   1   9  12    2.96    1.38
   1  11  10    5.08    2.20
   2 -12   8   44.48    3.45
   2 -10   1  232.99    4.30
   2 -10  11    5.87    2.05
   2  -4  -2  114.95    2.78
   2  12  11    6.92    1.92
   2  14   5   59.76    2.71
   2  14   7    5.13    2.13
   2  14   8   29.15    2.15
   3 -13   9   50.25    3.18
   3  11  -1  188.51    4.25
   3  15   9    7.73    1.80
   4  -4  -4  205.49    3.60
   4   6  -4    5.33    2.92
   4  14   0   34.27    2.66
   5 -15   2    6.53    2.07
   5 -11  -2   47.61    2.60
   5  -7  -4  137.03    2.94
   5  -3  -5   32.31    2.90
   5   5  -5   96.42    3.21
   5   9  -4  113.43    4.93
   6 -16   2   10.44    2.06
   6  -6  -5   74.29    1.94
   6   0  -6  453.92    3.40
   6   2  -6  157.77    2.88
   8 -18   3    7.19    1.98
   8  -2  -7  116.42    2.44
   8   0  -7    2.41    1.86
   8   2  -7  117.68    2.02
   9 -17   0   16.86    1.62
   9 -11  -5   56.18    2.05
   9  -5  -7   16.55    2.15
   9  17  -2    4.18    3.27
  10 -16  -2   13.10    1.79
  10 -12  -5    4.99    1.80
  10   0  -8   34.00    2.10
  10   2  -8   16.55    2.11
  11  -3  -8   40.41    1.58
  11   5  -8   11.12    1.94
  14  -2  -9   18.93    1.83
  14   4  -9    0.44    1.86
  15  -3  -9    0.36    1.58
  -1  -5   5  347.16    4.59
  -1  -5   7    4.69    2.93
  -1  -3   3  149.67    4.70
  -1  -1  10   15.42    2.14
  -1   1  10    5.19    2.08
  -1   3  10   26.12    2.32
  -1   5   9   38.97    2.47
  -1   7   6  184.92    3.05
  -1   7   7   48.21    2.06
   0  -8   8   15.86    2.32
   0  -2  12   11.42    1.82
   0   0  12    8.08    1.93
   0   2  12   15.77    2.00
   0   4  12   20.36    1.53
   0   6  11   24.95    2.09
   0   8  10    4.63    2.06
   0  10   5   25.78    2.24
   0  10   6  119.33    3.05
   0  10   7   25.46    1.84
   1  -9   2  151.20    4.11
   1  -3  13    6.20    1.65
   1   5  13    0.93    1.87
   1   9  11   -5.48    1.79
   1  11   9   35.26    2.18
   2  10  12   18.87    1.89
   2  14   6   13.30    1.79
   3  -5  -3   10.20    3.73
   3   9  -2    8.72    5.06
   3  15   4   49.18    2.57
   3  15   7   15.77    2.18
   3  15   8   11.15    1.98
   4 -14   2   40.48    2.40
   4  16   3    8.89    2.09
   4  16   8   19.47    1.95
   5  17   3    9.95    2.13
   6 -14  -1   81.76    2.20
   6  -2  -6  148.77    2.89
   6  18   3    8.47    2.17
   7 -17   2    3.48    1.94
   7 -15  -1   11.14    2.06
   7 -11  -4   88.80    2.34
   7  -5  -6   89.41    2.00
   7   7  -6   99.79    3.03
   8 -12  -4   15.33    2.14
   8 -10  -5   36.62    2.15
   8   4  -7   99.75    2.58
   8  18   0   22.66    2.63
   9 -13  -4    8.74    1.81
   9  -9  -6   -1.31    2.07
   9   7  -7   10.27    2.46
  10 -14  -4   41.20    2.03
  10 -10  -6   16.83    1.53
  10  -2  -8   10.91    2.21
  10   4  -8    2.11    2.01
  11 -17  -2    3.64    1.46
  11 -13  -5   23.71    1.70
  11 -11  -6    1.19    1.35
  11  -5  -8   12.07    1.91
  12 -12  -6   17.83    1.79
  12  -6  -8   -1.68    1.36
  12   8  -8    4.12    2.40
  13  -7  -8    9.54    1.37
  13  -1  -9   10.97    1.94
  13   1  -9    9.34    1.45
  13   3  -9    1.05    1.95
  13   9  -8   16.75    2.06
  14  -8  -8    4.83    1.29
  14  -4  -9    2.94    1.75
  -1  -5   6   49.84    3.05
  -1  -3   9    6.37    2.19
  -1   3   9    0.23    2.21
  -1   5   8   40.65    2.62
   0  -6  10   36.94    2.08
   0  -4  11   10.55    2.02
   0   8   9   53.92    2.41
   1  -1  13   11.90    1.77
   1   1  13   18.07    1.73
   1   3  13    9.05    1.82
   1   7  12    8.52    1.48
   1   9   1  127.65    3.32
   1  11   3   33.27    2.16
   1  11   8   -3.80    2.22
   2  -8  12    4.16    2.03
   2  -6  13    3.33    1.61
   2  10   0  120.87    3.96
   2  12  10   20.61    1.66
   3 -11   0   54.42    2.79
   3  13   1   24.12    3.36
   3  15   5    5.62    2.33
   3  15   6   16.90    2.26
   4 -10  -2   14.86    2.49
   4  -8  -3  102.52    2.25
   4  16   4   41.79    2.38
   4  16   5   12.18    2.09
   4  16   6   12.11    2.01
   4  16   7    3.71    2.24
   5 -13  -1   65.95    2.48
   5  15   0   48.56    2.79
   5  17   4    7.97    2.17
   5  17   7    2.64    2.11
   6 -10  -4   31.72    2.42
   6   4  -6   60.97    2.82
   6  14  -2   16.87    3.87
   6  16   0    2.27    2.68
   6  18   4    9.24    2.00
   6  18   5   -1.83    1.80
   7 -13  -3   16.85    2.05
   7  -9  -5    9.74    1.67
   7  17   0   15.42    2.85
   8 -18   2    7.31    2.08
   8 -16  -1   21.50    1.76
   8 -14  -3    5.05    2.05
   8  -8  -6   21.54    2.09
   8  -4  -7   98.81    2.49
   9  13  -5   38.38    3.86
  10  -8  -7   68.81    2.07
  10  -4  -8   -1.86    1.94
  10  12  -6   37.07    2.90
  10  14  -5    4.24    3.69
  11 -15  -4   -3.85    1.67
  11  -9  -7   -0.33    1.31
  11   7  -8    8.67    2.20
  12 -14  -5   -0.76    1.22
  12 -10  -7   31.47    1.47
  12   0  -9    8.96    1.96
  12   2  -9    1.35    1.81
  13 -11  -7    8.65    1.85
  13  -3  -9    6.44    1.69
  13   5  -9    2.25    1.75
  14   6  -9    8.08    1.86
  -1  -1   9  175.88    2.84
  -1   1   9  185.56    2.82
  -1   3   3  150.10    4.03
  -1   5   4   54.25    2.71
  -1   5   5  355.13    3.69
  -1   5   7   15.26    2.62
   0  -8   7   58.58    2.92
   0  -2  11    1.87    1.97
   0   4  11    8.53    1.62
   0   6  10   37.29    2.32
   0   8   3  613.44    4.35
   0   8   8   12.74    2.54
   1  -7  11   10.52    1.93
   1   5  12   10.89    1.93
   1   9  10   45.43    2.26
   1  11   4  219.47    3.48
   1  11   7    8.57    2.53
   2   6  13    9.79    1.93
   2  10  11    2.14    2.04
   2  12   2    4.47    2.57
   2  12   9    9.44    2.34
   3 -13   2   17.96    2.93
   3 -11  11    2.48    1.97
   3  13  10   11.26    1.42
   4 -14   9   17.80    2.79
   4  -6  -4    4.61    2.91
   5 -15   1   20.56    2.43
   5  -5  -5  113.08    2.14
   5  17   5   19.92    2.00
   5  17   6    2.66    1.95
   6 -16   1    3.43    2.05
   6 -12  -3   76.30    2.49
   6  -8  -5  455.11    3.24
   6  -4  -6   63.17    2.62
   7 -17   1    2.36    2.05
   7  -7  -6  119.92    2.59
   7  -1  -7    8.19    2.41
   7   1  -7   10.94    2.71
   8   6  -7   15.29    2.47
   8  16  -2   14.16    3.32
   9 -17  -1   25.67    1.61
   9 -15  -3   28.63    1.41
   9  -7  -7    8.65    1.53
   9  -1  -8    8.96    2.11
   9   1  -8   19.13    2.23
   9  11  -6    2.85    2.86
  10 -16  -3   -4.88    1.76
  11  -7  -8   16.65    1.69
  11  13  -6    2.34    2.65
  12  -8  -8    7.26    1.75
  12  -2  -9   12.64    1.73
  12   4  -9    4.45    1.82
  13  -9  -8   14.93    1.83
  13  -5  -9    7.03    1.82
  14  -6  -9    7.69    1.60
  -1   3   8   31.54    2.50
  -1   5   6   63.97    2.12
   0  -8   5   34.25    3.80
   0  -8   6   16.94    3.22
   0  -6   9    5.25    2.30
   0   0  11    1.06    2.02
   0   2  11   11.71    1.56
   0   8   4  110.19    3.23
   0   8   7   61.16    2.75
   1  -9   9   -1.09    2.10
   1  -3  12   12.01    1.76
   1   7   0  617.84    5.95
   1   7  11   12.75    1.44
   1  11   5  215.39    2.67
   1  11   6   60.63    2.04
   2 -12   3  140.61    4.21
   2 -12   7   47.10    4.02
   2 -10  10    6.09    2.18
   2  -8  -1  125.80    3.49
   2  -4  13   -0.91    1.56
   2   0  -3    2.05    3.42
   2   8  12    7.65    1.42
   2  12   8   40.44    2.51
   3  -1  -4   21.07    3.55
   3   1  -4   21.41    2.65
   3  11  11   -6.47    1.86
   3  13   9   55.10    2.22
   4 -12  -1   28.86    2.49
   4   0  -5   -2.43    2.98
   5 -11  -3   11.30    2.45
   5  -9  -4  125.14    2.84
   7  -3  -7   10.72    2.33
   7   3  -7    6.05    2.52
   7  15  -2   19.31    3.52
   8 -18   1   14.61    1.92
   8  -6  -7   11.01    2.16
   8  12  -5    0.27    3.52
   9  -3  -8   11.73    2.07
   9   3  -8    7.79    2.08
  10 -12  -6   41.04    1.90
  10  -6  -8    6.31    1.93
  10   6  -8    4.07    2.01
  10  10  -7   18.31    2.56
  11  -1  -9   18.24    2.02
  11   1  -9   17.88    2.07
  11  11  -7    8.68    2.44
  12  -4  -9    1.60    1.67
  12  12  -7    5.89    2.44
  12  14  -6    2.89    2.71
  -1  -3   4  256.84    4.76
  -1  -1   8   28.04    2.45
  -1   1   3  501.00    4.80
  -1   1   8   21.68    1.88
  -1   3   4  265.12    4.12
  -1   3   7   16.94    2.77
   0   4  10    0.53    1.72
   0   6   9    8.62    1.66
   0   8   5   38.29    2.91
   0   8   6   22.66    2.78
   1  -7   0  611.84    5.21
   1  -1  12    3.81    1.97
   1   1  12   -8.32    1.94
   1   3  12    9.36    1.47
   1   9   9    0.41    1.62
   2  -6  -2   19.88    2.65
   2   4  13    1.38    1.40
   2  10  10    1.23    1.96
   2  12   3  143.44    2.95
   2  12   7   46.25    2.63
   3  -9  -2   19.01    2.69
   3  -9  12   -1.36    1.95
   3  -3  -4  236.13    3.82
   3   9  12    7.25    1.95
   3  13   2   20.08    2.53
   3  13   8   -4.47    2.08
   4 -14   1   26.55    2.38
   4  -2  -5  123.98    3.27
   4   2  -5  116.78    3.25
   4  14   1   27.75    2.74
   4  14   9   22.67    1.98
   6 -14  -2   25.41    2.31
   6  -6  -6  188.23    2.77
   7 -15  -2   19.42    1.90
   8 -16  -2   10.30    1.93
   8 -12  -5   -1.77    2.17
   8 -10  -6   15.49    2.07
   8  10  -6   10.37    3.17
   8  18   1   12.56    2.61
   9 -17  -2    3.82    1.49
   9 -13  -5   36.72    1.85
   9 -11  -6    2.72    1.45
  10 -14  -5    8.88    1.77
  10 -10  -7   25.04    1.90
  11 -15  -5    4.38    1.58
  11 -13  -6    0.72    1.27
  11 -11  -7   11.45    1.69
  11  -3  -9   18.40    1.97
  11   3  -9   16.45    2.09
  12 -14  -6    3.87    1.70
  12 -12  -7   -3.64    1.78
  12  -6  -9    7.17    1.65
  12   6  -9    6.71    2.06
  13  -7  -9    8.81    1.75
  13   7  -9    4.73    1.89
  14  -2 -10    6.71    1.67
  14   0 -10   26.43    1.58
  14   2 -10    0.84    1.84
  -1  -1   7   27.09    2.63
  -1   1   7   25.89    2.76
  -1   3   5   67.18    3.71
  -1   3   6   78.02    2.30
   0  -2  10   51.19    2.24
   0   0  10   77.52    2.35
   0   2  10   44.42    2.13
   0   6   2   26.25    2.83
   0   6   8  131.48    2.79
   1  -7  10   36.28    2.19
   1  -5  -1  667.07    5.03
   1   5  11    3.78    1.52
   1   7  10   24.46    1.70
   1   9   2  150.90    3.42
   1   9   8   10.00    2.40
   2 -10   0  120.77    3.83
   2  -8  11   13.19    2.06
   2  -6  12   10.52    1.85
   2  -2  -3  317.43    3.45
   2  -2  13   21.80    1.75
   2   0  13    3.25    1.80
   2   2  -3  308.32    4.38
   2   2  13   26.12    1.48
   2   6  12    5.28    1.45
   2   8  -1  121.62    4.39
   2   8  11    5.12    1.85
   2  12   4   25.35    2.73
   2  12   5   26.44    2.73
   2  12   6   67.11    2.55
   3 -13   8    2.88    2.79
   3  -7  -3   21.25    2.09
   3   3  -4  234.09    4.00
   3  11  10    1.54    2.18
   3  13   7   29.53    2.29
   4  12  -1   29.91    4.09
   4  14   8   19.80    2.28
   5 -13  -2    7.76    2.34
   5  -7  -5  113.99    2.11
   5  -1  -6   70.00    2.13
   5   1  -6   71.90    2.76
   5   7  -5  101.80    3.60
   5  15   1   14.58    2.60
   6 -16   0    3.44    2.01
   6   6  -6  174.03    3.23
   6  16   1   10.35    2.85
   7 -17   0   14.51    1.94
   7 -13  -4    3.34    2.09
   7 -11  -5   28.19    1.60
   7  -9  -6  174.66    2.40
   7  -5  -7   23.46    2.37
   7  17   1    8.39    2.63
   8 -14  -4   24.13    1.95
   8  -2  -8    6.51    2.03
   8   0  -8   77.00    2.50
   9 -15  -4    6.10    1.90
   9  -9  -7   -0.90    1.36
   9  -5  -8   -0.65    1.46
   9   5  -8    5.84    2.23
   9   9  -7   -0.83    2.55
  10 -16  -4    8.01    1.57
  10  -8  -8    5.18    1.73
  10   0  -9    2.54    2.00
  11  -9  -8   18.38    1.66
  11  -5  -9   10.85    1.90
  12 -10  -8    9.12    1.28
  12  10  -8    3.19    2.24
  13  -1 -10    6.73    1.71
  13   1 -10    1.59    1.84
  -1  -1   6   45.99    2.99
  -1   1   4  303.58    4.19
  -1   1   6   30.43    2.95
   0  -6   8  134.37    2.92
   0   4   1  738.66    5.86
   0   4   9   88.43    1.91
   0   6   7  129.24    3.03
   1  -9   8    9.92    2.57
   1   3  11   14.01    2.22
   1   9   7   14.33    2.61
   2   4  12    6.87    1.87
   2  10   9    6.31    1.58
   3 -13   1   20.06    3.11
   3 -11  -1  204.74    3.17
   3  -5  13    7.83    1.61
   3   5  13    9.55    1.70
   3   7  -3   21.38    6.00
   3   9  11   -0.47    1.87
   3  13   3    0.75    2.71
   3  13   6   20.75    2.44
   4 -10  -3    6.40    2.43
   4  -8  -4    5.76    2.58
   4  -4  -5  128.95    2.41
   4  12  10   28.01    2.12
   4  14   2   42.92    2.76
   4  14   7    8.07    2.36
   5 -15   0   55.40    2.33
   5  -3  -6  158.79    2.19
   5   3  -6  158.33    3.10
   5  15   8   10.43    1.57
   6 -12  -4    5.35    2.33
   6 -10  -5  197.01    2.63
   7   5  -7   21.23    2.50
   8 -18   0   28.73    1.91
   8  -8  -7   10.56    1.49
   8  -4  -8   21.14    2.02
   8   2  -8   -0.69    1.61
   8  18   2   11.12    2.35
   9  -7  -8   17.99    1.93
  10  -2  -9   -4.86    1.44
  10   2  -9    1.35    2.14
  11   5  -9    2.09    1.90
  11   9  -8   23.20    2.19
  12  -8  -9   19.24    1.61
  13  -3 -10    7.24    1.58
  13   3 -10   10.03    1.79
  -1  -1   4  309.55    3.91
  -1  -1   5   30.39    3.45
  -1   1   5   32.46    2.69
   0   2   9   69.37    2.50
   0   4   8  141.75    2.67
   0   6   3  156.89    4.17
   0   6   6  104.77    2.96
   1  -3  11   10.48    1.87
   1  -1  11   22.46    2.06
   1   1  11   24.87    2.24
   1   5  10   36.43    2.13
   1   7   9   39.90    1.76
   1   9   3   26.81    3.04
   1   9   6    6.45    2.89
   2 -12   2    6.77    3.49
   2  -4  -3   96.58    3.68
   2  -4  12   13.75    1.93
   2   2  12   -0.40    1.81
   2   6  11   23.61    2.13
   2   8  10   -0.13    1.95
   2  10   1  237.49    3.80
   2  10   8    9.18    2.38
   3 -11  10    2.58    2.27
   3  -5  -4  259.20    3.69
   3   3  13    6.06    1.89
   3   7  12    7.54    1.48
   3  11   9   35.04    2.42
   3  13   4   -7.48    2.47
   3  13   5   50.57    2.58
   4 -14   0   34.59    2.47
   4 -12  -2   52.03    2.60
   4   4  -5  131.07    3.29
   4  14   3   10.87    2.84
   4  14   6   11.21    2.40
   5  -5  -6   91.61    2.53
   5  13  10   11.28    1.75
   5  15   2    9.53    2.49
   5  15   7    8.97    2.02
   6  -8  -6   60.95    2.42
   6  -2  -7   99.68    2.64
   6   0  -7   -0.29    1.77
   6   2  -7   98.50    2.82
   6  16   2   15.86    2.51
   6  16   7    9.82    1.93
   7 -15  -3    1.50    2.02
   7  -7  -7    3.22    2.12
   7  11  -5   25.89    4.15
   7  17   2   -0.18    2.40
   7  17   6   -0.78    1.76
   8 -16  -3    8.50    1.80
   8   4  -8   22.03    2.25
   8   8  -7    1.53    2.65
   8  18   3    6.18    2.06
   9 -17  -3   10.80    1.59
  10 -14  -6    4.03    1.62
  10 -12  -7   -0.46    1.93
  10  -4  -9    1.82    1.41
  10   4  -9   11.28    1.94
  10   8  -8    8.26    2.13
  11 -13  -7    4.70    1.70
  11  -7  -9    7.19    1.83
  12  -2 -10   35.95    1.91
  12   0 -10   72.40    1.89
  12   2 -10   25.88    1.99
  13  -5 -10    1.70    1.52
   0  -2   9   57.24    1.86
   0   0   9    4.86    2.33
   0   6   4  652.34    4.53
   0   6   5   43.00    3.15
   1  -9   1  130.04    3.93
   1  -1  -2  483.42    5.18
   1   7   8   22.69    2.54
   1   9   4  318.37    2.97
   1   9   5   43.69    2.23
   2 -10   9    7.18    2.24
   2  -2  12    5.94    1.89
   2   0  12   11.60    2.06
   2  10   7   52.78    2.41
   3  -7  12    5.78    1.79
   3  -3  13    8.46    1.62
   3  -1  13    4.87    1.93
   3   1  13    3.25    1.96
   3  11   0   57.85    3.14
   4  -6  -5   44.47    2.62
   4   8  12   -6.48    2.02
   4  10  11    6.25    1.46
   4  12   9    1.61    2.21
   4  14   4    3.67    2.51
   4  14   5   37.26    2.48
   5 -11  -4  165.22    2.62
   5  -9  -5    2.84    2.52
   5  11  11    9.89    1.79
   5  15   3    8.31    2.39
   5  15   5   19.60    2.39
   5  15   6    5.16    2.08
   6 -16  -1   28.58    2.09
   6 -14  -3    6.95    1.94
   6  -4  -7  243.50    2.64
   6  16   3    5.00    2.56
   6  16   5    4.24    2.07
   6  16   6    6.41    1.96
   7 -17  -1   19.81    1.90
   7   9  -6  165.73    3.48
   7  17   3    7.26    2.15
   7  17   4    6.68    2.10
   7  17   5    4.15    2.08
   8 -18  -1    0.56    1.66
   8 -14  -5   12.29    1.79
   8 -12  -6   46.73    2.21
   8  -6  -8    6.78    2.04
   9 -15  -5   20.12    1.75
   9 -13  -6   11.42    1.37
   9 -11  -7   24.06    1.50
   9  -3  -9   20.45    1.95
   9  -1  -9    7.57    2.05
   9   1  -9    2.54    2.06
   9   7  -8   12.22    2.42
   9  17  -1   27.14    3.00
  10 -10  -8    7.52    1.73
  10  -6  -9    1.41    1.88
  11 -15  -6   -4.38    1.45
  11 -11  -8   13.16    1.66
  12 -12  -8   11.61    1.49
  12  -4 -10   12.30    1.28
  12   8  -9   17.03    2.09
  13   5 -10   10.88    1.80
  13   9  -9    3.07    1.82
   0  -6   7  112.19    2.91
   0  -2   0 1969.23   12.63
   0   2   8   27.47    2.62
   0   4   7    9.22    2.70
   1  -7   9   27.32    2.27
   1   3  10   55.87    1.73
   1   5   9   32.39    2.45
   2  -8  -2    4.95    2.98
   2  -8  10    2.65    2.14
   2  -6  11   18.99    2.03
   2   4  11    3.55    2.12
   2   6  10   42.34    2.03
   2   8   9   10.38    2.10
   3  -9  -3   25.15    2.74
   3  -9  11    1.01    1.80
   3   5  12   18.78    1.63
   3   7  11    6.83    1.98
   3   9  10    2.73    1.50
   3  11   8   19.70    1.74
   4   4  13   14.49    2.00
   5 -17   4    6.36    2.72
   5 -15  -1   33.91    2.28
   5 -13  -3    8.26    2.29
   5  13  -1   60.61    3.48
   5  13   9   11.40    1.48
   5  15   4   11.30    2.16
   6 -18   4    3.78    2.21
   6  14   9    8.11    1.90
   6  16   4   11.13    2.13
   7 -13  -5   27.24    2.10
   7 -11  -6   16.73    2.20
   7  -3  -8   41.71    2.35
   7  -1  -8   19.94    1.74
   7   1  -8   15.99    2.47
   8 -10  -7   -0.05    1.41
   9  -9  -8    4.42    1.76
   9  -5  -9   31.78    1.93
   9   3  -9   21.23    1.95
  10 -16  -5    6.24    1.48
  11  -9  -9    3.05    1.75
  11  -3 -10    7.60    1.82
  11  -1 -10    5.04    1.37
  11   1 -10   -1.45    1.93
  11   7  -9    0.50    2.11
  12 -10  -9   27.97    1.58
  12  -6 -10    2.65    1.74
  12   4 -10    6.40    1.73
   0  -2   8   24.87    2.60
   0   0   8   25.59    2.58
   0   4   6   87.36    2.96
   1  -9   7    7.13    2.73
   1  -3  -2  183.08    3.27
   1  -3  10   51.08    2.30
   1  -1  10   12.78    2.19
   1   1  -2  511.41    5.74
   1   1  10   10.56    2.05
   1   7   1  257.93    4.20
   1   7   7   14.05    2.55
   2 -12   6   58.00    4.54
   2 -10  -1   89.83    3.15
   2  -6  -3   92.94    3.65
   2   2  11    7.97    1.97
   2  10   2   39.69    2.92
   2  10   5  103.81    2.93
   2  10   6   46.98    1.98
   3 -13   0   36.18    2.64
   3 -11  -2   11.95    2.70
   3  -7  -4   -2.62    2.70
   3  -5  12    8.67    1.68
   3   3  12   19.96    2.07
   3  11   7   -2.44    2.48
   4 -14  -1    4.27    2.31
   4 -12  10   16.38    2.08
   4 -10  -4   21.19    2.56
   4   2  13   12.78    1.73
   4   6  12    3.71    1.93
   4  10  10   16.22    2.00
   4  12   8   17.38    2.10
   5 -17   3   11.92    2.33
   5  -7  -6  178.00    2.23
   5   5  -6   81.79    2.95
   5  13   8    5.07    1.91
   6 -18   3    9.30    2.14
   6 -18   5    1.24    2.65
   6 -12  -5    5.82    2.18
   6 -10  -6   49.39    2.18
   6  -6  -7   50.37    1.80
   6   4  -7  229.14    3.06
   7 -19   3    3.05    1.92
   7 -17  -2   14.96    2.01
   7 -15  -4    5.03    1.81
   7  -9  -7   10.52    1.90
   7  -5  -8   14.19    2.18
   7   7  -7    4.33    2.96
   8 -16  -4   21.55    1.80
   8  -8  -8   19.34    2.01
   8  16  -1   22.00    3.06
   9 -17  -4    4.43    1.57
  10  -8  -9    9.63    1.67
  10   6  -9    5.91    2.13
  11  -5 -10    0.84    1.93
  11   3 -10   -0.63    1.93
   0  -6   6   95.93    3.60
   0   2   7   79.67    2.78
   0   4   2  232.70    3.34
   1  -7  -1  468.61    4.61
   1   3   9    6.33    2.43
   1   5   8   62.13    2.70
   1   7   6   99.08    3.04
   2 -12   1   11.46    3.12
   2  -4  11   10.66    1.85
   2  -2  11    5.98    1.95
   2   0  11    5.90    2.07
   2   8   8   29.40    1.73
   2  10   3  181.86    3.21
   2  10   4   39.06    3.00
   3  -3  -5   23.28    3.16
   3  -3  12   18.75    1.77
   3  -1  -5  671.51    3.68
   3   1  12   20.69    2.00
   3   5  -4  242.08    4.61
   3   5  11    0.84    2.13
   3   9   9    5.03    1.62
   3  11   1    3.27    2.96
   3  11   6   39.09    2.53
   4 -14   8   18.04    2.85
   4 -12  -3   96.10    2.62
   4  -8  -5  159.93    2.86
   4  -8  12    7.97    1.75
   4  -4  13   20.37    1.67
   4  -2  -6  301.01    2.57
   4  -2  13   19.64    1.96
   4   0  -6  838.49    4.06
   4   0  13    0.92    1.87
   4   8  11   11.01    1.46
   4  12   0   73.36    3.68
   4  12   7   41.42    2.53
   5 -17   2   -0.77    2.31
   5 -17   5   19.61    3.32
   5  -1  -7   65.43    2.72
   5  11  10   -4.76    1.56
   6 -18   2    1.42    1.79
   6 -16  -2   17.95    2.03
   6 -14  -4    4.49    2.10
   6  12  10   12.84    1.96
   6  14  -1   84.27    3.57
   6  14   8    2.29    1.50
   7 -19   2    7.58    1.97
   7   3  -8   37.23    1.82
   7  15  -1   13.26    2.87
   8 -18  -2   23.40    1.65
   8  -2  -9   28.87    2.17
   8   0  -9   -4.99    2.14
   8   6  -8    8.03    2.35
   9 -13  -7   25.98    1.87
   9  -7  -9   -2.08    1.91
  10 -14  -7    4.74    1.68
  10 -12  -8    9.49    1.77
  10  -4 -10    2.08    1.77
  10  -2 -10   43.41    2.01
  10   0 -10   56.00    2.17
  11 -13  -8   -1.91    1.67
  11  -7 -10   17.39    1.66
  12  -8 -10    2.89    1.29
  12   6 -10    9.94    1.76
   0   0   7    0.98    2.55
   0   4   3   81.77    3.94
   0   4   4  125.13    4.04
   0   4   5  418.90    3.35
   1  -7   8   32.64    2.84
   1   7   2  151.67    4.07
   1   7   5  263.90    3.38
   2  -2  -4   31.66    3.39
   2   4  -3   94.46    4.75
   2   4  10   64.33    1.81
   2   6   9  -12.32    2.23
   3  -7  11    9.39    2.00
   3  -1  12    3.92    1.88
   3   1  -5  660.56    4.43
   3   7  10    9.93    1.50
   3  11   5   17.25    2.69
   4 -16   3    6.02    2.53
   4 -16   4   39.53    3.19
   4 -10  11    0.71    1.73
   4  -4  -6   43.47    1.88
   4   2  -6  298.34    3.21
   4   4  12   21.69    2.22
   4  10   9   50.14    2.32
   5 -15  -2   13.95    2.23
   5 -11  -5   21.52    2.33
   5  -3  -7  107.02    2.10
   5   1  -7   65.40    2.68
   5   3  13    8.38    1.77
   5   7  12   13.86    1.49
   5   9  11    5.73    1.45
   5  13   7    5.01    2.33
   6 -18   1    9.09    2.17
   6  -8  -7   44.62    2.15
   6   8  -6   50.45    3.38
   6  10  11    3.58    1.85
   6  14   7   -8.66    2.31
   7 -19   1   24.81    2.00
   7  -7  -8    8.98    2.12
   7  15   7   12.74    2.15
   8 -14  -6   39.58    1.95
   8 -12  -7    6.82    1.90
   8  -4  -9   28.66    1.62
   8   2  -9   26.17    2.33
   9 -15  -6   18.04    1.61
   9 -11  -8    7.67    1.38
   9   5  -9   33.66    2.29
   9  17   0    9.58    2.67
  10 -16  -6    5.72    1.53
  10 -10  -9    9.78    1.80
  10   2 -10   42.59    2.09
  10  16  -3   -1.06    3.11
  11 -11  -9   -1.56    1.24
  11   5 -10    4.17    1.80
  12  -4 -11   18.55    1.57
  12  -2 -11   17.98    1.79
  12   0 -11    0.94    1.77
   0  -2   7   77.17    2.78
   0   2   6   15.74    3.05
   1  -9   0  938.82    5.35
   1  -5  -2   87.05    2.71
   1  -3   9   -0.18    2.34
   1  -1   9   34.05    2.54
   1   1   9   27.51    1.80
   1   5   7   43.64    2.75
   1   7   3   70.55    3.57
   1   7   4  202.33    3.53
   2 -10   8    6.33    2.38
   2  -6  10   20.08    2.16
   2  -4  -4   94.83    3.49
   2   0  -4  444.07    4.43
   2   2  10    2.63    2.21
   2   8   7   45.14    1.95
   3 -13  -1   77.96    2.68
   3 -13   7   29.34    3.53
   3 -11   9   33.54    2.36
   3  -9  10   11.00    2.16
   3  -5  -5  196.21    2.46
   3   3  11    8.88    2.19
   3   9   8  119.85    2.09
   3  11   2  174.74    3.42
   3  11   3   99.03    3.00
   3  11   4  169.49    3.38
   4 -16   2   18.84    2.48
   4  -6  -6  304.08    2.99
   4   6  11   11.56    2.01
   4   8  10   19.25    2.13
   4  12   6   18.02    2.37
   5 -17   1    9.83    2.03
   5 -13  -4   28.88    1.59
   5 -13  10    4.05    2.18
   5  -9  -6  247.44    2.18
   5  -5  -7  110.78    2.04
   5   1  13   -0.20    1.68
   5  11   9   32.89    2.04
   5  13   6    9.85    2.19
   6  -4  -8   15.80    2.29
   6  -2  -8   53.50    1.83
   6   0  -8   82.40    2.74
   6  12   9    4.43    2.05
   7 -17  -3    3.55    1.89
   7 -13  -6   35.23    1.91
   7 -11  -7   25.36    2.11
   7  13   9   11.09    1.82
   8 -18  -3   11.18    1.74
   8 -16  -5   14.49    1.67
   8 -10  -8    1.98    1.37
   8  -6  -9    9.88    1.89
   8  16   6   10.31    2.12
   9 -17  -5    1.68    1.52
   9  -9  -9    4.55    1.76
   9  -3 -10   20.46    1.88
   9  -1 -10   16.09    1.85
  10  -6 -10    9.06    1.43
  11  -9 -10   22.31    1.76
  12   2 -11    7.66    1.92
   0  -6   1  198.64    5.38
   0  -6   5   41.05    3.41
   0   2   1   96.27    4.37
   1   3   8  118.85    2.11
   2 -12   0  150.71    3.61
   2 -10  -2    8.54    2.54
   2  -8  -3  196.97    3.20
   2  -8   9    6.21    2.19
   2  -4  10   70.47    2.21
   2   0  10    4.30    2.05
   2   4   9  143.59    2.63
   2   6   8   81.42    2.61
   2   8   0  148.75    4.44
   2   8   6   54.55    2.86
   3 -11  -3   19.32    2.62
   3  -9  -4   92.52    2.06
   3  -5  11    6.89    1.82
   3   5  10   49.83    2.33
   3   7   9   52.34    2.43
   4 -16   1   13.92    2.51
   4 -14  -2   61.89    2.33
   4 -10  -5  197.67    2.71
   4   2  12   14.50    1.89
   4   6  -5   39.27    3.55
   4   8  -4    5.01    4.74
   4  10   8    5.85    2.36
   4  12   1   75.44    3.16
   4  12   5   22.77    2.68
   5 -17   0    4.72    2.24
   5 -11  11    5.72    1.86
   5  -7  -7   18.64    2.27
   5  -3  13    2.15    1.87
   5  -1  13    4.37    1.87
   5   3  -7  108.32    2.87
   5   5  12   25.09    2.00
   5   9  10   21.65    2.14
   5  13   0    7.16    2.83
   6 -18   0   10.87    1.89
   6 -16  -3   18.75    1.89
   6 -12  -6   22.51    2.17
   6  -6  -8    4.43    2.04
   6   2  -8   45.02    2.49
   6   6  -7   44.10    2.96
   6  10  -5  182.08    5.26
   6  14   6   14.21    2.23
   7 -19   0    1.87    1.87
   7 -15  -5   17.59    1.88
   7  -9  -8   23.39    2.03
   7  -3  -9   17.06    2.17
   7  -1  -9   40.65    2.28
   7   5  -8   17.69    2.50
   7  15   6   -5.09    1.65
   8   4  -9   29.77    2.12
   8  16   0    4.77    2.52
   8  16   5    5.22    2.06
   9  -5 -10    4.11    1.92
   9   1 -10    9.43    2.06
   9  17   1   21.08    2.47
   9  17   2   23.49    2.54
   9  17   3   15.46    2.35
   9  17   4    5.45    2.06
  10 -14  -8    1.31    1.48
  10  -8 -10    5.10    1.77
  10   4 -10    2.41    2.10
  10  10  -8    3.63    2.40
  11  -3 -11    9.24    1.84
  11  -1 -11   32.97    1.70
  11   1 -11   23.02    1.81
  11   9  -9    2.87    2.09
  11  11  -8    9.74    2.33
  12  10  -9   15.91    2.23
   0  -4   6   78.48    3.02
   0   0   6  102.75    3.02
   0   2   5  436.98    3.51
   1  -9   6    0.53    3.40
   1   1   8   26.56    2.65
   1   5   6   99.37    3.03
   2  -2  10   12.63    2.20
   3  -7  -5   33.50    2.57
   3  -3  11    3.83    2.11
   3  -1  11   22.73    2.18
   3   1  11   23.63    1.64
   3   3  -5   25.12    3.03
   3   9   7   34.34    1.85
   4 -12  -4   26.08    2.27
   4  -4  12    9.28    1.86
   4  -2  12    7.55    2.08
   4   0  12    4.87    1.90
   4   4  11   21.36    2.02
   4  12   2   88.74    3.12
   4  12   3   45.69    2.78
   4  12   4   51.55    2.75
   5 -15  -3   48.55    2.21
   5 -15   8   10.12    2.89
   5   7  11   -1.68    1.46
   5  11   8   25.02    2.35
   5  13   5    6.38    2.29
   6 -14  -5   32.24    1.53
   6 -10  -7   44.62    1.65
   6   6  12    5.24    2.16
   6   8  11   13.02    1.89
   6  10  10   16.17    1.95
   6  12   8   -3.30    2.05
   6  14   0    6.68    2.54
   6  14   5   16.83    2.43
   7  -5  -9   69.91    2.24
   7   1  -9   42.44    2.28
   7  11  10   14.07    2.11
   7  13   8    6.00    2.04
   7  15   0    3.01    2.57
   7  15   5   12.94    2.06
   8 -14  -7   14.49    1.65
   8  -8  -9    0.28    1.32
   8  14   8    0.19    2.05
   8  16   1    5.28    2.67
   8  16   4    7.42    2.05
   9 -15  -7    6.17    1.70
   9 -13  -8    4.32    1.60
   9  -7 -10   14.36    1.68
   9   9  -8    5.31    2.51
  10 -12  -9   18.11    1.56
  10   8  -9    2.65    2.05
  10  12  -7    1.18    2.97
  11  -5 -11   14.94    1.30
  11  17  -2    3.34    2.63
  12   4 -11   19.77    1.87
  12  12  -8    6.09    2.30
   0  -2   6   16.81    2.07
   0   2   4  715.13    4.97
   1  -7  -2   42.68    3.54
   1  -5   8   70.53    2.41
   1  -1   8   27.10    2.50
   1   3   7   92.44    2.93
   2  -6  -4  345.42    2.94
   2   2  -4   35.58    3.26
   2   2   9  259.53    2.72
   2   6   7   64.51    2.91
   2   8   5  286.34    2.85
   3 -15   2    8.35    2.59
   3 -15   3    8.86    2.92
   3 -13  -2   17.59    2.52
   3   3  10   73.61    2.48
   3   7   8   23.39    2.33
   3   9   6   40.09    2.62
   4 -16   0    6.00    2.13
   4  -8  -6   36.65    1.83
   4  -8  11    9.26    1.93
   4  -2  -7    9.04    2.46
   4   4  -6   37.22    3.02
   4   6  10   58.36    2.32
   4   8   9   84.52    1.82
   4  10   7   86.95    2.62
   5 -17  -1   17.39    2.21
   5 -13  -5   19.93    2.11
   5 -11  -6   76.25    2.18
   5   3  12   12.59    1.57
   5  13   1    9.40    2.98
   5  13   2    9.11    2.59
   5  13   3   30.29    2.79
   5  13   4    6.78    2.33
   6 -18  -1    5.80    1.93
   6  -8  -8    4.57    2.11
   6  14   1    2.31    3.07
   6  14   4   37.47    2.46
   7 -19  -1   25.22    1.84
   7 -17  -4   11.55    1.79
   7 -13  -7   43.49    2.02
   7  -7  -9   50.20    1.90
   7   9  11    5.93    2.07
   7  15   1   20.87    3.04
   7  15   3   53.54    2.31
   7  15   4   13.11    2.35
   8 -18  -4   20.47    1.70
   8 -16  -6    3.87    1.56
   8 -12  -8    8.91    1.41
   8  -4 -10   22.88    1.85
   8  -2 -10   14.36    2.02
   8  16   2   18.40    2.50
   8  16   3    4.58    2.05
   9 -11  -9    1.00    1.33
   9   3 -10   18.21    1.94
   9   7  -9    6.84    2.25
   9  11  -7   24.93    2.99
   9  15  -3   21.91    3.58
  10 -10 -10    2.18    1.75
  10  -4 -11   13.57    1.82
  10  -2 -11   19.61    1.84
  10   0 -11    2.91    1.69
  11  -7 -11   21.71    1.32
  11   3 -11   10.94    1.87
  11   7 -10    6.92    2.10
  12   8 -10    0.31    1.86
   0   0   5    7.51    3.65
   0   2   2  471.55    5.42
   0   2   3   87.47    3.89
   1  -9  -1   33.74    2.91
   1  -7   7   15.70    2.48
   1  -3  -3  145.08    2.93
   1  -3   8  121.43    2.70
   1  -1  -3  461.41    4.67
   1   5   0   38.01    3.88
   1   5   5  372.98    3.16
   2 -12  -1  116.17    2.89
   2  -6   9    2.28    2.15
   2   4   8   71.10    2.69
   2   8   1  739.38    5.17
   2   8   4   31.71    3.19
   3 -15   1   40.92    2.71
   3  -7  10    8.66    2.08
   3  -3  -6   79.56    2.70
   3  -1  -6   58.76    2.79
   3   5   9   86.79    2.44
   3   9  -1    5.62    4.00
   4 -14  -3   12.00    1.66
   4 -12   9    7.86    2.13
   4 -10  10   13.61    2.16
   4  -4  -7   68.98    1.85
   4   0  -7   -1.96    2.57
   4   2  11   23.38    2.20
   4  10  -2    7.41    4.14
   5  -9  -7   36.85    1.62
   5  -3  -8    4.92    2.46
   5  -1  -8   15.58    2.50
   5   1  12    8.04    2.08
   5   5  11    4.69    2.22
   5   7  10    5.92    1.95
   5   9   9    7.22    1.61
   5  11   7   -0.82    2.44
   6 -16  -4   24.83    1.48
   6   4  -8   14.35    2.46
   6   4  12   15.00    2.14
   6  10   9   58.52    2.13
   6  12   7   16.96    2.20
   6  14   2   98.79    2.96
   6  14   3   69.18    2.59
   7 -19  -2    5.72    1.83
   7 -15  -6   15.07    1.95
   7 -11  -8    0.92    1.82
   7   3  -9   15.42    2.37
   7  15   2   17.38    2.43
   8 -10  -9    4.99    1.32
   8  -6 -10   10.12    1.93
   8   0 -10   32.30    1.52
   8   8  -8   11.52    2.30
   8  10  -7    2.85    2.85
   8  14   7   -1.68    2.06
   9  -9 -10   38.27    1.84
  10  -6 -11    3.19    1.75
  10   6 -10   18.50    2.04
  11  13  -7   -0.10    3.16
   0  -6   4  628.40    5.95
   0  -4   5  420.49    4.11
   1 -11   2  279.74    4.81
   1  -5  -3    4.24    3.62
   1   1   7  127.44    2.87
   1   3   6  102.60    3.02
   1   5   4  187.70    4.04
   2 -10  -3   26.18    2.74
   2  -8  -4   82.16    2.77
   2  -4   9  133.00    2.50
   2   0   9   -5.09    2.49
   2   8   2  158.76    3.59
   2   8   3  280.61    3.66
   3 -11  -4   18.65    1.95
   3  -9  -5   53.40    1.93
   3  -5  -6   37.53    1.85
   3   1  10   11.02    2.34
   3   9   5   65.58    3.16
   4 -16  -1   17.75    2.23
   4 -12  -5   43.33    2.42
   4 -10  -6   36.63    2.31
   4  -6  -7   92.71    2.54
   4   0  11    4.60    2.07
   4   8   8   11.97    2.28
   4  10   6   26.08    2.64
   5 -15  -4   19.30    1.96
   5  -9  11    2.75    2.03
   5  -5  -8   35.43    1.70
   5  -5  12   32.92    1.82
   5  -3  12   14.62    2.10
   5  -1  12    3.22    2.08
   5   1  -8    5.14    2.59
   5   7  -6  172.62    3.77
   6 -18  -2   16.35    1.81
   6 -14  -6   13.40    2.04
   6 -12  -7   24.03    1.53
   6 -10  -8   14.59    1.81
   6  -4  -9   36.78    2.19
   6  -2  -9   73.90    2.22
   6   6  11   14.46    2.14
   6   8  10    6.61    2.16
   6  12  -3   73.13    4.85
   7  -9  -9   14.80    1.90
   7   5  12   17.29    2.12
   7  11   9    9.27    1.56
   7  13   7   15.28    1.72
   8 -18  -5   -2.11    1.52
   8   2 -10   18.23    2.14
   8   6  -9    4.47    2.23
   8  12   9    0.86    1.44
   9 -15  -8   11.89    1.68
   9 -13  -9   19.81    1.54
   9  -3 -11   -2.59    1.83
   9  15   6    0.78    2.15
  10  -8 -11   26.57    1.79
  10   2 -11   15.63    1.78
  11  17  -1   15.58    2.59
   0   0   4 3392.16    8.37
   1 -11   1   45.18    3.36
   1 -11   3   30.25    5.44
   2 -10   7   52.60    2.83
   2  -8   8   27.37    2.29
   2  -4  -5  235.52    2.69
   2  -2  -5  640.84    3.65
   2  -2   9  252.66    2.42
   2   6   6   57.92    2.18
   3 -15   0   30.68    2.32
   3 -15   4   45.39    4.62
   3 -13  -3   34.32    2.48
   3 -11   8   15.77    2.44
   3  -9   9    4.37    2.02
   3  -7  -6  226.29    2.94
   3  -5  10   45.61    2.32
   3  -3  10   64.78    2.38
   3  -1  10   21.12    2.28
   3   1  -6   66.06    2.99
   3   3   9    2.47    2.23
   3   7   7   19.98    2.46
   4 -14  -4    3.22    2.03
   4  -4  11   22.14    2.13
   4  -2  11   26.47    2.20
   4   2  -7    5.05    2.48
   4   4  10   60.66    1.84
   4   6   9   14.98    2.21
   5 -17  -2   16.74    1.91
   5 -13  -6   27.19    2.01
   5 -11  -7   57.69    2.08
   5  -7  -8   84.09    2.18
   5   3  11   14.11    2.31
   5   5  -7  113.24    2.95
   5   9   8   93.53    2.46
   5  11   6   26.85    2.52
   6 -16  -5   11.67    1.90
   6  -6  -9   23.10    1.94
   6   0  -9   -3.76    1.60
   6   2  12    7.47    2.12
   6  12   6    4.42    2.23
   7 -19  -3   26.19    1.85
   7 -17  -5    9.35    1.60
   7  -3 -10   85.00    2.32
   7   7  -8   22.12    2.67
   7   7  11   12.59    2.10
   7   9  10   20.04    2.03
   7  13  -3    8.54    4.23
   7  13   6    6.64    2.16
   8 -16  -7   -1.62    1.59
   8 -14  -8   21.81    1.57
   8 -12  -9    8.94    1.85
   8  -8 -10    2.51    1.26
   8  10  10    2.00    2.02
   8  14  -3    0.77    3.40
   8  14   6   18.07    2.30
   9 -11 -10    3.61    1.84
   9  -5 -11    2.36    1.29
   9  -1 -11   37.20    1.58
   9   5 -10   16.67    2.12
  10  16  -2    6.07    2.76
  11  -3 -12   28.65    1.33
  11  -1 -12    1.09    1.58
  11   5 -11   15.78    1.80
   0  -6   0   68.49    3.83
   1  -9  -2   13.92    2.71
   1  -7  -3  153.40    3.20
   1  -5   7   53.77    2.62
   1  -3   7   94.22    2.66
   1  -1   7  120.21    2.96
   1   5   1 1233.17    6.71
   1   5   2  285.42    4.63
   1   5   3   57.36    3.05
   2 -12  -2   73.29    2.77
   2  -6  -5   17.17    2.73
   2   0  -5    3.61    3.40
   2   2   8   38.89    1.97
   2   4   7  195.61    2.97
   3 -15  -1   26.73    2.59
   3   5   8   49.65    1.90
   3   9   4  468.40    3.20
   4 -16  -2   66.60    2.34
   4  -8  -7    2.80    1.64
   4  10   5  228.58    3.30
   5 -13   9   17.19    2.09
   5 -11  10    2.09    1.99
   5   5  10   16.73    2.21
   5   7   9   44.81    2.39
   6 -18  -3   23.88    1.87
   6  -8  -9   30.73    2.03
   6  -6  12    7.37    1.88
   6   0  12   -1.64    2.15
   6   2  -9   71.74    2.36
   6  10   8    2.62    2.23
   7 -15  -7   16.09    1.92
   7 -13  -8    8.26    1.77
   7 -11  -9   29.67    1.80
   7  -5 -10   21.47    1.50
   7  -1 -10   17.97    1.54
   7   3  12    6.70    2.05
   7   9  -7    2.71    2.81
   7  11   8   13.84    2.24
   8 -10 -10    9.49    1.65
   8  12   8   11.81    2.09
   9  -7 -11    7.38    1.38
   9   1 -11   39.02    1.50
   9  13   8    2.78    1.46
   9  15   5   -0.07    2.14
  10   4 -11   11.57    1.96
  10  16   4    7.28    2.04
  11   1 -12    0.95    1.64
  11  17   0    6.73    2.31
   0  -4  -1  693.41    5.70
   1 -11   0  226.39    3.53
   1   1  -3  478.05    4.99
   1   1   6  108.75    3.07
   1   3   5  170.83    3.86
   2   0   8  146.21    2.86
   2   6   5  173.99    2.46
   3 -11  -5   83.27    2.60
   3   1   9  115.08    2.46
   3   7   6   82.64    2.85
   3   9   0  435.05    4.74
   3   9   3   60.72    3.20
   4 -12  -6   33.75    2.10
   4  -8  10    8.09    1.97
   4   2  10   14.05    1.78
   4   8   7   72.27    1.97
   5 -17  -3   21.72    2.13
   5 -15  -5   16.43    1.54
   5  -9  -8  101.07    1.70
   5   1  11   22.52    2.08
   5   3  -8   -3.81    2.46
   5  11   5    8.09    2.63
   6 -14  -7   14.96    1.99
   6 -12  -8   12.44    1.98
   6 -10  11    8.74    1.79
   6  -4  12    8.80    1.93
   6  -2  12   -3.96    1.90
   6   4  11   23.18    1.69
   6   6  10   49.70    2.15
   6   8   9   97.46    2.42
   6  12   5   12.97    2.48
   7 -17  -6   -2.74    1.56
   7  -7 -10    1.59    1.39
   7   1 -10   21.63    2.02
   7   5  -9   73.50    2.46
   7  13   5   32.50    2.50
   8  -4 -11   20.98    1.96
   8  -2 -11   21.74    1.99
   8   4 -10   16.17    2.17
   8  14   5    8.35    2.02
   9  -9 -11    3.53    1.72
   9  15   4   13.44    1.93
  10  -4 -12    9.13    1.60
  10  -2 -12   10.33    1.62
  10   0 -12   19.22    1.71
  10  16   3   17.69    2.17
   0  -4   4  114.16    3.77
   0  -2  -1   85.74    3.27
   0   0   3    4.96    2.79
   1  -9   5   38.38    3.80
   1  -7   6   95.19    3.29
   1  -3  -4  249.46    3.92
   2 -14   1   70.82    3.15
   2 -14   2    7.64    3.30
   2 -10  -4  119.90    2.10
   2  -8  -5   23.84    2.60
   2  -6   8   74.34    2.51
   3 -15  -2    9.50    2.54
   3 -13  -4   42.90    2.37
   3  -9  -6  127.48    2.06
   3  -7   9   49.61    2.33
   3  -5  -7   34.58    2.50
   3  -3  -7   17.06    2.56
   3   9   1  156.65    3.67
   3   9   2  195.49    3.50
   4 -16  -3   17.22    2.16
   4 -14  -5   12.32    2.12
   4 -14   7    3.83    2.57
   4 -10  -7   75.09    2.31
   4  -6  -8   46.63    2.35
   4  -4  -8   86.06    1.86
   4  -2  -8   43.14    1.96
   4   0  10   14.53    2.32
   4   4   9   75.18    2.39
   4   6   8   58.33    2.37
   4  10   4   83.53    2.40
   5  -5  -9   96.49    2.35
   5  -5  11    6.25    2.10
   5  -3  -9   30.10    1.66
   5  -3  11   10.85    1.92
   5  -1  -9   70.79    2.46
   5  -1  11   10.29    2.19
   5   9   7   10.90    2.27
   6 -18  -4   36.29    1.93
   6 -16  -6   14.84    1.95
   6 -10  -9   23.86    1.94
   6   6  -8    8.05    2.85
   6  10   7   36.67    2.34
   7 -19  -4    8.64    1.48
   7  -9 -10   17.77    1.77
   7   1  12    7.98    1.87
   7   5  11   10.38    1.61
   7   7  10   13.04    2.12
   7   9   9   13.60    1.66
   8 -14  -9    8.72    1.70
   8  -6 -11    8.90    1.43
   8   0 -11    0.37    2.02
   8   6  11   -5.14    2.16
   8   8  10    3.48    1.98
   8  10   9   17.02    2.03
   8  12   7    8.37    2.00
   8  14   4   33.75    2.11
   9   3 -11   -4.81    1.79
   9   9  10   -2.00    1.86
   9  11   9    6.99    1.43
   9  13   7   15.38    1.98
   9  15  -2    1.70    3.01
  10   8 -10    5.13    2.32
  10  16  -1    5.72    2.39
  10  16   0   33.51    2.91
  10  16   2   14.91    2.30
  11   9 -10   23.60    2.14
   0  -6  -1  201.24    3.77
   1 -11  -1  165.13    3.23
   1  -5  -4   46.38    2.51
   1  -1  -4  299.46    4.01
   1   3  -2  195.97    6.32
   2 -14   0    3.47    2.48
   2 -12  -3   22.44    2.42
   2 -12   5   22.49    4.19
   2  -4  -6    5.35    2.58
   2  -4   8   75.24    2.55
   2  -2   8   32.51    1.95
   2   2   7   70.80    2.75
   2   4   6  132.57    2.36
   2   6   4  474.84    4.14
   3  -7  -7   38.68    2.52
   3  -1  -7  115.32    2.13
   3  -1   9  108.31    2.70
   3   3  -6   76.41    3.06
   3   3   8   55.33    1.93
   3   5  -5  186.17    3.63
   3   5   7   24.34    2.06
   4 -10   9   44.19    2.07
   4  -4  10   54.47    2.19
   4  -2  10   20.25    2.21
   4   0  -8   98.66    2.59
   4   8   6   17.26    2.77
   4  10  -1    9.22    3.87
   4  10   3  214.94    3.45
   5 -19   1    4.46    2.31
   5 -17  -4   11.65    2.02
   5 -15  -6   18.99    1.90
   5 -13  -7   31.57    1.57
   5 -11  -8   56.61    2.19
   5  -7  -9  115.09    2.27
   5   3  10   39.31    1.82
   5   7   8   95.19    2.56
   5   9  -5    6.08    4.76
   5  11  -2   44.68    4.58
   5  11   4   20.86    2.06
   6 -20   0   13.64    2.09
   6 -20   1    8.34    2.00
   6 -14   9    1.62    1.95
   6 -12  10   11.03    1.69
   6  -6 -10   61.67    2.05
   6  -4 -10   45.26    1.63
   6  -2 -10    3.21    1.98
   6   2  11   14.26    1.56
   6   8  -7   29.39    3.05
   6  12   4   49.69    2.76
   7 -15  -8    3.90    1.74
   7 -13  -9   11.04    1.85
   7  -5  12    2.14    1.88
   7  -3  12   10.68    1.80
   7  -1  12    6.65    1.86
   7   3 -10   81.87    2.36
   7  11   7   19.65    1.75
   7  13   4   31.09    2.51
   8 -12 -10    9.96    1.32
   8  -8 -11   31.37    1.39
   8   2  12    8.43    2.04
   9  -5 -12   14.42    1.70
   9  -3 -12   13.52    1.83
   9  -1 -12    5.41    1.65
   9   7 -10   17.17    2.38
   9  15   3   11.05    2.28
  10   2 -12    7.48    1.81
  10  10  -9   13.71    2.34
  10  14   6    9.22    2.18
  10  16   1    2.39    2.52
  11   7 -11    8.59    2.05
   0  -6   3  160.05    6.05
   0   0   2 3021.06   10.17
   1  -9  -3    6.51    1.92
   1  -7  -4   96.71    2.92
   1  -1   6  107.22    2.32
   1   3   4   88.15    2.88
   2 -14  -1   25.44    2.62
   2  -6  -6   55.75    2.55
   2  -2  -6  139.58    2.26
   2   2  -5  648.27    4.75
   2   4  -4   91.41    4.41
   3 -15  -3   57.22    2.58
   3 -11  -6   38.82    2.33
   3  -3   9    2.76    1.69
   3   7   5   75.08    2.24
   4 -16  -4   19.98    1.99
   4 -12   8   15.73    2.21
   4  -8  -8    8.05    1.48
   4   2   9   67.42    2.56
   4   4  -7   56.60    2.77
   4   6  -6  316.00    3.90
   4  10   2   11.94    3.03
   5 -19   0   17.02    1.94
   5 -19   2    7.43    2.40
   5  -9  -9   -0.01    1.82
   5  -9  10   11.48    2.07
   5   1  -9   66.14    2.53
   5   5   9   32.82    1.79
   5   9   6   72.68    2.62
   5  11   3   31.07    2.70
   6 -20  -1    2.02    1.82
   6 -18  -5    5.97    1.54
   6 -14  -8   22.58    1.92
   6  -8 -10    8.61    1.89
   6  -8  11    8.15    1.68
   6   0 -10   42.55    2.08
   6   0  11   -1.68    2.20
   6   4  -9   34.80    2.28
   6   4  10   35.04    2.28
   6   8   8   18.01    2.34
   7 -17  -7    7.21    1.70
   7 -11 -10    9.65    1.86
   7  -5 -11   10.42    2.03
   7  -3 -11   -1.49    1.80
   7  -1 -11   11.41    1.83
   7   3  11   16.05    2.16
   8 -10 -11    5.64    1.73
   8   0  12   26.00    1.87
   8   2 -11   26.74    1.52
   8  14  -2    3.13    3.00
   8  14   3   14.46    2.37
   9  -7 -12   -3.06    1.51
   9   9  -9    3.82    2.08
   9  11   8    6.88    2.08
   9  13   6    1.98    2.22
   9  15  -1   12.31    3.01
   9  15   1   10.96    2.69
   9  15   2    7.42    2.31
  10   6 -11    4.20    1.97
  10  12   8   15.29    1.50
  11  11  -9    0.07    2.33
   0  -8   0    2.47    3.75
   0  -8   1  342.54    5.24
   0  -4  -2  217.84    3.95
   1 -11  -2  178.82    3.16
   1  -5   6  109.78    3.13
   1   1   5  385.48    3.48
   2 -12  -4   90.61    2.70
   2 -10  -5   84.83    2.04
   2  -8   7   40.62    2.57
   2   0   7   -0.74    2.74
   2   6   3  227.03    4.25
   3 -13  -5   14.60    2.04
   3 -13   6   20.26    3.43
   3  -9  -7   53.55    2.30
   3  -9   8  114.00    2.53
   3   1  -7  114.76    2.79
   3   1   8   45.02    2.83
   4 -18   0    3.86    2.29
   4 -18   1    5.67    2.17
   4 -14  -6    2.87    2.08
   4 -12  -7   66.63    1.71
   4 -10  -8   25.91    1.95
   4   2  -8   53.32    2.74
   4   4   8   67.95    2.70
   4   6   7   44.15    2.57
   4  10   0  122.60    3.68
   4  10   1  149.16    3.57
   5 -19  -1    6.64    1.99
   5 -17  -5   44.73    2.00
   5   1  10   16.88    1.76
   6 -20  -2   12.65    1.85
   6 -16  -7   -1.58    1.81
   6 -12  -9   -0.37    1.32
   6  -6  11   13.19    2.00
   6  -4  11   24.59    1.90
   6  -2  11    8.78    2.20
   6   6   9   32.65    1.74
   6  10   6   45.21    2.62
   6  12  -2    0.74    3.93
   6  12   3    8.99    2.41
   7  -7 -11   12.31    1.39
   7   5  10   18.76    2.19
   7   7   9   11.13    2.10
   7   9   8   26.27    1.75
   7  11   6    2.45    2.44
   7  13  -2    3.14    3.76
   7  13   3   24.18    1.90
   8  -4 -12    7.53    1.59
   8  -2  12   -1.63    2.02
   8   4  11   14.94    2.07
   8   6 -10   16.69    2.04
   8   8  -9    0.03    2.26
   8  10   8    3.80    1.61
   8  12   6   14.08    2.12
   8  14   2    8.63    2.48
   9   1 -12   -2.14    1.70
   9   5 -11   10.17    1.96
   9   5  11   12.91    2.20
   9  15   0   15.47    2.65
  10  10   9   -0.82    1.97
  10  14   5    8.30    2.18
   0  -6  -2   26.40    3.74
   1  -5  -5  309.65    3.35
   1   3   3  360.10    4.62
   2 -14  -2   65.55    2.63
   2 -14   3    3.45    3.68
   2  -8  -6   49.31    1.83
   2   0  -6  421.50    3.04
   2   2   6   40.21    2.97
   2   4   5  334.82    3.08
   3 -11   7    0.08    2.37
   3  -5  -8   29.04    2.33
   3  -3  -8   12.45    2.46
   3   3   7  242.85    3.25
   3   5   6   42.40    2.07
   3   7   4  247.70    3.51
   4 -18  -1    3.37    2.00
   4  -8   9   75.94    2.34
   4  -6  -9   47.26    2.17
   4  -4  -9   51.30    2.09
   4  -2  -9   67.38    2.38
   4   0   9    8.38    2.52
   4   8   5  510.74    3.26
   5 -19  -2    3.91    1.84
   5 -15  -7    3.53    1.95
   5 -13  -8   11.22    1.83
   5 -11  -9   22.15    1.81
   5 -11   9   25.55    2.21
   5  -5 -10   65.52    2.15
   5  -3 -10  109.66    2.31
   5  -1  10   11.32    2.38
   5   3   9   42.46    2.58
   5   5  -8   33.32    2.58
   5   7   7    8.10    2.63
   5  11  -1  101.05    4.16
   5  11   2   33.93    2.74
   6 -10 -10   18.51    1.64
   6   2 -10   10.51    2.22
   6   2  10   20.27    2.21
   6  12   2    5.40    2.76
   7 -15  -9    4.12    1.66
   7 -13 -10    6.11    1.51
   7  -9 -11    6.08    1.60
   7  -9  11    8.54    1.81
   7   1 -11    7.63    2.06
   7   1  11   26.55    2.07
   7  13   2    7.01    2.57
   8  -6 -12    6.43    1.29
   8  -2 -12    8.73    1.68
   8   4 -11   13.17    2.15
   8   6  10    1.76    1.63
   8   8   9   32.93    1.85
   8  14  -1   12.01    3.19
   8  14   0   17.58    2.95
   8  14   1   -2.47    2.66
   9   7  10    4.27    1.95
   9   9   9    5.81    1.66
   9  13   5   20.29    2.14
  10   4 -12   11.74    1.63
  10  12   7    9.74    2.14
  10  14  -5    4.37    4.22
  11  15   4    3.79    1.79
   0  -8  -1  347.32    4.06
   0  -4   3   84.76    4.54
   0  -2  -2  491.44    4.41
   1 -11  -3   36.06    2.71
   1  -9  -4   94.57    2.09
   1  -7  -5  226.37    2.84
   1  -3  -5   74.31    2.55
   1   1  -4  302.31    4.14
   2 -10   6   43.05    2.99
   2  -6   7   63.03    2.67
   2  -2   7   58.87    2.83
   2   6   2   25.97    4.04
   3 -15  -4   16.51    2.01
   3 -13  -6    7.11    1.97
   3 -11  -7   54.22    2.14
   3  -7  -8   62.41    2.20
   3  -7   8   23.88    2.61
   3  -1  -8   17.84    2.36
   3  -1   8   44.20    2.91
   4 -18  -2    1.25    2.04
   4 -18   2    9.91    2.36
   4 -16  -5   20.94    1.83
   4  -8  -9  126.31    2.36
   5 -19  -3   19.45    1.83
   5 -19   3   -0.44    2.52
   5 -15   7    4.07    2.42
   5  -7 -10   37.07    1.87
   5  -5  10   17.49    2.27
   5  -3  10   38.52    2.38
   5  -1 -10   26.79    2.11
   5   3  -9   37.09    2.40
   5   5   8   52.43    2.46
   5   7  -7   13.99    3.25
   5   9   5    2.08    2.79
   5  11   0   45.33    3.32
   5  11   1   98.42    3.33
   6 -18  -6   22.66    1.62
   6 -14  -9   16.34    1.75
   6 -10  10    6.39    1.99
   6  -6 -11   30.46    1.94
   6  -4 -11   41.01    1.94
   6  -2 -11   50.80    2.10
   6   8   7   37.76    2.60
   6  10   5   54.77    2.61
   6  12  -1   17.91    3.58
   6  12   1   11.50    3.00
   7  -7  11    8.34    1.82
   7  -1  11   25.23    2.32
   7   5 -10   27.15    2.20
   7   7  -9   47.66    2.42
   7   9   7    1.86    2.32
   7  13  -1    7.28    3.40
   7  13   0   52.83    3.27
   7  13   1   82.30    3.10
   8  -8 -12   -3.23    1.24
   8   0 -12   36.28    1.80
   8   2  11   12.01    2.02
   8  10   7    7.66    2.15
   8  12   5   18.98    2.40
   9   3 -12   17.60    1.84
   9  11   7    7.35    2.24
  10  14   4    6.26    2.14
  11  15   3   17.80    1.94
   0  -8   2    5.86    4.87
   1  -1  -5   29.93    3.67
   1  -1   5  396.88    4.05
   1   1   4  267.33    4.09
   2 -14  -3    6.79    2.18
   2 -12  -5   24.33    2.40
   2 -10  -6   -1.93    1.68
   2  -6  -7   32.76    1.83
   2  -4  -7   51.17    1.87
   2  -2  -7   34.01    2.57
   3 -17  -1    5.66    2.14
   3 -17   0    0.52    2.11
   3 -17   1   17.79    2.37
   3  -9  -8   99.53    2.13
   3  -3   8   55.69    2.77
   4 -18  -3   14.45    1.79
   4 -14  -7    4.72    1.80
   4 -12  -8   11.46    1.92
   4  -4   9   70.09    2.55
   4  -2   9   64.20    1.91
   4   0  -9    1.88    1.69
   4   2   8   32.31    2.71
   4   6   6   26.73    2.83
   4   8   4   23.31    2.95
   5 -17  -6   21.70    1.70
   5 -13   8   -1.33    2.26
   5  -9 -10   28.14    1.86
   6 -16  -8   11.95    1.27
   6 -12 -10   36.04    1.78
   6  -8 -11   13.39    1.85
   6   0  10   16.30    2.46
   6   4   9   15.59    1.80
   6   6   8   41.48    2.47
   6  12   0   89.88    3.45
   7 -11 -11    5.47    1.30
   7  -5 -12    9.30    1.75
   7  -5  11   -3.05    2.05
   7  -3 -12    1.50    1.80
   7  -3  11   13.52    2.15
   7   3 -11    0.76    1.88
   7   3  10    9.78    1.77
   7  11   5    2.25    1.80
   8   4  10    7.61    2.15
   8  10  -8    3.74    2.63
   9  -1 -13   -0.34    1.69
   9   3  11   -2.66    1.58
   9  11  -8    4.58    2.89
  10  10   8   11.75    2.18
  11  13   6    0.40    1.51
  11  15  -4    0.97    3.29
  12  16  -2    1.58    2.62
  12  16   0    6.43    2.43
   0  -8  -2    5.94    2.18
   0  -6  -3  152.88    3.82
   0  -4  -3   82.77    2.74
   1 -13  -1   47.65    2.58
   1 -13   0   21.59    2.69
   1  -9  -5   42.74    2.65
   1  -7   5  248.29    4.02
   1   3   2  104.93    4.43
   2 -14  -4   16.16    2.08
   2  -8  -7   33.59    2.20
   2   0   6   97.87    2.93
   2   2  -6  142.07    3.28
   2   4   4   74.97    3.88
   2   6   1  168.65    4.10
   3 -17  -2    8.18    2.13
   3 -15  -5   14.97    2.03
   3   1   7  239.80    3.21
   3   3  -7   24.98    2.77
   3   5   5   38.59    3.14
   3   7   3   87.62    2.53
   4 -16  -6   36.90    1.99
   4 -10  -9   49.71    1.57
   4   4   7    7.87    1.97
   5 -19  -4    6.38    1.63
   5 -15  -8   -4.73    1.63
   5 -13  -9   17.11    1.71
   5   1 -10   25.39    2.22
   5   1   9  111.57    2.15
   5   7   6   56.28    2.64
   5   9   4  326.51    3.47
   6 -12   9    4.57    2.07
   6 -10 -11    2.27    1.77
   6  -8  10   11.84    2.00
   6   0 -11    0.35    1.44
   6   4 -10   33.40    2.15
   6   6  -9   24.14    2.45
   7 -11  10    4.93    1.91
   7  -7 -12    6.35    1.31
   7  -1 -12   -0.22    1.90
   7   5   9    2.34    1.64
   7   7   8   40.46    1.71
   7   9  -8   23.34    2.79
   8   0  11   -0.34    1.52
   8   2 -12   16.31    1.70
   8   6   9   19.12    2.25
   8   8   8   14.91    2.20
   8  12   4   97.63    2.64
   9   1  11   24.03    2.01
   9   5  10    8.20    2.05
   9   7   9   13.66    2.26
   9   9   8    3.07    1.66
   9  13   4   17.28    1.74
  10   6  10    6.64    1.92
  10   8 -11   23.97    2.21
  10   8   9   -6.99    2.13
  10  12  -8    1.67    3.53
  10  12   6   17.22    2.08
  10  14   3    5.70    2.22
  11  15   2   10.66    2.13
  12  16  -1    4.25    2.37
   0  -2  -3   97.05    3.78
   1 -13  -2  161.46    2.88
   1 -13   1   29.44    3.16
   1 -11  -4    5.54    1.89
   1  -5  -6   51.34    2.64
   1  -3  -6   68.57    2.91
   2 -12  -6    9.71    2.06
   2   0  -7    5.45    2.66
   2   2   5  677.80    4.53
   2   6  -1   56.87    5.19
   2   6   0  611.98    5.94
   3 -17  -3   27.61    2.13
   3 -13  -7    9.79    2.10
   3 -11  -8   36.32    2.13
   3  -5  -9   38.36    2.20
   3  -3  -9    9.90    2.05
   3   1  -8   25.44    2.41
   3   3   6  268.91    3.32
   3   5  -6   34.89    3.22
   4 -18  -4   40.35    1.99
   4 -10   8    6.27    2.07
   4  -6 -10   76.50    2.12
   4  -4 -10   24.82    2.03
   4   2  -9   69.14    2.39
   4   4  -8   90.02    2.79
   5 -19  -5   13.87    1.58
   5 -17  -7    1.86    1.78
   5 -11 -10    1.26    1.35
   5  -9   9    4.30    2.06
   5  -5 -11   66.80    2.00
   5  -3 -11   17.21    1.89
   5   3   8   87.37    2.86
   5   5   7   14.73    2.54
   6 -14 -10   17.97    1.69
   6  -6  10   44.71    2.32
   6  -4  10   22.72    2.31
   6  -2  10   14.47    1.72
   6   2   9   85.03    2.47
   6   8   6   11.69    2.58
   6  10   4   39.83    2.95
   7  -9 -12    7.28    1.22
   7   1  10   -1.14    2.27
   7   9   6   20.23    2.46
   7  11   4    0.32    2.61
   8  -6  11    7.15    1.93
   8  -4 -13    2.08    1.20
   8  -4  11   11.96    2.12
   8  -2 -13    0.57    1.69
   8  -2  11    5.88    1.98
   8  10   6   19.96    2.54
   9   7 -11   12.26    2.05
   9  11   6    7.99    2.18
  11  11   7   17.87    2.25
  11  13   5    4.93    2.32
  11  15   1    0.75    2.13
   0 -10  -1  174.93    3.43
   0 -10   0   -1.59    3.31
   0  -8  -3  566.85    3.33
   0  -6  -4  609.11    4.00
   0  -4  -4  113.03    3.55
   1 -13  -3   40.35    2.34
   1  -7  -6  165.65    2.14
   1  -5   5  354.71    3.92
   2 -16  -1   11.18    2.49
   2 -14  -5   48.99    2.12
   2 -10  -7   19.87    1.54
   2  -6  -8  111.34    2.48
   2  -4  -8   22.70    2.37
   2   4  -5  241.43    4.37
   3 -17   2   14.16    2.87
   3 -15  -6   38.55    2.11
   3  -7  -9   35.78    1.56
   3   7   2  410.60    4.27
   4 -16  -7   12.07    1.77
   4 -14  -8    4.94    1.36
   4 -12  -9    3.25    1.76
   4  -8 -10   35.23    1.43
   4  -2 -10   26.57    1.54
   4   0   8  354.01    2.74
   4   6  -7   89.84    3.53
   4   6   5   37.72    3.03
   4   8   3  126.77    3.28
   5  -9 -11    5.79    1.60
   5  -7 -11   12.39    1.35
   5  -1 -11    0.43    1.85
   5  -1   9  110.46    2.06
   6 -16   7    8.97    2.42
   6 -14   8    2.64    1.99
   6 -12 -11    7.42    1.66
   6  -6 -12    0.63    1.80
   6  -4 -12    3.73    1.81
   6   2 -11   48.50    2.19
   6   8  -8    3.21    2.92
   7 -13   9    4.03    1.95
   7  -9  10   14.91    2.04
   7   1 -12   -3.36    1.67
   8   0 -13    1.00    1.59
   8   2  10   19.60    2.27
   8   6 -11    5.26    2.01
   9  -1  11   23.54    2.19
   9   3  10    7.81    2.11
   9   5 -12    9.43    1.69
   9   9 -10   24.93    2.43
   9  13   3   22.38    2.24
  10  10   7   17.86    2.26
  10  12   5    8.08    2.21
  10  14   2   10.18    2.30
  11  15  -3    7.49    3.42
  11  15   0   11.99    2.73
  12  14   4    7.40    1.89
   0 -10  -2   99.49    2.94
   0  -2   2  508.89    6.35
   1 -11  -5  228.73    2.31
   1  -9  -6  114.56    2.58
   1  -1  -6   39.93    2.88
   1   1  -5   31.32    3.71
   1   3  -3  152.74    4.46
   2 -16  -2   28.26    2.26
   2 -16   0   45.82    2.36
   2  -8  -8   16.69    2.16
   2  -8   6   45.61    2.65
   2  -2  -8   78.02    2.62
   2  -2   6   33.42    2.91
   2   4   3  144.47    4.26
   3 -17  -4    6.73    1.86
   3  -9  -9   11.15    1.46
   3  -9   7   31.84    2.38
   3  -1  -9  202.59    2.18
   3  -1   7  256.94    3.09
   4 -18  -5    7.26    1.71
   4 -10 -10   18.30    1.84
   4  -8   8   19.62    2.39
   4  -2   8   32.55    2.81
   4   0 -10   75.64    2.32
   4   2   7   67.24    2.86
   5 -17  -8   12.42    1.46
   5 -15  -9   12.24    1.31
   5 -13 -10   10.26    1.62
   5  -5   9   38.14    2.51
   5  -3   9   47.53    2.37
   5   3 -10  111.73    2.53
   5   5  -9   93.26    2.63
   5   9   3   21.41    2.90
   6  -8 -12    0.12    1.33
   6  -2 -12    5.80    1.40
   6   4   8   17.50    1.75
   6   6   7   37.20    1.97
   7  -5 -13    8.32    1.64
   7  -3 -13    9.52    1.53
   7  -1  10    7.18    1.70
   7   3   9    5.34    1.77
   7   5   8    8.11    2.32
   7   7   7    1.09    2.42
   7  11   3    8.39    2.48
   8   4 -12   11.93    1.92
   8   4   9   16.82    2.31
   8   8 -10   -3.01    2.08
   8   8   7   -7.25    2.47
   8  12   3    5.05    2.57
   9  -5  11   -4.28    1.98
   9  -3  11    0.15    1.98
   9   9   7   11.25    2.20
  10   0  11   -5.71    1.88
  10   4  10    1.44    1.61
  10   6   9   11.78    2.05
  10   8   8   15.31    2.34
  10  10 -10    1.14    2.69
  11   7   9   14.07    2.24
  11   9   8   20.36    1.64
  11  13   4    4.95    2.13
  11  15  -2    2.83    3.10
  11  15  -1   14.81    3.09
  12  12   6    2.39    1.58
   0 -10  -3   98.07    2.42
   0  -8  -4  101.26    2.19
   0  -2  -4  447.28    3.75
   0   0  -2 2867.60    9.63
   1 -13  -4    2.26    2.12
   1  -7  -7    2.71    1.95
   1  -5  -7    1.87    2.02
   1  -1   4  179.92    3.34
   1   1   3  613.13    4.42
   1   3   1  803.80    5.86
   2 -16  -3    4.34    2.13
   2 -14  -6    1.40    1.94
   2 -12  -7  -12.20    2.10
   2 -10  -8   -4.04    1.99
   3 -17  -5    9.26    2.21
   3 -15  -7    2.03    2.16
   3 -13  -8   20.04    1.94
   3 -11  -9   -2.68    2.07
   3   5   4   10.13    2.36
   4 -18  -6   -1.35    2.31
   4 -14  -9    0.64    2.30
   4  -4   8    4.19    2.03
   4   4   6   45.55    2.05
   5 -11 -11   29.97    2.11
   5   1 -11    3.51    2.21
   5   1   8   27.74    2.30
   5   7   5   73.33    2.33
   6 -10 -12   -0.32    1.19
   6 -10   9   11.56    2.09
   6   0 -12   24.62    2.40
   6   0   9    4.89    1.80
   6   8   5    8.73    2.09
   6  10   3   39.04    2.13
   7  -7  10   10.92    2.22
   7  -5  10    3.81    2.25
   7  -3  10    3.60    1.72
   7  -1 -13   10.70    2.45
   7   5 -11   17.02    2.14
   7   7 -10   -1.11    2.36
   8 -10  10   -3.52    2.17
   8   0  10   22.76    2.26
   8   6   8   41.08    1.89
   8  10   5   -1.59    2.31
   9   5   9   17.30    1.77
   9   7   8    1.77    1.75
   9  11   5   47.55    1.94
   9  13   2   15.55    2.55
  10  -2  11   -2.40    2.52
  10  14   1    5.66    2.72
  11  11   6    4.16    2.58
  12  14   3   13.14    2.57
   1  -3  -7    0.45    1.19
   3  -5 -10   -4.78    1.54
   3  -3   7   -1.01    1.17
   3   1   6   70.28    3.05
   4  -6 -11    2.73    1.74
   4  -4 -11    0.79    1.80
   4   8   2    1.24    1.29
   7   9   5    2.60    1.46
   9   1  10   -7.78    2.01
  12  10   7   -2.63    2.06
   0   0   0    0.00    0.00
;
_shelx_hkl_checksum     22070
_shelx_res_file
;
    No_578.res created by SHELXL-2014/7
TITL No_578 in Cc
CELL 0.71073  13.4004  15.6272  10.3817  90.000  95.739  90.000
ZERR   4.00   0.0007   0.0006   0.0005   0.000   0.004   0.000
LATT -7
SYMM X, -Y, 0.5+Z
SFAC C H N SI P CL
UNIT 80 112 8 4 4 4
ACTA
TEMP -100
SIZE 0.44 0.38 0.21
OMIT -3 58.2
L.S. 5
BOND $H
CONF
FMAP 2
PLAN 20
FREE P1 Si1
ACTA
EADP C2 C2A
EADP C3 C3A
EADP C4 C4A
SADI C1 C2 C1 C3 C1 C4 C1 C2A C1 C3A C1 C4A
EADP C6 C6A
EADP C7 C7A
EADP C8 C8A
SADI C5 C6 C5 C7 C5 C8 C5 C6A C5 C7A C5 C8A
REM  WGHT    0.014400    1.084900
WGHT    0.008000    1.424400
FVAR       0.31797   0.75151   0.87777
CL1   6    0.722799    0.340445    0.447208    11.00000    0.07355    0.05665 =
         0.03764    0.00613    0.01263    0.00076
P1    5    0.751396    0.329903    0.659766    11.00000    0.03178    0.03472 =
         0.03604   -0.00218    0.00568   -0.00022
SI1   4    0.635940    0.217209    0.743311    11.00000    0.02981    0.02773 =
         0.03007   -0.00246    0.00303    0.00263
N1    3    0.635886    0.326237    0.711464    11.00000    0.03157    0.02950 =
         0.03796   -0.00086    0.00754    0.00737
N2    3    0.753445    0.223374    0.684158    11.00000    0.03116    0.03908 =
         0.03444    0.00120    0.00661    0.00921
C1    1    0.562600    0.396210    0.714945    11.00000    0.03450    0.03197 =
         0.05480   -0.00519    0.00692    0.00818
PART   1
C2    1    0.487923    0.387964    0.590458    21.00000    0.04130    0.04483 =
         0.08817   -0.00476   -0.01315    0.01460
AFIX 137
H21   2    0.434786    0.430888    0.592471    21.00000   -1.50000
H22   2    0.458184    0.330615    0.586709    21.00000   -1.50000
H23   2    0.523849    0.397204    0.513926    21.00000   -1.50000
AFIX   0
C3    1    0.504935    0.384533    0.831714    21.00000    0.06656    0.06251 =
         0.09775    0.00421    0.04114    0.02555
AFIX 137
H31   2    0.450798    0.426847    0.829188    21.00000   -1.50000
H32   2    0.550304    0.392396    0.910889    21.00000   -1.50000
H33   2    0.476337    0.326792    0.830729    21.00000   -1.50000
AFIX   0
C4    1    0.614028    0.482496    0.709142    21.00000    0.04595    0.03547 =
         0.07638   -0.00667   -0.00108    0.00808
AFIX 137
H41   2    0.563842    0.528163    0.708255    21.00000   -1.50000
H42   2    0.648427    0.485809    0.630310    21.00000   -1.50000
H43   2    0.663010    0.489213    0.785114    21.00000   -1.50000
AFIX   0
PART   2
C2A   1    0.582484    0.434030    0.854631   -21.00000    0.04130    0.04483 =
         0.08817   -0.00476   -0.01315    0.01460
AFIX 137
H24   2    0.540303    0.484652    0.862209   -21.00000   -1.50000
H25   2    0.653254    0.450206    0.871299   -21.00000   -1.50000
H26   2    0.566354    0.390929    0.917913   -21.00000   -1.50000
AFIX   0
C3A   1    0.579026    0.464267    0.619191   -21.00000    0.06656    0.06251 =
         0.09775    0.00421    0.04114    0.02555
AFIX 137
H34   2    0.528828    0.509460    0.623969   -21.00000   -1.50000
H35   2    0.572765    0.439706    0.531900   -21.00000   -1.50000
H36   2    0.646308    0.488484    0.638603   -21.00000   -1.50000
AFIX   0
C4A   1    0.455820    0.360983    0.711646   -21.00000    0.04595    0.03547 =
         0.07638   -0.00667   -0.00108    0.00808
AFIX 137
H44   2    0.408632    0.408478    0.716814   -21.00000   -1.50000
H45   2    0.451383    0.322410    0.785282   -21.00000   -1.50000
H46   2    0.439064    0.329503    0.630729   -21.00000   -1.50000
AFIX   0
PART   0
C5    1    0.838409    0.163824    0.674908    11.00000    0.03605    0.04615 =
         0.05785   -0.00254    0.00824    0.01598
PART 1
C6    1    0.936017    0.211537    0.685394    31.00000    0.03013    0.06967 =
         0.15114   -0.03180    0.00198    0.01027
AFIX 137
H61   2    0.990650    0.171832    0.672059    31.00000   -1.50000
H62   2    0.948007    0.237390    0.771554    31.00000   -1.50000
H63   2    0.933162    0.256560    0.619418    31.00000   -1.50000
AFIX   0
C7    1    0.822887    0.117728    0.544812    31.00000    0.06087    0.06673 =
         0.08659   -0.02527    0.01967    0.02411
AFIX 137
H71   2    0.878008    0.077330    0.537730    31.00000   -1.50000
H72   2    0.821548    0.159718    0.474548    31.00000   -1.50000
H73   2    0.759140    0.086541    0.538635    31.00000   -1.50000
AFIX   0
C8    1    0.835042    0.095212    0.778508    31.00000    0.06236    0.07172 =
         0.09358    0.02554    0.02418    0.04325
AFIX 137
H81   2    0.882101    0.049266    0.762793    31.00000   -1.50000
H82   2    0.766999    0.071807    0.775477    31.00000   -1.50000
H83   2    0.853858    0.120400    0.863939    31.00000   -1.50000
AFIX   0
PART 2
C6A   1    0.798876    0.074553    0.646988   -31.00000    0.03013    0.06967 =
         0.15114   -0.03180    0.00198    0.01027
AFIX  33
H64   2    0.855218    0.035270    0.640911   -31.00000   -1.50000
H65   2    0.759938    0.056014    0.717004   -31.00000   -1.50000
H66   2    0.755815    0.074438    0.564930   -31.00000   -1.50000
AFIX   0
C7A   1    0.890398    0.159578    0.813904   -31.00000    0.06087    0.06673 =
         0.08659   -0.02527    0.01967    0.02411
AFIX  33
H74   2    0.948216    0.121002    0.816361   -31.00000   -1.50000
H75   2    0.913101    0.216915    0.841567   -31.00000   -1.50000
H76   2    0.842965    0.138115    0.872248   -31.00000   -1.50000
AFIX   0
C8A   1    0.914853    0.216484    0.608391   -31.00000    0.06236    0.07172 =
         0.09358    0.02554    0.02418    0.04325
AFIX  33
H84   2    0.974183    0.181377    0.598384   -31.00000   -1.50000
H85   2    0.884794    0.234951    0.522978   -31.00000   -1.50000
H86   2    0.934504    0.266826    0.661243   -31.00000   -1.50000
AFIX   0
PART 0
C9    1    0.645246    0.189092    0.918552    11.00000    0.03603    0.03819 =
         0.03106   -0.00144    0.00415    0.00158
C10   1    0.696330    0.244755    1.007025    11.00000    0.04632    0.05012 =
         0.04044   -0.00417    0.00573   -0.00337
AFIX  43
H101  2    0.720989    0.297524    0.977631    11.00000   -1.20000
AFIX   0
C11   1    0.711731    0.223910    1.138458    11.00000    0.05519    0.07353 =
         0.03379   -0.00839   -0.00304   -0.00706
AFIX  43
H111  2    0.745994    0.262724    1.197869    11.00000   -1.20000
AFIX   0
C12   1    0.677413    0.147454    1.181725    11.00000    0.06129    0.09001 =
         0.02756    0.00839    0.00197   -0.00164
AFIX  43
H121  2    0.687702    0.133769    1.271227    11.00000   -1.20000
AFIX   0
C13   1    0.628598    0.090859    1.097261    11.00000    0.07103    0.06330 =
         0.04507    0.01596    0.00893    0.00404
AFIX  43
H131  2    0.605153    0.037905    1.127599    11.00000   -1.20000
AFIX   0
C14   1    0.613413    0.111534    0.965673    11.00000    0.05327    0.04118 =
         0.04064    0.00386    0.00327   -0.00468
AFIX  43
H141  2    0.580497    0.071540    0.906999    11.00000   -1.20000
AFIX   0
C15   1    0.537040    0.153932    0.645725    11.00000    0.03631    0.02910 =
         0.03846    0.00183   -0.00209    0.00327
C16   1    0.453685    0.119420    0.697225    11.00000    0.03799    0.05534 =
         0.05391    0.00346    0.00162   -0.00697
AFIX  43
H161  2    0.445186    0.128214    0.786012    11.00000   -1.20000
AFIX   0
C17   1    0.383064    0.072407    0.620289    11.00000    0.04243    0.06416 =
         0.07737    0.01564   -0.00695   -0.01210
AFIX  43
H171  2    0.327389    0.048251    0.657134    11.00000   -1.20000
AFIX   0
C18   1    0.393178    0.060444    0.490060    11.00000    0.05416    0.05065 =
         0.07779    0.00207   -0.02755   -0.00988
AFIX  43
H181  2    0.345180    0.027409    0.438029    11.00000   -1.20000
AFIX   0
C19   1    0.473159    0.096647    0.436164    11.00000    0.06447    0.04873 =
         0.04294   -0.00877   -0.01403    0.00546
AFIX  43
H191  2    0.479559    0.089928    0.346415    11.00000   -1.20000
AFIX   0
C20   1    0.544164    0.142894    0.513639    11.00000    0.04578    0.03829 =
         0.03983   -0.00287   -0.00147    0.00267
AFIX  43
H201  2    0.599036    0.167684    0.475836    11.00000   -1.20000
AFIX   0
HKLF 4
REM  No_578 in Cc
REM R1 =  0.0625 for    4920 Fo > 4sig(Fo)  and  0.0799 for all    5765 data
REM    255 parameters refined using     32 restraints
END
WGHT      0.0157      3.4968
REM Highest difference peak  0.264,  deepest hole -0.269,  1-sigma level  0.055
Q1    1   0.7557  0.2754  0.7020  11.00000  0.05    0.26
Q2    1   0.6454  0.2781  0.7130  11.00000  0.05    0.25
Q3    1   0.5751  0.1906  0.6746  11.00000  0.05    0.23
Q4    1   0.5974  0.3689  0.7018  11.00000  0.05    0.22
Q5    1   0.5940  0.2691  0.7459  11.00000  0.05    0.21
Q6    1   0.9010  0.1715  0.8415  11.00000  0.05    0.21
Q7    1   0.8964  0.1936  0.5417  11.00000  0.05    0.21
Q8    1   0.6844  0.2241  0.4420  11.00000  0.05    0.21
Q9    1   0.8579  0.2968  1.2193  11.00000  0.05    0.20
Q10   1   0.6427  0.0159  1.1740  11.00000  0.05    0.20
Q11   1   0.7845  0.2778  0.6394  11.00000  0.05    0.20
Q12   1   0.4175  0.1220  0.6386  11.00000  0.05    0.20
Q13   1   0.6456  0.1853  0.8446  11.00000  0.05    0.19
Q14   1   0.9050  0.0365  0.6013  11.00000  0.05    0.19
Q15   1   0.7655  0.3178  0.5391  11.00000  0.05    0.19
Q16   1   0.5964  0.3407  0.6336  11.00000  0.05    0.19
Q17   1   0.4623  0.0466  0.4505  11.00000  0.05    0.19
Q18   1   0.5925  0.4355  0.7143  11.00000  0.05    0.18
Q19   1   0.8601  0.2527  0.5375  11.00000  0.05    0.18
Q20   1   0.4450  0.0086  0.7358  11.00000  0.05    0.18
;
_shelx_res_checksum     87833
data_global
_journal_date_recd_electronic     2019-02-08
_journal_date_accepted     2019-02-20
_journal_name_full     'Acta Crystallographica, Section E'
_journal_year     2019
_journal_volume     75
_journal_issue      3
_journal_page_first     405
_journal_page_last     409
_journal_paper_category     GO
_journal_paper_doi     10.1107/S2056989019002627
_journal_coeditor_code     PK2614
_publ_contact_author_name     'Walter Frank'
_publ_contact_author_address
;
Institut f\"ur Anorganische Chemie und Strukturchemie
Lehrstuhl II: Material- und Strukturforschung
Heinrich-Heine-Universit\"at D\"usseldorf
Universit\"atsstrasse 1
D-40225 D\"usseldorf
Germany
;
_publ_contact_author_email     'wfrank@hhu.de'
_publ_contact_author_fax     '+49 211 81 14146'
_publ_contact_author_phone     '+49 211 81 13135'
_publ_section_title
;\
Synthesis and crystal structure of
1,3-di-<i>tert</i>-butyl-2-chloro-4,4-diphenyl-1,3,2\l^3^,4-\
diazaphosphasiletidine
;
_publ_section_title_footnote     .
loop_
    _publ_author_name
    _publ_author_address
    'Dennis Mo'
;
     Institut f\"ur Anorganische Chemie und Strukturchemie
     Lehrstuhl II: Material- und Strukturforschung
     Heinrich-Heine-Universit\"at D\"usseldorf
     Universit\"atsstrasse 1
     D-40225 D\"usseldorf
     Germany
;
    'Walter Frank'
;
     Institut f\"ur Anorganische Chemie und Strukturchemie
     Lehrstuhl II: Material- und Strukturforschung
     Heinrich-Heine-Universit\"at D\"usseldorf
     Universit\"atsstrasse 1
     D-40225 D\"usseldorf
     Germany
;
_publ_section_synopsis
;
A new <i>Si</i>,<i>Si</i>-diphenyl-, <i>P</i>-chlorofunctionalized
diazaphosphasiletidine has been synthesized. The crystal structure of the
highly moisture-sensitive four-membered heterocyclic molecular compound,
which has a remarkably elongated P---Cl bond, is described and compared with
 related compounds and their arrangement of molecules in the solid state.
;
