# Supplementary material for: Synthesis and crystal structure of 1,3-di-tert-butyl-2-chloro-4,4-diphenyl-1,3,2λ3,4-di­aza­phospha­siletidine
Source: Acta Crystallogr E Crystallogr Commun. 2019 Feb 28;75(Pt 3):405–9. doi: 10.1107/S2056989019002627 (PMC6399688; doi:10.1107/S2056989019002627)
Supplement: Supplementary file 2 [file e-75-00405-Isup2.hkl]

data_I                                                                          
_shelx_title ' No_578 in Cc'                                                    
_shelx_refln_list_code          4                                               
_shelx_F_calc_maximum      211.98                                               
_exptl_crystal_F_000       832.00                                               
_reflns_d_resolution_high  0.7308                                               
                                                                                
loop_                                                                           
 _space_group_symop_operation_xyz                                               
 'x, y, z'                                                                      
 'x, -y, z+1/2'                                                                 
 'x+1/2, y+1/2, z'                                                              
 'x+1/2, -y+1/2, z+1/2'                                                         
                                                                                
_cell_length_a    13.4004                                                       
_cell_length_b    15.6272                                                       
_cell_length_c    10.3817                                                       
_cell_angle_alpha  90.000                                                       
_cell_angle_beta   95.739                                                       
_cell_angle_gamma  90.000                                                       
                                                                                
_shelx_F_squared_multiplier     1.000                                           
                                                                                
loop_                                                                           
 _refln_index_h                                                                 
 _refln_index_k                                                                 
 _refln_index_l                                                                 
 _refln_F_squared_calc                                                          
 _refln_F_squared_meas                                                          
 _refln_F_squared_sigma                                                         
 _refln_observed_status                                                         
   2   0 -14        145.10        134.89        17.92 o                         
   4   0 -14         77.34        108.82        14.50 o                         
  -1   1 -14         24.29         11.00        13.14 o                         
   1   1 -14         65.54         52.66        16.10 o                         
   3   1 -14        166.99        176.45        20.03 o                         
   0   2 -14         56.92         50.70        15.90 o                         
   2   2 -14         19.92         41.92        14.17 o                         
   4   2 -14         14.08         35.55        20.18 o                         
   1   3 -14        196.58        173.72        15.31 o                         
   3   3 -14        368.74        341.32        15.53 o                         
  -5   1 -13         40.56         41.58        18.70 o                         
  -3   1 -13         46.61         52.55        20.23 o                         
  -1   1 -13        156.81        118.07        18.53 o                         
   1   1 -13        354.93        370.51        16.88 o                         
   3   1 -13        136.77        123.76        12.45 o                         
   5   1 -13          2.78        -13.09        11.16 o                         
   7   1 -13         16.62         37.67        35.29 o                         
  -4   2 -13        137.07        132.60        17.52 o                         
  -2   2 -13        213.22        235.15        18.42 o                         
   0   2 -13         15.45         66.02        25.37 o                         
   2   2 -13         60.78         62.58        13.04 o                         
   4   2 -13         98.67         96.83        10.59 o                         
   6   2 -13         17.00         24.31        30.02 o                         
   8   2 -13          4.14          5.29        10.32 o                         
  -5   3 -13         37.50         26.68        19.48 o                         
  -3   3 -13         38.54         50.32        15.26 o                         
  -1   3 -13         70.58         68.46        15.18 o                         
   1   3 -13         78.97        107.99        15.15 o                         
   3   3 -13         65.15         75.22        14.72 o                         
   5   3 -13         36.82         60.22        10.41 o                         
   7   3 -13         21.00         77.15        14.43 o                         
  -4   4 -13        179.87        223.46        41.29 o                         
  -2   4 -13         31.01          9.19        24.97 o                         
   0   4 -13          9.44          4.43        15.09 o                         
   2   4 -13        114.77         90.95        21.51 o                         
   4   4 -13        227.88        224.98        29.47 o                         
   6   4 -13         54.48         37.32        11.58 o                         
   8   4 -13         19.29         51.77        25.98 o                         
  -3   5 -13         63.13         47.75        27.69 o                         
  -1   5 -13         12.61         34.22        16.76 o                         
   1   5 -13         73.87        106.30        39.07 o                         
   3   5 -13         67.44         64.71        13.68 o                         
   5   5 -13        121.94        209.83        30.31 o                         
   7   5 -13         65.91         72.79        10.37 o                         
  -2   6 -13         61.11         52.03        14.96 o                         
   0   6 -13        113.76        102.35        14.21 o                         
   2   6 -13        139.80        132.52        15.73 o                         
   4   6 -13        131.91         55.68        17.11 o                         
   6   6 -13         52.49         56.52        10.68 o                         
  -1   7 -13         67.00         76.61        16.37 o                         
   1   7 -13         42.62        113.71        32.14 o                         
   3   7 -13         62.36         53.21        16.52 o                         
   5   7 -13         82.01         49.29        17.65 o                         
   0   8 -13        189.60        223.23        15.92 o                         
   2   8 -13        142.67        174.58        12.86 o                         
   4   8 -13        130.45        159.97        51.73 o                         
  -8   0 -12        212.05        165.52        35.21 o                         
  -6   0 -12         17.26         12.00        23.80 o                         
  -4   0 -12         45.79         33.23        25.63 o                         
  -2   0 -12         19.13         23.04        22.86 o                         
   0   0 -12        151.37        141.47        18.59 o                         
   2   0 -12        182.44        177.05        23.09 o                         
   4   0 -12        181.18        170.81        24.83 o                         
   6   0 -12        247.55        246.04        16.08 o                         
   8   0 -12        359.30        375.63        17.65 o                         
  10   0 -12        148.22        190.10        16.91 o                         
  -7   1 -12         29.75         51.21        18.55 o                         
  -5   1 -12         21.81         36.72        17.40 o                         
  -3   1 -12         69.14         86.32        17.79 o                         
  -1   1 -12         51.01         49.43        16.77 o                         
   1   1 -12         27.19         23.18        12.66 o                         
   3   1 -12         44.75         30.94        10.29 o                         
   5   1 -12          5.49          0.99        18.05 o                         
   7   1 -12          3.49         -4.87         9.48 o                         
   9   1 -12         28.54         40.48        26.64 o                         
  11   1 -12         90.99         64.40        24.37 o                         
  -8   2 -12         46.31         57.16        15.93 o                         
  -6   2 -12         88.25         61.54        16.83 o                         
  -4   2 -12         35.62         62.93        16.90 o                         
  -2   2 -12         27.91         52.79        37.44 o                         
   0   2 -12        180.94        176.49        17.22 o                         
   2   2 -12        203.99        186.01        12.89 o                         
   4   2 -12         83.01         98.62        10.56 o                         
   6   2 -12         82.48         89.04        17.43 o                         
   8   2 -12        109.45        131.62        20.04 o                         
  10   2 -12         95.43         85.88        11.89 o                         
  -7   3 -12         65.50         65.85        19.19 o                         
  -5   3 -12        152.23        152.49        16.96 o                         
  -3   3 -12        170.62        219.04        34.47 o                         
  -1   3 -12         82.15         94.34        26.51 o                         
   1   3 -12        104.30        102.71        14.37 o                         
   3   3 -12        147.66        173.01        19.31 o                         
   5   3 -12         50.57         37.52        15.37 o                         
   7   3 -12          4.60          3.61        13.93 o                         
   9   3 -12        127.74        139.80        16.86 o                         
  -6   4 -12         73.10         85.69        39.91 o                         
  -4   4 -12        181.28        173.38        16.38 o                         
  -2   4 -12         61.89        137.44        47.33 o                         
   0   4 -12        147.99        175.06        43.22 o                         
   2   4 -12         95.22        131.44        40.40 o                         
   4   4 -12         58.80         80.07        11.40 o                         
   6   4 -12          9.10         40.22        14.02 o                         
   8   4 -12         34.60         74.25        20.52 o                         
  10   4 -12         69.19        117.99        12.70 o                         
  -7   5 -12         62.77          5.04        19.09 o                         
  -5   5 -12        324.39        314.97        16.44 o                         
  -3   5 -12        126.72        167.34        35.56 o                         
  -1   5 -12         87.45         70.15        15.27 o                         
   1   5 -12        185.04        191.18        14.91 o                         
   3   5 -12        158.02        137.97        47.47 o                         
   5   5 -12        173.10        182.67        15.51 o                         
   7   5 -12         63.08         82.47        10.82 o                         
   9   5 -12         88.84        119.16        10.74 o                         
  -6   6 -12         84.39         80.76        36.99 o                         
  -4   6 -12         71.41         90.49        14.82 o                         
  -2   6 -12        106.15        124.96        36.59 o                         
   0   6 -12          1.84          2.49        14.42 o                         
   2   6 -12         13.57         32.24        17.90 o                         
   4   6 -12        102.51         74.20        18.79 o                         
   6   6 -12         11.04          0.47        11.06 o                         
   8   6 -12         66.43         71.36        14.88 o                         
  -5   7 -12        136.55        155.75        14.09 o                         
  -3   7 -12         73.30         84.63        39.17 o                         
  -1   7 -12         27.64        -18.40        18.10 o                         
   1   7 -12         38.48         41.64        15.63 o                         
   3   7 -12         73.48         82.73        41.10 o                         
   5   7 -12        114.13        115.25        28.19 o                         
   7   7 -12         66.24         54.84        23.42 o                         
   9   7 -12         36.77         72.62        37.73 o                         
  -4   8 -12          3.18         68.34        17.70 o                         
  -2   8 -12         20.44         57.07        16.42 o                         
   0   8 -12         55.13         39.45        28.48 o                         
   2   8 -12         10.30         10.48        15.48 o                         
   4   8 -12         21.96         33.42        12.31 o                         
   6   8 -12         35.02          4.01         9.08 o                         
   8   8 -12          6.92        -13.46        10.10 o                         
  -3   9 -12         15.57         49.50        29.62 o                         
  -1   9 -12         28.56         44.87        84.86 o                         
   1   9 -12          7.90         53.01        12.19 o                         
   3   9 -12         55.36         68.89        14.98 o                         
   5   9 -12         10.83         25.39        13.37 o                         
   7   9 -12         42.49         65.32        11.08 o                         
  -2  10 -12         73.61         79.17        13.38 o                         
   0  10 -12         15.53         41.15        17.21 o                         
   2  10 -12         41.65         -7.17        12.79 o                         
   4  10 -12         36.28         35.51        29.42 o                         
   6  10 -12          9.13          5.89        21.25 o                         
  -1  11 -12         14.33          1.19        21.17 o                         
   1  11 -12         66.51         92.29        31.50 o                         
   3  11 -12         57.56         92.58        50.54 o                         
  -9   1 -11        181.71        156.95        16.87 o                         
  -7   1 -11        219.96        190.13        16.68 o                         
  -5   1 -11        176.53        156.70        17.22 o                         
  -3   1 -11        214.40        231.73        17.85 o                         
  -1   1 -11        219.54        278.45        15.78 o                         
   1   1 -11        708.32        681.22        16.13 o                         
   3   1 -11        344.72        330.45        11.95 o                         
   5   1 -11         15.03         17.26        10.63 o                         
   7   1 -11        130.16        150.67        43.53 o                         
   9   1 -11        379.62        374.36         9.57 o                         
  11   1 -11        264.54        263.34        27.08 o                         
 -10   2 -11         45.32         61.54        21.86 o                         
  -8   2 -11         41.39         30.96        21.17 o                         
  -6   2 -11         65.12         90.79        22.65 o                         
  -4   2 -11        220.48        203.12        18.16 o                         
  -2   2 -11         19.65         35.73        16.30 o                         
   0   2 -11         52.04         67.50        17.39 o                         
   2   2 -11        393.77        378.17        17.44 o                         
   4   2 -11        448.09        496.39        18.46 o                         
   6   2 -11        492.16        499.55        12.71 o                         
   8   2 -11        281.49        274.85        20.90 o                         
  10   2 -11        150.40        163.50        20.45 o                         
  12   2 -11        173.47        174.04        37.49 o                         
  -9   3 -11          2.86         -1.38        19.98 o                         
  -7   3 -11        110.21        143.81        23.34 o                         
  -5   3 -11        116.86        120.67        17.51 o                         
  -3   3 -11         38.42         57.52        18.04 o                         
  -1   3 -11        119.17         92.31        16.35 o                         
   1   3 -11        349.93        304.30        43.86 o                         
   3   3 -11        168.66        154.15        11.23 o                         
   5   3 -11        189.17        182.48        15.78 o                         
   7   3 -11          9.92          0.59         9.94 o                         
   9   3 -11         14.99        -17.36        11.57 o                         
  11   3 -11         99.84        127.71        20.73 o                         
  -8   4 -11         86.80         81.40        23.24 o                         
  -6   4 -11        174.89        172.19        21.86 o                         
  -4   4 -11        168.02        152.40        16.43 o                         
  -2   4 -11         83.24         96.69        34.81 o                         
   0   4 -11         94.99        120.00        35.41 o                         
   2   4 -11        445.40        410.14        60.63 o                         
   4   4 -11        781.85        752.23       194.99 o                         
   6   4 -11        490.84        470.98        57.49 o                         
   8   4 -11         87.76        157.86        24.27 o                         
  10   4 -11        106.97        123.22        12.35 o                         
  12   4 -11        211.07        179.48         8.19 o                         
  -9   5 -11          0.81         -6.03        19.78 o                         
  -7   5 -11          2.56         13.25        20.08 o                         
  -5   5 -11         60.38         65.28        20.57 o                         
  -3   5 -11         12.26         22.41        17.06 o                         
  -1   5 -11         23.89         12.38        15.20 o                         
   1   5 -11        327.43        298.62        16.27 o                         
   3   5 -11        582.78        537.25        21.96 o                         
   5   5 -11        608.05        642.30        13.00 o                         
   7   5 -11        134.09        142.63        11.81 o                         
   9   5 -11         63.91         93.64        18.27 o                         
  11   5 -11        191.19        192.84        26.24 o                         
  -8   6 -11         30.82         16.22        19.39 o                         
  -6   6 -11        113.75         92.28        20.57 o                         
  -4   6 -11        102.70        142.36        45.05 o                         
  -2   6 -11        154.93        153.99        15.92 o                         
   0   6 -11        194.85        178.82        18.30 o                         
   2   6 -11        192.04        124.49        28.44 o                         
   4   6 -11        220.50        177.93        33.69 o                         
   6   6 -11        237.80        270.29        19.34 o                         
   8   6 -11         74.73        103.56        15.58 o                         
  10   6 -11         66.42         52.21         9.71 o                         
  -7   7 -11         49.48        111.07        17.01 o                         
  -5   7 -11          7.45          1.38        20.67 o                         
  -3   7 -11         27.31         57.86        19.58 o                         
  -1   7 -11         69.53         31.06        19.98 o                         
   1   7 -11         61.39        100.19        33.97 o                         
   3   7 -11        257.30        286.17        41.29 o                         
   5   7 -11        133.03        131.51        14.55 o                         
   7   7 -11         95.13        119.25        10.33 o                         
   9   7 -11        134.36        111.93        12.97 o                         
  11   7 -11        164.72        185.54        28.64 o                         
  -6   8 -11         85.88        112.16        18.40 o                         
  -4   8 -11         89.48        107.38        14.29 o                         
  -2   8 -11        112.26         87.12        15.16 o                         
   0   8 -11        105.12         76.07        13.33 o                         
   2   8 -11        105.32        120.81        14.33 o                         
   4   8 -11          1.09         14.63        13.22 o                         
   6   8 -11         41.44        111.58        12.90 o                         
   8   8 -11        328.44        332.47        28.03 o                         
  10   8 -11        298.23        278.30        19.84 o                         
  -7   9 -11         38.23         13.65        17.31 o                         
  -5   9 -11         54.77         87.63        18.10 o                         
  -3   9 -11          5.97         10.32        15.23 o                         
  -1   9 -11          9.77         65.35        35.31 o                         
   1   9 -11         90.02        123.23        27.89 o                         
   3   9 -11         74.29         31.31        29.62 o                         
   5   9 -11         73.10         81.40         9.24 o                         
   7   9 -11         33.50         59.19        10.47 o                         
   9   9 -11         20.00         22.62        10.72 o                         
  -6  10 -11         86.11        166.85        16.32 o                         
  -4  10 -11         17.43        -14.67        12.12 o                         
  -2  10 -11         40.89        124.07        52.67 o                         
   0  10 -11         27.35          1.14        26.90 o                         
   2  10 -11         48.75         75.26        12.48 o                         
   4  10 -11         20.06         77.54        13.23 o                         
   6  10 -11         26.19         35.30        17.84 o                         
   8  10 -11        123.14        128.81        25.35 o                         
  -5  11 -11         20.92         -4.25        15.43 o                         
  -3  11 -11          4.82         -9.31        34.17 o                         
  -1  11 -11         28.64         35.55        13.57 o                         
   1  11 -11         70.61         87.13        31.55 o                         
   3  11 -11        324.44        284.95        14.49 o                         
   5  11 -11        284.46        260.72        24.94 o                         
   7  11 -11         77.77        103.43        18.20 o                         
  -2  12 -11         32.13         48.69        12.61 o                         
   0  12 -11         21.50         16.99        12.62 o                         
   2  12 -11         69.16         83.21        35.61 o                         
   4  12 -11        113.69        127.18        13.63 o                         
   6  12 -11         13.94         63.17        23.81 o                         
  -1  13 -11         14.16         43.81        29.82 o                         
   1  13 -11         56.70         94.58        21.76 o                         
   3  13 -11        180.79        204.76        28.53 o                         
 -10   0 -10        123.85        123.04        21.56 o                         
  -8   0 -10        263.89        291.57        24.33 o                         
  -6   0 -10        117.75         96.23        25.91 o                         
  -4   0 -10        145.84        119.71        19.30 o                         
  -2   0 -10         92.48         95.70        20.56 o                         
   0   0 -10        732.72        748.31        20.94 o                         
   2   0 -10       2343.72       2330.95        82.34 o                         
   4   0 -10        784.03        771.50        27.45 o                         
   6   0 -10        370.16        412.63        15.55 o                         
   8   0 -10        318.24        317.42        12.46 o                         
  10   0 -10        599.21        587.36        34.22 o                         
  12   0 -10        737.59        721.20        13.80 o                         
  14   0 -10        224.71        226.33        37.73 o                         
 -11   1 -10         37.94         52.58        35.61 o                         
  -9   1 -10          1.12          2.10        15.30 o                         
  -7   1 -10         12.98         -2.30        18.04 o                         
  -5   1 -10        150.84        168.16        17.90 o                         
  -3   1 -10        152.91        172.67        16.04 o                         
  -1   1 -10         91.92        100.68        14.11 o                         
   1   1 -10        124.18        131.96        13.20 o                         
   3   1 -10        504.85        463.99        19.02 o                         
   5   1 -10        241.17        270.73        15.14 o                         
   7   1 -10        207.58        194.23        10.73 o                         
   9   1 -10         89.00        154.76        14.11 o                         
  11   1 -10         11.62         14.00        18.80 o                         
  13   1 -10         18.85         37.44        21.76 o                         
 -10   2 -10         33.78         65.99        31.45 o                         
  -8   2 -10        192.80        180.50        29.47 o                         
  -6   2 -10        146.22        154.00        26.61 o                         
  -4   2 -10        143.61        196.93        25.27 o                         
  -2   2 -10         99.28        115.75        33.97 o                         
   0   2 -10        466.19        456.59        16.81 o                         
   2   2 -10        692.80        686.78        14.50 o                         
   4   2 -10        301.69        307.93        34.91 o                         
   6   2 -10         55.63         76.79        18.85 o                         
   8   2 -10        127.02        160.71        12.31 o                         
  10   2 -10        406.63        400.64        16.22 o                         
  12   2 -10        302.23        303.94        23.34 o                         
  14   2 -10         65.60         44.37        16.07 o                         
 -11   3 -10         82.08         73.87        15.04 o                         
  -9   3 -10         43.22         36.72        17.34 o                         
  -7   3 -10         75.84        108.20        21.56 o                         
  -5   3 -10        319.03        332.42        24.13 o                         
  -3   3 -10        605.62        675.64        19.64 o                         
  -1   3 -10        565.85        512.65        56.52 o                         
   1   3 -10        269.64        264.07        19.98 o                         
   3   3 -10        931.16        900.78        15.74 o                         
   5   3 -10       1182.69       1168.22        84.08 o                         
   7   3 -10        921.55        877.68        32.16 o                         
   9   3 -10        203.09        217.79        23.41 o                         
  11   3 -10         17.57         46.11        25.54 o                         
  13   3 -10         87.43        116.07        20.90 o                         
 -10   4 -10          3.71        -26.51        19.68 o                         
  -8   4 -10         21.65         75.46        21.46 o                         
  -6   4 -10        233.37        247.16        22.45 o                         
  -4   4 -10        612.40        645.95        24.53 o                         
  -2   4 -10        660.53        684.03        18.26 o                         
   0   4 -10         68.70         97.86        75.02 o                         
   2   4 -10         86.97         64.68        27.59 o                         
   4   4 -10        317.37        316.23        31.42 o                         
   6   4 -10        420.79        411.32        29.64 o                         
   8   4 -10        140.08        188.55        38.20 o                         
  10   4 -10         59.34         48.74        18.90 o                         
  12   4 -10         97.65        110.55        10.21 o                         
  -9   5 -10         75.58         73.59        20.18 o                         
  -7   5 -10         38.37         44.71        21.56 o                         
  -5   5 -10        225.70        213.24        22.35 o                         
  -3   5 -10        509.90        538.43        25.37 o                         
  -1   5 -10        344.84        304.85        24.38 o                         
   1   5 -10         12.27         10.58        19.19 o                         
   3   5 -10        321.00        201.90        59.88 o                         
   5   5 -10        577.50        596.68        34.37 o                         
   7   5 -10        216.04        248.04        15.82 o                         
   9   5 -10         39.72        107.55        29.30 o                         
  11   5 -10         67.58         38.47         9.88 o                         
  13   5 -10         58.46         69.76        23.47 o                         
 -10   6 -10          2.91         -8.80        16.81 o                         
  -8   6 -10         65.85         23.14        18.20 o                         
  -6   6 -10        429.71        392.06        20.47 o                         
  -4   6 -10        539.00        526.08        23.04 o                         
  -2   6 -10        281.67        327.57        21.66 o                         
   0   6 -10        358.69        309.43        16.25 o                         
   2   6 -10        649.02        567.34        23.00 o                         
   4   6 -10        697.27        739.39        14.13 o                         
   6   6 -10        611.34        584.30        12.77 o                         
   8   6 -10        112.26        146.15        19.12 o                         
  10   6 -10        122.69        129.70        21.83 o                         
  12   6 -10         85.15         64.36        18.23 o                         
  -9   7 -10          4.61        -15.73        18.99 o                         
  -7   7 -10         99.66        143.21        18.79 o                         
  -5   7 -10         73.78         37.29        21.26 o                         
  -3   7 -10         79.24        115.03        20.97 o                         
  -1   7 -10        313.21        323.72        23.09 o                         
   1   7 -10        625.89        688.29        46.24 o                         
   3   7 -10        564.16        580.38        15.60 o                         
   5   7 -10        373.84        349.18        18.90 o                         
   7   7 -10         33.01         45.22        22.31 o                         
   9   7 -10        142.46        165.60        18.56 o                         
  11   7 -10        155.40        148.92        25.29 o                         
  -8   8 -10         24.54        105.93        17.61 o                         
  -6   8 -10         90.29        104.15        20.47 o                         
  -4   8 -10         85.68        119.97        18.69 o                         
  -2   8 -10          1.21        -22.18        14.79 o                         
   0   8 -10         79.40        100.20        14.20 o                         
   2   8 -10        117.78        107.82        14.96 o                         
   4   8 -10        407.87        357.27        18.90 o                         
   6   8 -10         41.93         44.28        26.43 o                         
   8   8 -10          5.14          4.30        11.33 o                         
  10   8 -10         31.05         53.34         9.81 o                         
  12   8 -10         12.17         12.29         9.47 o                         
  -9   9 -10         20.64         34.81        18.10 o                         
  -7   9 -10        120.30        123.04        17.31 o                         
  -5   9 -10        156.60        171.30        19.58 o                         
  -3   9 -10         95.67        255.47        19.58 o                         
  -1   9 -10        476.59        450.06        42.38 o                         
   1   9 -10        739.00        673.28        85.26 o                         
   3   9 -10        585.25        546.98        13.05 o                         
   5   9 -10        332.52        309.93        19.06 o                         
   7   9 -10        136.68        148.21        26.52 o                         
   9   9 -10        311.44        308.92        31.86 o                         
  11   9 -10        255.11        218.00         9.86 o                         
  -8  10 -10          1.49        -11.47        16.62 o                         
  -6  10 -10         54.34         62.80        16.52 o                         
  -4  10 -10        149.02        171.30        17.51 o                         
  -2  10 -10         48.41        113.67        45.20 o                         
   0  10 -10         34.42         71.32        21.56 o                         
   2  10 -10         18.84         68.28        12.57 o                         
   4  10 -10        104.16        175.73        30.94 o                         
   6  10 -10        180.13        177.50        17.35 o                         
   8  10 -10         64.45        104.28         9.58 o                         
  10  10 -10         55.46         66.14        21.40 o                         
  -7  11 -10         77.02        104.44        16.32 o                         
  -5  11 -10         23.62         64.19        16.62 o                         
  -3  11 -10          5.17        -14.14        16.71 o                         
  -1  11 -10         51.52         67.01        13.56 o                         
   1  11 -10        130.67        192.14        13.48 o                         
   3  11 -10        253.92        214.56        15.92 o                         
   5  11 -10         24.43        103.82        47.39 o                         
   7  11 -10         43.39        128.63        52.75 o                         
   9  11 -10        140.82        137.96        33.08 o                         
  -6  12 -10        103.66         57.27        15.92 o                         
  -4  12 -10        227.40        197.32        19.09 o                         
  -2  12 -10        170.33        147.64        34.47 o                         
   0  12 -10         29.35         93.44        13.16 o                         
   2  12 -10         92.96         69.12        10.27 o                         
   4  12 -10        662.95        566.75        27.99 o                         
   6  12 -10        327.87        319.13        23.31 o                         
   8  12 -10         81.03         83.25        14.77 o                         
  -5  13 -10         36.55        -21.66        15.92 o                         
  -3  13 -10         71.63         83.59        35.70 o                         
  -1  13 -10         93.87         51.48        12.93 o                         
   1  13 -10         16.24         50.14        15.23 o                         
   3  13 -10         64.59        107.17        29.67 o                         
   5  13 -10        113.92        123.49        16.21 o                         
   7  13 -10         54.41         58.60         8.58 o                         
  -2  14 -10         88.58        116.12        62.76 o                         
   0  14 -10         33.58         93.24        35.41 o                         
   2  14 -10         95.14        116.13        31.30 o                         
   4  14 -10        163.63        134.14        60.93 o                         
   6  14 -10         89.82        152.74        28.90 o                         
   1  15 -10         88.95         84.07        22.35 o                         
   3  15 -10        117.45         70.41        10.57 o                         
 -11   1  -9          7.90         26.01        61.77 o                         
  -9   1  -9        331.86        349.35        26.90 o                         
  -7   1  -9        818.73        788.33        21.84 o                         
  -5   1  -9       1032.03       1055.66        24.27 o                         
  -3   1  -9       1126.79       1078.92        18.88 o                         
  -1   1  -9        279.03        301.09        16.89 o                         
   1   1  -9       1942.76       1803.21        17.36 o                         
   3   1  -9       2188.72       2081.45        63.16 o                         
   5   1  -9        700.47        684.58        15.11 o                         
   7   1  -9        410.11        407.66        13.81 o                         
   9   1  -9         16.46         42.12        11.39 o                         
  11   1  -9        194.06        170.70        10.79 o                         
  13   1  -9         79.22        101.90        23.97 o                         
  15   1  -9         14.92         61.07        24.61 o                         
 -12   2  -9         75.43         91.77        20.72 o                         
 -10   2  -9         57.91         31.72        15.87 o                         
  -8   2  -9         32.22         20.29        18.30 o                         
  -6   2  -9        803.99        802.56        23.65 o                         
  -4   2  -9        676.34        720.33        27.40 o                         
  -2   2  -9       2510.17       2504.79        24.07 o                         
   0   2  -9        597.32        591.29        21.04 o                         
   2   2  -9        187.97        180.87        16.04 o                         
   4   2  -9        693.89        694.40        22.63 o                         
   6   2  -9        688.18        718.03        12.58 o                         
   8   2  -9        331.36        262.95        13.84 o                         
  10   2  -9          6.74          2.74        16.30 o                         
  12   2  -9         69.40         80.75        35.79 o                         
  14   2  -9        104.74        121.43        40.52 o                         
 -11   3  -9         23.54         72.19        14.64 o                         
  -9   3  -9         20.73         56.74        41.69 o                         
  -7   3  -9         75.14        112.85        31.70 o                         
  -5   3  -9        459.17        453.88        27.99 o                         
  -3   3  -9         27.18         17.41        25.22 o                         
  -1   3  -9         37.55         77.63        19.68 o                         
   1   3  -9         66.14         90.44        15.05 o                         
   3   3  -9         81.75         95.88        16.95 o                         
   5   3  -9        353.84        353.39        26.01 o                         
   7   3  -9        137.49        153.58        13.16 o                         
   9   3  -9        139.19        186.77        18.54 o                         
  11   3  -9        178.24        194.82        11.95 o                         
  13   3  -9         60.30         64.34        13.28 o                         
  15   3  -9         16.55         91.43        26.20 o                         
 -12   4  -9        107.41        101.58        14.67 o                         
 -10   4  -9        142.53        135.08        15.88 o                         
  -8   4  -9         64.33         64.83        19.64 o                         
  -6   4  -9        107.99         64.09        24.43 o                         
  -4   4  -9        713.71        744.26        25.72 o                         
  -2   4  -9       1348.42       1371.03        52.57 o                         
   0   4  -9        862.11        836.84        25.42 o                         
   2   4  -9        141.17        173.97        16.91 o                         
   4   4  -9        540.00        537.40        19.87 o                         
   6   4  -9        408.78        368.57        16.77 o                         
   8   4  -9        291.32        283.75        11.32 o                         
  10   4  -9         35.94         73.69        14.40 o                         
  12   4  -9         15.42         51.47        10.82 o                         
  14   4  -9         29.86         52.90        20.81 o                         
 -11   5  -9        141.77        137.72        15.60 o                         
  -9   5  -9        238.33        222.14        20.28 o                         
  -7   5  -9          1.05         43.42        25.22 o                         
  -5   5  -9        349.06        349.83        24.53 o                         
  -3   5  -9        783.43        806.67        23.74 o                         
  -1   5  -9        353.56        337.46        21.66 o                         
   1   5  -9        386.61        354.64        21.81 o                         
   3   5  -9        276.46        344.73        31.43 o                         
   5   5  -9       1009.02        956.31        17.46 o                         
   7   5  -9        699.52        684.65        33.64 o                         
   9   5  -9        309.35        321.18        12.32 o                         
  11   5  -9         44.25         72.91        14.75 o                         
  13   5  -9         33.64         22.42        16.11 o                         
 -10   6  -9         46.58         73.49        20.37 o                         
  -8   6  -9         58.92         96.83        22.35 o                         
  -6   6  -9        299.75        367.14        21.36 o                         
  -4   6  -9        190.88        233.32        23.04 o                         
  -2   6  -9          6.41        -12.36        22.15 o                         
   0   6  -9         66.96        145.64        16.94 o                         
   2   6  -9        121.16        135.79        35.80 o                         
   4   6  -9        459.96        438.47        21.14 o                         
   6   6  -9        267.85        260.19        14.90 o                         
   8   6  -9         70.74        103.57        15.19 o                         
  10   6  -9         27.85         30.58        12.62 o                         
  12   6  -9          9.14         51.39        12.58 o                         
  14   6  -9         62.25         69.89         8.73 o                         
 -11   7  -9         69.86        119.38        19.19 o                         
  -9   7  -9        149.86        101.48        21.07 o                         
  -7   7  -9         53.01         29.47        21.96 o                         
  -5   7  -9        385.92        347.65        21.17 o                         
  -3   7  -9        544.47        501.84        23.64 o                         
  -1   7  -9        310.95        322.30        16.57 o                         
   1   7  -9        177.40        130.61        32.09 o                         
   3   7  -9        292.65        343.96        10.71 o                         
   5   7  -9       1102.37       1124.16        26.50 o                         
   7   7  -9        506.21        489.85        11.22 o                         
   9   7  -9         47.97         26.25        14.68 o                         
  11   7  -9         12.01         78.06        21.29 o                         
  13   7  -9         17.32         71.48         9.12 o                         
 -10   8  -9          1.60         17.01        17.11 o                         
  -8   8  -9        376.92        440.23        20.97 o                         
  -6   8  -9        909.91        930.20        23.24 o                         
  -4   8  -9        752.47        773.83        23.04 o                         
  -2   8  -9        106.03         90.00        21.26 o                         
   0   8  -9        608.15        590.07        27.84 o                         
   2   8  -9        741.66        673.34        41.74 o                         
   4   8  -9       1382.96       1314.19        32.97 o                         
   6   8  -9        299.40        309.21        13.01 o                         
   8   8  -9         14.47         22.29        14.50 o                         
  10   8  -9         78.91         70.00        20.60 o                         
  12   8  -9        165.20        179.32         9.55 o                         
  -9   9  -9         41.30        105.93        17.80 o                         
  -7   9  -9         31.47         33.83        19.68 o                         
  -5   9  -9         22.21         15.03        20.28 o                         
  -3   9  -9         28.57        113.44        20.77 o                         
  -1   9  -9          9.13         41.47        32.00 o                         
   1   9  -9          6.79         71.56        58.80 o                         
   3   9  -9        172.56        140.17        15.59 o                         
   5   9  -9         19.31         34.60        18.72 o                         
   7   9  -9        140.54        159.44        12.47 o                         
   9   9  -9         47.68         45.57        10.08 o                         
  11   9  -9         12.75         36.42        11.45 o                         
  13   9  -9          4.64        115.18        59.05 o                         
 -10  10  -9          4.62        -13.35        15.63 o                         
  -8  10  -9        228.19        116.41        20.08 o                         
  -6  10  -9        531.97        607.08        20.77 o                         
  -4  10  -9        428.24        429.74        18.89 o                         
  -2  10  -9         50.64         28.48        19.48 o                         
   0  10  -9        239.66        253.03        12.52 o                         
   2  10  -9        751.46        597.40        89.26 o                         
   4  10  -9        551.85        506.34        17.56 o                         
   6  10  -9        267.83        278.47        22.41 o                         
   8  10  -9         14.30         26.98        17.39 o                         
  10  10  -9        105.02        115.62        20.00 o                         
  12  10  -9        176.22        236.57        34.02 o                         
  -9  11  -9         70.59        159.73        16.12 o                         
  -7  11  -9         26.95         54.60        18.99 o                         
  -5  11  -9        256.59        272.58        20.08 o                         
  -3  11  -9        336.52        367.63        20.28 o                         
  -1  11  -9        410.66        396.46        15.09 o                         
   1  11  -9        463.05        389.33        60.08 o                         
   3  11  -9         11.24        -23.68        28.85 o                         
   5  11  -9        300.40        273.95        25.65 o                         
   7  11  -9        265.40        261.47        24.31 o                         
   9  11  -9         51.86         87.54        32.03 o                         
  11  11  -9          6.60         -4.71         9.62 o                         
  -8  12  -9         34.81         82.98        12.76 o                         
  -6  12  -9         54.16        171.01        18.69 o                         
  -4  12  -9         56.74         67.75        17.41 o                         
  -2  12  -9         46.97         12.56        19.19 o                         
   0  12  -9        177.44        136.70        10.66 o                         
   2  12  -9        107.80         81.33        31.70 o                         
   4  12  -9         79.43        109.93        44.19 o                         
   6  12  -9         24.95         -4.50        21.34 o                         
   8  12  -9         49.61         72.85        11.55 o                         
  10  12  -9        119.34        154.54        17.15 o                         
  -7  13  -9         26.58         56.67        17.51 o                         
  -5  13  -9        158.39        147.37        18.69 o                         
  -3  13  -9        475.85        396.21        18.50 o                         
  -1  13  -9        351.56        327.40        27.50 o                         
   1  13  -9        111.32        169.21        11.28 o                         
   3  13  -9        186.21        182.85        13.29 o                         
   5  13  -9        139.19        169.23        24.34 o                         
   7  13  -9        133.30        104.23        15.05 o                         
   9  13  -9         72.02        150.96        38.08 o                         
  -6  14  -9         50.62         64.68        17.31 o                         
  -4  14  -9        182.65        185.55        18.99 o                         
  -2  14  -9        277.77        267.32        69.09 o                         
   0  14  -9         35.00         37.21        33.92 o                         
   2  14  -9         37.65         76.97        27.55 o                         
   4  14  -9         58.70         27.28        11.43 o                         
   6  14  -9         81.25        134.03        15.80 o                         
   8  14  -9         86.28        108.63         8.44 o                         
  -3  15  -9         88.25         56.18        17.31 o                         
  -1  15  -9        127.46        146.19        10.53 o                         
   1  15  -9         86.35        176.83        84.07 o                         
   3  15  -9         77.70         52.40        11.24 o                         
   5  15  -9        136.82        155.75        21.65 o                         
   7  15  -9         88.52         76.81         9.64 o                         
  -2  16  -9         54.85         84.83        23.19 o                         
   0  16  -9         36.50         68.88        11.91 o                         
   2  16  -9         71.42         42.30        29.87 o                         
   4  16  -9         47.12         63.90        27.64 o                         
 -14   0  -8        187.78        208.49        17.80 o                         
 -12   0  -8        434.08        377.72        23.44 o                         
 -10   0  -8        146.31        124.72        23.34 o                         
  -8   0  -8        284.87        308.78        28.88 o                         
  -6   0  -8         81.39         71.01        30.26 o                         
  -4   0  -8       3458.93       3499.17        44.80 o                         
  -2   0  -8       1495.76       1509.00       128.38 o                         
   0   0  -8        248.94        265.12        50.49 o                         
   2   0  -8       1514.42       1466.86        38.57 o                         
   4   0  -8       1082.97        994.85        24.08 o                         
   6   0  -8        802.20        814.98        27.10 o                         
   8   0  -8        833.21        771.01        16.54 o                         
  10   0  -8        324.98        381.58        45.89 o                         
  12   0  -8        485.77        472.86        14.53 o                         
  14   0  -8        123.71        131.99        13.91 o                         
  16   0  -8         11.26         33.22        21.61 o                         
 -13   1  -8         17.11         57.66        14.60 o                         
 -11   1  -8         48.76         81.05        32.74 o                         
  -9   1  -8        243.63        288.16        19.45 o                         
  -7   1  -8        170.12        196.49        26.36 o                         
  -5   1  -8        490.64        467.40        24.56 o                         
  -3   1  -8        435.71        447.05        39.00 o                         
  -1   1  -8        222.76        207.12        16.36 o                         
   1   1  -8        159.71        157.94        14.06 o                         
   3   1  -8        175.61        204.71        19.15 o                         
   5   1  -8         43.32        108.17        36.01 o                         
   7   1  -8        259.77        202.03        20.23 o                         
   9   1  -8         60.55        129.47        31.28 o                         
  11   1  -8         96.86        115.16        19.61 o                         
  13   1  -8        118.51        122.68        29.51 o                         
  15   1  -8         24.69         16.12        28.65 o                         
 -12   2  -8        161.75        167.40        15.07 o                         
 -10   2  -8         32.14         85.85        16.64 o                         
  -8   2  -8         24.62         69.58        18.66 o                         
  -6   2  -8        527.23        563.69        21.86 o                         
  -4   2  -8        318.86        324.21        21.70 o                         
  -2   2  -8        308.81        320.18        23.98 o                         
   0   2  -8        262.67        194.82        17.00 o                         
   2   2  -8        834.66        780.48        34.79 o                         
   4   2  -8        515.33        483.85        43.57 o                         
   6   2  -8        517.37        510.89        26.05 o                         
   8   2  -8          6.09         23.02        16.67 o                         
  10   2  -8        138.19        127.07        16.94 o                         
  12   2  -8        162.51        132.84         9.66 o                         
  14   2  -8         35.86         74.08         9.28 o                         
  16   2  -8          0.92         49.81        33.28 o                         
 -13   3  -8        195.74        195.16        15.11 o                         
 -11   3  -8        287.18        263.26        18.40 o                         
  -9   3  -8        258.16        264.61        33.48 o                         
  -7   3  -8        771.91        694.74        42.88 o                         
  -5   3  -8        862.22        849.53        59.84 o                         
  -3   3  -8        529.65        577.41        28.09 o                         
  -1   3  -8       1263.59       1145.10        23.12 o                         
   1   3  -8        340.67        370.54        19.59 o                         
   3   3  -8         37.27        117.06        20.00 o                         
   5   3  -8         15.62         15.36        18.07 o                         
   7   3  -8        473.87        376.63        15.83 o                         
   9   3  -8         51.63         71.00        19.17 o                         
  11   3  -8        391.91        395.93        24.21 o                         
  13   3  -8        289.36        267.02        18.46 o                         
  15   3  -8        140.98        165.77        31.86 o                         
 -12   4  -8         93.95         84.52        16.67 o                         
 -10   4  -8        167.58        208.72        54.89 o                         
  -8   4  -8        276.82        272.66        20.04 o                         
  -6   4  -8        146.29        187.52        23.34 o                         
  -4   4  -8        618.79        636.75        26.11 o                         
  -2   4  -8        754.15        725.07        24.83 o                         
   0   4  -8       1327.52       1334.43        26.11 o                         
   2   4  -8        195.69        207.04        13.66 o                         
   4   4  -8        874.69        867.36        24.01 o                         
   6   4  -8        139.88        147.21        12.81 o                         
   8   4  -8        182.07        199.38        24.50 o                         
  10   4  -8          1.92         13.80        11.48 o                         
  12   4  -8         72.88        107.79        11.93 o                         
  14   4  -8        187.46        170.88        13.65 o                         
 -13   5  -8         93.02        127.70        38.52 o                         
 -11   5  -8        366.84        368.50        16.45 o                         
  -9   5  -8         81.40         89.46        17.39 o                         
  -7   5  -8        102.70         75.07        24.92 o                         
  -5   5  -8        566.97        556.14        24.73 o                         
  -3   5  -8        512.61        504.42        23.34 o                         
  -1   5  -8        730.16        668.83        18.03 o                         
   1   5  -8        302.99        246.83        63.05 o                         
   3   5  -8        258.09        263.51        18.14 o                         
   5   5  -8        414.76        351.18        22.95 o                         
   7   5  -8        165.51        168.67        21.96 o                         
   9   5  -8          4.25         11.71        16.06 o                         
  11   5  -8        100.86        118.30        10.35 o                         
  13   5  -8         72.54         99.25        24.10 o                         
  15   5  -8         96.78        153.82        22.03 o                         
 -12   6  -8        105.22         72.13        14.79 o                         
 -10   6  -8        366.21        375.07        61.07 o                         
  -8   6  -8        416.97        467.13        22.55 o                         
  -6   6  -8        357.89        291.87        25.62 o                         
  -4   6  -8        622.38        659.70        23.14 o                         
  -2   6  -8        785.89        713.80        23.24 o                         
   0   6  -8       1386.32       1315.04        45.74 o                         
   2   6  -8       1288.52       1228.24        50.71 o                         
   4   6  -8        446.91        447.75        15.42 o                         
   6   6  -8         17.34         45.52        18.04 o                         
   8   6  -8         40.75        102.21        23.72 o                         
  10   6  -8         60.51         78.57        14.00 o                         
  12   6  -8         42.35         55.87        35.98 o                         
  14   6  -8        179.18        173.20        19.26 o                         
 -11   7  -8         40.93         91.42        29.87 o                         
  -9   7  -8         45.36         66.56        21.76 o                         
  -7   7  -8        354.28        330.34        22.15 o                         
  -5   7  -8        887.71        818.74        24.63 o                         
  -3   7  -8        179.59        237.67        23.84 o                         
  -1   7  -8        263.72        280.69        24.53 o                         
   1   7  -8        125.83         92.26        22.80 o                         
   3   7  -8        648.28        597.21        33.82 o                         
   5   7  -8        807.39        801.87        42.21 o                         
   7   7  -8        151.73        171.09        23.33 o                         
   9   7  -8         75.01        153.30        19.14 o                         
  11   7  -8        132.91        170.88        20.87 o                         
  13   7  -8         64.56         77.49        15.86 o                         
 -12   8  -8         13.24        -21.17        17.41 o                         
 -10   8  -8        125.79        134.71        18.50 o                         
  -8   8  -8         83.76        137.87        20.37 o                         
  -6   8  -8        148.92        175.75        22.15 o                         
  -4   8  -8        136.62        168.34        20.77 o                         
  -2   8  -8        282.45        271.40        23.24 o                         
   0   8  -8        112.46         71.71        16.48 o                         
   2   8  -8        135.54        171.65        12.30 o                         
   4   8  -8         62.17         71.48        11.62 o                         
   6   8  -8         38.85         31.90        12.25 o                         
   8   8  -8        109.71        144.79        27.02 o                         
  10   8  -8         12.07         51.28         9.97 o                         
  12   8  -8         40.78         56.81        12.86 o                         
  14   8  -8         23.64         52.80         8.99 o                         
 -11   9  -8        216.52        242.02        20.37 o                         
  -9   9  -8         10.38        -28.48        18.99 o                         
  -7   9  -8        262.69        246.57        19.98 o                         
  -5   9  -8        941.42        935.25        23.14 o                         
  -3   9  -8       1153.71       1164.51        18.79 o                         
  -1   9  -8         45.58         28.29        21.66 o                         
   1   9  -8         63.73        105.67        36.30 o                         
   3   9  -8       1103.95       1004.55        35.89 o                         
   5   9  -8        928.21        967.49        29.56 o                         
   7   9  -8        220.58        237.29        11.58 o                         
   9   9  -8         72.57         57.20        12.37 o                         
  11   9  -8        232.34        210.97        17.93 o                         
  13   9  -8        183.91        189.88        18.94 o                         
 -10  10  -8         77.99        167.35        18.00 o                         
  -8  10  -8         78.85         90.40        20.77 o                         
  -6  10  -8          1.27         13.85        20.57 o                         
  -4  10  -8         55.14         67.06        15.03 o                         
  -2  10  -8         54.40         76.16        15.23 o                         
   0  10  -8        111.70        126.81        41.84 o                         
   2  10  -8        817.23        710.80       216.42 o                         
   4  10  -8        201.03        198.12        28.10 o                         
   6  10  -8         11.68         95.23        53.61 o                         
   8  10  -8         10.78         29.28         9.33 o                         
  10  10  -8         13.22         34.52        29.88 o                         
  12  10  -8         34.24         81.39        17.79 o                         
  -9  11  -8          4.96         24.33        13.65 o                         
  -7  11  -8         97.54        165.67        20.97 o                         
  -5  11  -8        231.71        300.77        20.87 o                         
  -3  11  -8        209.09        260.52        19.48 o                         
  -1  11  -8          9.52         32.74        20.28 o                         
   1  11  -8        304.47        271.54        26.70 o                         
   3  11  -8        343.81        337.76        13.29 o                         
   5  11  -8        625.07        531.45        20.69 o                         
   7  11  -8         81.13         72.61        25.87 o                         
   9  11  -8         14.92         56.33        13.95 o                         
  11  11  -8         93.34        119.71        18.47 o                         
 -10  12  -8        161.90        218.38        16.22 o                         
  -8  12  -8        116.02        110.28        16.91 o                         
  -6  12  -8          3.78         23.64        19.48 o                         
  -4  12  -8        135.59        176.94        15.23 o                         
  -2  12  -8        398.69        380.88        15.63 o                         
   0  12  -8        350.39        321.96        41.64 o                         
   2  12  -8        106.56         92.49        22.50 o                         
   4  12  -8         89.57        100.20        10.46 o                         
   6  12  -8        133.18        139.02        12.17 o                         
   8  12  -8        105.36        105.00        23.23 o                         
  10  12  -8          8.82         50.61        37.55 o                         
  12  12  -8         50.37         67.70        29.54 o                         
  -9  13  -8         34.66         38.28        17.51 o                         
  -7  13  -8         37.68         45.10        19.19 o                         
  -5  13  -8         11.38         34.91        19.09 o                         
  -3  13  -8         25.99        -17.61        14.54 o                         
  -1  13  -8        136.23        127.51        55.04 o                         
   1  13  -8        186.83        194.08        62.71 o                         
   3  13  -8         89.81        141.04        45.04 o                         
   5  13  -8         85.19        160.09        26.35 o                         
   7  13  -8         81.07         71.03        13.73 o                         
   9  13  -8          1.01          6.37        17.52 o                         
  11  13  -8         34.73         87.56        35.87 o                         
  -8  14  -8         45.66         35.21        17.80 o                         
  -6  14  -8          7.05         32.24        18.30 o                         
  -4  14  -8        163.93        161.02        19.88 o                         
  -2  14  -8        327.99        396.02        20.57 o                         
   0  14  -8        239.51        248.48        94.40 o                         
   2  14  -8         79.45         94.43        17.21 o                         
   4  14  -8         47.20         65.08        12.10 o                         
   6  14  -8        167.07        182.32        27.26 o                         
   8  14  -8        221.46        202.39        10.42 o                         
  10  14  -8         31.28         72.01        21.28 o                         
  -5  15  -8         78.61         78.23        16.52 o                         
  -3  15  -8        143.81         65.28        18.00 o                         
  -1  15  -8         94.90        101.05        53.16 o                         
   1  15  -8         60.42         53.57        44.51 o                         
   3  15  -8         13.89         92.58        13.91 o                         
   5  15  -8          2.45        -17.50        11.67 o                         
   7  15  -8         30.47         37.60        17.28 o                         
   9  15  -8         22.47        109.53        12.33 o                         
  -4  16  -8        200.31        255.18        18.69 o                         
  -2  16  -8        248.59        193.66        19.78 o                         
   0  16  -8          5.46         24.73        14.59 o                         
   2  16  -8         26.76         30.10        13.48 o                         
   4  16  -8         78.01         85.20        28.63 o                         
   6  16  -8        139.91        116.64        23.09 o                         
  -3  17  -8         79.43         66.46        16.62 o                         
  -1  17  -8         10.13         30.76        12.27 o                         
   1  17  -8         35.88         26.20        12.36 o                         
   3  17  -8         27.95         22.92        18.69 o                         
   5  17  -8         51.51        135.52        38.61 o                         
 -13   1  -7        402.08        382.23        15.97 o                         
 -11   1  -7        166.30        190.12        32.34 o                         
  -9   1  -7        278.51        282.74        20.95 o                         
  -7   1  -7        355.12        343.52        65.13 o                         
  -5   1  -7       1883.09       1844.15        53.51 o                         
  -3   1  -7       2512.02       2613.79        73.98 o                         
  -1   1  -7       1165.83       1208.39        44.15 o                         
   1   1  -7        311.54        290.68        23.49 o                         
   3   1  -7       1166.31       1163.45        46.98 o                         
   5   1  -7        792.18        678.38        25.43 o                         
   7   1  -7        114.97        100.32        13.82 o                         
   9   1  -7        558.11        564.51        13.56 o                         
  11   1  -7        863.19        856.80        12.09 o                         
  13   1  -7       1019.61        979.76        20.49 o                         
  15   1  -7        322.57        356.28        14.98 o                         
 -14   2  -7         26.49        100.53        44.11 o                         
 -12   2  -7        277.09        236.06        16.25 o                         
 -10   2  -7        203.42        255.03        52.86 o                         
  -8   2  -7        143.86        160.45        18.88 o                         
  -6   2  -7        325.50        293.32        42.08 o                         
  -4   2  -7        637.81        609.59        25.99 o                         
  -2   2  -7        608.75        642.62        39.36 o                         
   0   2  -7        857.41        866.06        18.42 o                         
   2   2  -7        395.37        374.66        59.79 o                         
   4   2  -7         84.24         91.72        16.87 o                         
   6   2  -7       1001.91        967.68        16.45 o                         
   8   2  -7       1177.29       1164.75        11.33 o                         
  10   2  -7        342.11        320.73        16.30 o                         
  12   2  -7        180.76        229.78        42.22 o                         
  14   2  -7        151.39        188.64        28.65 o                         
  16   2  -7        137.95        161.29        29.07 o                         
 -13   3  -7          5.91         29.04        14.25 o                         
 -11   3  -7        184.08        171.80        20.37 o                         
  -9   3  -7         40.63         68.88        17.69 o                         
  -7   3  -7        723.42        775.09        21.86 o                         
  -5   3  -7        651.83        701.45        26.12 o                         
  -3   3  -7       2506.36       2368.58        33.23 o                         
  -1   3  -7        971.51        935.74        28.98 o                         
   1   3  -7        179.72        113.46        63.96 o                         
   3   3  -7        212.29        220.65        17.97 o                         
   5   3  -7       1217.18       1109.13        35.85 o                         
   7   3  -7         67.23         79.50        13.14 o                         
   9   3  -7        383.45        390.16        12.14 o                         
  11   3  -7        507.34        512.10        27.59 o                         
  13   3  -7        235.83        213.81         9.64 o                         
  15   3  -7         76.84        131.80        12.84 o                         
 -14   4  -7          2.74        -13.98        24.28 o                         
 -12   4  -7        110.69        138.05        24.33 o                         
 -10   4  -7        277.19        321.47        29.47 o                         
  -8   4  -7        275.48        249.96        24.13 o                         
  -6   4  -7        100.58         70.17        21.96 o                         
  -4   4  -7         92.69         69.53        26.21 o                         
  -2   4  -7       1956.84       1926.67        28.68 o                         
   0   4  -7        152.45        139.06        25.22 o                         
   2   4  -7        557.92        523.83        20.62 o                         
   4   4  -7        694.86        632.70        25.23 o                         
   6   4  -7       2434.68       2354.99        36.96 o                         
   8   4  -7       1003.26        999.28        24.75 o                         
  10   4  -7         15.32         11.75        19.49 o                         
  12   4  -7        123.16        153.59        12.91 o                         
  14   4  -7        205.45        208.77        15.70 o                         
  16   4  -7        233.93        202.48        19.24 o                         
 -13   5  -7         24.31         52.39        14.30 o                         
 -11   5  -7         86.94        104.09        15.97 o                         
  -9   5  -7        543.20        532.80        49.85 o                         
  -7   5  -7        105.34        102.39        18.46 o                         
  -5   5  -7        169.34        168.83        24.83 o                         
  -3   5  -7        217.43        255.27        27.40 o                         
  -1   5  -7        544.18        524.00        27.20 o                         
   1   5  -7         36.07         56.53        20.67 o                         
   3   5  -7        371.95        355.33        15.89 o                         
   5   5  -7       1214.52       1131.65        23.95 o                         
   7   5  -7        197.88        225.74        14.73 o                         
   9   5  -7        159.73        164.24        12.06 o                         
  11   5  -7         12.31         51.09        11.30 o                         
  13   5  -7        214.78        211.95        12.48 o                         
  15   5  -7        271.29        275.11        20.93 o                         
 -14   6  -7         44.54         88.07        12.66 o                         
 -12   6  -7        160.19        217.66        36.15 o                         
 -10   6  -7        259.21        215.49        15.66 o                         
  -8   6  -7        194.82        188.30        19.01 o                         
  -6   6  -7        434.04        379.99        24.63 o                         
  -4   6  -7        479.53        472.07        25.42 o                         
  -2   6  -7        686.15        691.94        27.50 o                         
   0   6  -7       1330.74       1240.68        21.61 o                         
   2   6  -7        391.68        366.13        23.52 o                         
   4   6  -7        943.00        930.51        20.66 o                         
   6   6  -7        471.37        493.61        15.30 o                         
   8   6  -7        163.54        117.19        11.38 o                         
  10   6  -7        284.63        273.02        23.21 o                         
  12   6  -7        315.48        322.61        24.64 o                         
  14   6  -7         60.74         75.32         9.93 o                         
 -13   7  -7         33.76         19.45        14.79 o                         
 -11   7  -7        164.90        158.32        14.52 o                         
  -9   7  -7        186.35        166.69        18.99 o                         
  -7   7  -7         10.93        100.19        23.34 o                         
  -5   7  -7         81.35         87.83        24.92 o                         
  -3   7  -7        223.23        255.67        26.01 o                         
  -1   7  -7        193.81        162.40        26.70 o                         
   1   7  -7        480.91        369.90       101.92 o                         
   3   7  -7        384.74        370.73        17.34 o                         
   5   7  -7        157.32        171.14        23.68 o                         
   7   7  -7         36.31         29.31        14.47 o                         
   9   7  -7        112.68        109.66        15.50 o                         
  11   7  -7        319.00        366.30        26.10 o                         
  13   7  -7        102.62         77.74        10.55 o                         
  15   7  -7         78.30        136.32        17.04 o                         
 -12   8  -7        215.51        209.83        14.65 o                         
 -10   8  -7        176.48        124.62        22.15 o                         
  -8   8  -7          8.89        -32.64        21.76 o                         
  -6   8  -7        318.34        323.91        24.13 o                         
  -4   8  -7        777.26        753.95        24.03 o                         
  -2   8  -7        420.64        451.70        24.03 o                         
   0   8  -7        650.92        576.81        19.05 o                         
   2   8  -7        303.30        311.55        15.40 o                         
   4   8  -7         20.77         38.06        12.24 o                         
   6   8  -7        294.32        352.37        37.95 o                         
   8   8  -7         55.78        123.15        49.03 o                         
  10   8  -7        574.92        635.21        35.76 o                         
  12   8  -7        854.39        846.29        41.02 o                         
  14   8  -7        206.18        244.99        11.98 o                         
 -11   9  -7         19.61         13.65        15.33 o                         
  -9   9  -7         46.86         45.00        20.97 o                         
  -7   9  -7         81.31         50.05        22.15 o                         
  -5   9  -7         71.30         69.93        22.15 o                         
  -3   9  -7        340.95        417.78        22.55 o                         
  -1   9  -7         80.75         82.19        22.35 o                         
   1   9  -7        216.62        225.23        14.63 o                         
   3   9  -7        439.45        465.76        26.56 o                         
   5   9  -7        307.27        341.71        22.26 o                         
   7   9  -7         30.69         73.98        17.30 o                         
   9   9  -7         16.12         35.19        25.75 o                         
  11   9  -7         22.84         33.48        20.29 o                         
  13   9  -7          3.00         31.27        14.54 o                         
 -12  10  -7        193.99        106.82        19.58 o                         
 -10  10  -7        112.08        100.19        21.36 o                         
  -8  10  -7         14.46         73.19        15.43 o                         
  -6  10  -7        394.82        408.97        20.87 o                         
  -4  10  -7        987.80        903.80        18.10 o                         
  -2  10  -7        547.02        606.49        24.03 o                         
   0  10  -7        279.55        256.68        32.05 o                         
   2  10  -7        213.84        202.24        10.65 o                         
   4  10  -7        678.53        682.20        33.98 o                         
   6  10  -7        441.52        434.34        11.22 o                         
   8  10  -7          1.89          9.16        11.18 o                         
  10  10  -7        187.12        218.63        22.56 o                         
  12  10  -7        304.06        300.16        29.71 o                         
  14  10  -7        229.25        248.47        19.22 o                         
 -11  11  -7         73.82         13.45        19.39 o                         
  -9  11  -7        153.63        163.89        20.08 o                         
  -7  11  -7        138.67        114.83        19.48 o                         
  -5  11  -7         11.09         74.48        22.35 o                         
  -3  11  -7         22.18        100.59        20.67 o                         
  -1  11  -7         57.68        145.69        22.15 o                         
   1  11  -7        165.93        187.63        37.78 o                         
   3  11  -7        499.29        462.13        32.79 o                         
   5  11  -7        495.15        520.45        42.12 o                         
   7  11  -7        217.01        232.07        14.44 o                         
   9  11  -7        273.78        233.28         9.54 o                         
  11  11  -7         75.08        101.04        10.17 o                         
  13  11  -7         86.91        121.62        14.34 o                         
 -10  12  -7         35.26         39.17        19.29 o                         
  -8  12  -7          3.49          0.20        19.48 o                         
  -6  12  -7        187.62        168.63        15.33 o                         
  -4  12  -7        473.06        361.70        16.91 o                         
  -2  12  -7        481.58        454.37        17.61 o                         
   0  12  -7          2.27         41.29        64.54 o                         
   2  12  -7         26.72        -47.13        36.10 o                         
   4  12  -7        633.61        620.64        21.67 o                         
   6  12  -7        314.89        273.06        22.52 o                         
   8  12  -7         65.90        100.19        28.48 o                         
  10  12  -7          7.04         23.04        12.65 o                         
  12  12  -7         20.25         46.71        20.82 o                         
  -9  13  -7        246.39        223.62        14.14 o                         
  -7  13  -7         72.41         43.81        14.74 o                         
  -5  13  -7         64.89        102.47        20.67 o                         
  -3  13  -7        279.76        288.11        16.32 o                         
  -1  13  -7        610.13        709.45        23.24 o                         
   1  13  -7         37.92         38.00        10.80 o                         
   3  13  -7         32.49         75.03        14.84 o                         
   5  13  -7        273.71        286.29        14.26 o                         
   7  13  -7        414.37        421.35        12.16 o                         
   9  13  -7        219.06        242.13        18.54 o                         
  11  13  -7          3.29         15.59        17.59 o                         
  -8  14  -7         24.96        -24.92        16.62 o                         
  -6  14  -7         31.04         21.36        14.24 o                         
  -4  14  -7         18.09         37.29        18.79 o                         
  -2  14  -7         20.39         10.29        21.17 o                         
   0  14  -7          2.27         -0.93        30.71 o                         
   2  14  -7         52.23         46.26        14.49 o                         
   4  14  -7         23.10         74.65        13.35 o                         
   6  14  -7         98.18        129.78        15.90 o                         
   8  14  -7        100.38        133.14        19.02 o                         
  10  14  -7         29.19         23.39        13.09 o                         
  -7  15  -7         40.62         51.13        13.95 o                         
  -5  15  -7         58.95         48.56        18.10 o                         
  -3  15  -7        237.15        349.23        20.77 o                         
  -1  15  -7        350.68        391.86        22.06 o                         
   1  15  -7         77.39         93.14        14.74 o                         
   3  15  -7         68.65         94.60        34.61 o                         
   5  15  -7         86.26         82.90        12.31 o                         
   7  15  -7        185.03        162.46         9.57 o                         
   9  15  -7         62.39        148.60        62.66 o                         
  -6  16  -7         71.81        127.49        18.79 o                         
  -4  16  -7        100.79         85.85        14.64 o                         
  -2  16  -7         21.76        -31.01        20.67 o                         
   0  16  -7         42.29         29.70        13.17 o                         
   2  16  -7         36.20         -1.89        18.25 o                         
   4  16  -7         90.92        123.53        18.53 o                         
   6  16  -7         19.85         40.58        28.02 o                         
   8  16  -7         43.44         70.92        43.53 o                         
  -5  17  -7         51.66        125.51        16.91 o                         
  -3  17  -7         94.61        141.73        14.34 o                         
  -1  17  -7         69.78         76.98        10.38 o                         
   1  17  -7         51.75         70.98        16.62 o                         
   3  17  -7         57.24         30.61        10.42 o                         
   5  17  -7         58.87         85.88        27.47 o                         
   7  17  -7          3.57          2.18        31.85 o                         
  -2  18  -7         12.14        -30.71        20.47 o                         
   0  18  -7         11.74         27.88        10.14 o                         
   2  18  -7         20.91         64.18        55.49 o                         
   4  18  -7         54.59         64.24        10.62 o                         
 -14   0  -6        428.04        417.18        22.55 o                         
 -12   0  -6        701.04        717.85        24.63 o                         
 -10   0  -6        690.79        677.01        28.48 o                         
  -8   0  -6        850.66        755.24        30.96 o                         
  -6   0  -6       2724.66       2762.03        37.98 o                         
  -4   0  -6       1401.45       1469.14        42.53 o                         
  -2   0  -6       1047.43       1048.69        35.01 o                         
   0   0  -6        896.22        895.92        23.00 o                         
   2   0  -6       4476.86       4249.56       125.61 o                         
   4   0  -6       8223.14       8293.10        40.16 o                         
   6   0  -6       4800.37       4593.69       129.76 o                         
   8   0  -6        370.70        312.50        19.38 o                         
  10   0  -6        232.76        331.91        34.32 o                         
  12   0  -6       1591.86       1582.33        19.30 o                         
  14   0  -6       1299.00       1279.54        30.27 o                         
  16   0  -6        373.07        360.00        28.98 o                         
 -15   1  -6         18.41         61.21        14.27 o                         
 -13   1  -6         65.56         44.84        15.47 o                         
 -11   1  -6         13.53         -9.15        17.69 o                         
  -9   1  -6        155.03        147.76        23.14 o                         
  -7   1  -6        213.39        265.14        22.95 o                         
  -5   1  -6        738.15        745.66        23.85 o                         
  -3   1  -6        945.57       1043.23        30.18 o                         
  -1   1  -6       1070.23       1069.10        29.14 o                         
   1   1  -6        431.89        412.05        18.37 o                         
   3   1  -6        691.67        639.14        33.40 o                         
   5   1  -6        699.15        690.38        14.91 o                         
   7   1  -6       1451.63       1367.05        19.60 o                         
   9   1  -6        163.99        146.60        13.97 o                         
  11   1  -6         68.47        147.39        32.26 o                         
  13   1  -6        104.37        118.38        12.36 o                         
  15   1  -6         43.91         60.23         9.81 o                         
  17   1  -6         24.09         81.93        22.24 o                         
 -14   2  -6         99.51         96.17        32.39 o                         
 -12   2  -6        400.90        382.64        26.41 o                         
 -10   2  -6        242.66        215.17        44.80 o                         
  -8   2  -6        495.88        512.23        21.46 o                         
  -6   2  -6        900.90        928.96        25.39 o                         
  -4   2  -6       2079.21       2040.94        72.15 o                         
  -2   2  -6        395.29        335.23        25.38 o                         
   0   2  -6        141.99        167.34        21.26 o                         
   2   2  -6       1469.54       1417.67        50.32 o                         
   4   2  -6       3217.88       3011.15        74.28 o                         
   6   2  -6       1748.08       1594.04        48.68 o                         
   8   2  -6        470.52        508.39        25.05 o                         
  10   2  -6         67.66        104.27        24.10 o                         
  12   2  -6        578.59        564.81        15.59 o                         
  14   2  -6        472.41        458.33        35.80 o                         
  16   2  -6        169.68        181.85        26.45 o                         
 -15   3  -6         22.82         21.64        27.74 o                         
 -13   3  -6         73.12         69.60        18.59 o                         
 -11   3  -6        138.82        133.75        18.53 o                         
  -9   3  -6        175.89        219.12        24.48 o                         
  -7   3  -6        466.01        425.66        23.68 o                         
  -5   3  -6        245.38        288.26        29.42 o                         
  -3   3  -6       2725.81       2812.17        34.62 o                         
  -1   3  -6       1080.22       1005.87        28.68 o                         
   1   3  -6        826.55        722.98        73.14 o                         
   3   3  -6        810.25        795.66        19.69 o                         
   5   3  -6       1667.06       1606.48        50.07 o                         
   7   3  -6       4003.73       3869.56        97.35 o                         
   9   3  -6       1820.97       1785.38        52.49 o                         
  11   3  -6        387.03        380.35        11.71 o                         
  13   3  -6         28.44         39.48        32.43 o                         
  15   3  -6        166.71        254.41        55.16 o                         
  17   3  -6        204.22        257.01        43.77 o                         
 -14   4  -6         20.85         72.07        13.92 o                         
 -12   4  -6          1.17        -19.65        13.10 o                         
 -10   4  -6         95.75        109.34        51.83 o                         
  -8   4  -6         46.01         96.12        20.92 o                         
  -6   4  -6          3.03         22.44        40.11 o                         
  -4   4  -6        483.90        469.90        30.46 o                         
  -2   4  -6       1379.31       1332.85        29.37 o                         
   0   4  -6        760.89        806.24        44.90 o                         
   2   4  -6         79.05         71.90        17.58 o                         
   4   4  -6        466.30        411.66        31.38 o                         
   6   4  -6        666.96        614.18        16.53 o                         
   8   4  -6       2563.69       2427.32        83.86 o                         
  10   4  -6        864.28        894.23        22.03 o                         
  12   4  -6         14.51         73.55        24.05 o                         
  14   4  -6          9.05         30.96        13.80 o                         
  16   4  -6         44.41        133.40        45.52 o                         
 -15   5  -6         20.49         27.72        13.89 o                         
 -13   5  -6          9.57         24.85        15.63 o                         
 -11   5  -6        357.42        325.50        18.99 o                         
  -9   5  -6        248.75        233.77        19.63 o                         
  -7   5  -6        333.98        355.22        72.40 o                         
  -5   5  -6         27.34         38.04        23.64 o                         
  -3   5  -6        556.66        524.79        28.09 o                         
  -1   5  -6       1036.94       1090.73        28.09 o                         
   1   5  -6        571.25        567.20        28.18 o                         
   3   5  -6        369.19        363.88        13.25 o                         
   5   5  -6        921.99        882.82        19.50 o                         
   7   5  -6        945.07        908.57        22.17 o                         
   9   5  -6        966.51        978.61        50.36 o                         
  11   5  -6         50.31         34.11        11.70 o                         
  13   5  -6         48.62         58.09         9.89 o                         
  15   5  -6         69.12         76.13        14.81 o                         
 -14   6  -6         58.06         74.51        21.17 o                         
 -12   6  -6         60.56         77.59        22.70 o                         
 -10   6  -6        318.07        335.55        43.86 o                         
  -8   6  -6        150.17        114.44        18.70 o                         
  -6   6  -6        264.58        218.37        31.60 o                         
  -4   6  -6        287.38        325.40        26.11 o                         
  -2   6  -6        541.03        535.08        25.62 o                         
   0   6  -6        904.45        950.58        29.28 o                         
   2   6  -6        583.50        563.34        24.68 o                         
   4   6  -6       3479.04       3201.99        92.64 o                         
   6   6  -6       1930.93       1856.01        63.77 o                         
   8   6  -6        624.45        600.26        38.97 o                         
  10   6  -6        690.06        707.54        16.78 o                         
  12   6  -6        321.98        339.46        13.95 o                         
  14   6  -6        324.24        364.64        10.99 o                         
  16   6  -6         53.75        115.40        45.31 o                         
 -13   7  -6         75.59         92.16        29.72 o                         
 -11   7  -6        223.08        269.45        43.42 o                         
  -9   7  -6        330.10        377.45        46.29 o                         
  -7   7  -6        143.14        215.12        24.33 o                         
  -5   7  -6        554.84        537.75        21.07 o                         
  -3   7  -6        854.41        836.24        26.90 o                         
  -1   7  -6        962.66        959.97        27.50 o                         
   1   7  -6       1861.30       1696.70        31.87 o                         
   3   7  -6       2575.04       2347.40        76.74 o                         
   5   7  -6       1906.31       1782.96        31.81 o                         
   7   7  -6       1098.40       1112.49        47.97 o                         
   9   7  -6         83.45         64.50         9.92 o                         
  11   7  -6        764.97        792.71        11.29 o                         
  13   7  -6        245.44        276.83        14.89 o                         
  15   7  -6        131.23        160.62        23.94 o                         
 -14   8  -6         31.60        104.44        45.50 o                         
 -12   8  -6         52.97         90.12        14.80 o                         
 -10   8  -6         51.11        -21.47        46.78 o                         
  -8   8  -6        101.73        117.60        23.04 o                         
  -6   8  -6        100.29         41.84        26.01 o                         
  -4   8  -6        135.20        135.01        25.22 o                         
  -2   8  -6        459.46        466.83        20.37 o                         
   0   8  -6        175.04         98.51        27.10 o                         
   2   8  -6        508.15        518.44        18.40 o                         
   4   8  -6        467.08        373.63        30.79 o                         
   6   8  -6        569.89        574.60        25.30 o                         
   8   8  -6        173.68        196.56        11.99 o                         
  10   8  -6         92.98         85.98        14.30 o                         
  12   8  -6        197.72        150.99        28.37 o                         
  14   8  -6        103.92        119.99        21.01 o                         
 -13   9  -6        150.13        117.19        13.90 o                         
 -11   9  -6        288.40        295.57        22.95 o                         
  -9   9  -6        228.08        220.26        22.95 o                         
  -7   9  -6        197.88        195.83        21.56 o                         
  -5   9  -6        722.56        696.39        18.59 o                         
  -3   9  -6        432.39        386.42        18.40 o                         
  -1   9  -6         14.06        -39.91        26.61 o                         
   1   9  -6       1203.82       1155.85        46.40 o                         
   3   9  -6       1370.92       1312.06        36.77 o                         
   5   9  -6       2452.73       2397.91        59.29 o                         
   7   9  -6       1747.49       1728.32        30.60 o                         
   9   9  -6         82.48         63.59        20.90 o                         
  11   9  -6        335.92        323.87        10.56 o                         
  13   9  -6        331.04        408.10        17.68 o                         
  15   9  -6        193.62        234.37         9.38 o                         
 -12  10  -6         35.38         36.10        18.59 o                         
 -10  10  -6         15.90        -30.56        20.37 o                         
  -8  10  -6        100.78          2.87        21.46 o                         
  -6  10  -6        431.09        412.43        23.44 o                         
  -4  10  -6        176.02        187.72        22.75 o                         
  -2  10  -6        435.78        476.82        23.14 o                         
   0  10  -6       1273.05       1167.18        26.01 o                         
   2  10  -6         39.29         28.86        16.99 o                         
   4  10  -6        294.68        313.10        37.59 o                         
   6  10  -6        446.73        472.09        14.57 o                         
   8  10  -6        123.94        146.30        12.11 o                         
  10  10  -6        231.63        250.10        26.02 o                         
  12  10  -6         76.03        113.47        15.25 o                         
  14  10  -6         71.29         76.34        14.00 o                         
 -11  11  -6        199.27        210.67        18.10 o                         
  -9  11  -6         42.15         82.59        18.99 o                         
  -7  11  -6         15.73        -21.56        22.65 o                         
  -5  11  -6        289.00        230.55        21.36 o                         
  -3  11  -6        382.67        349.93        23.04 o                         
  -1  11  -6        600.56        513.02        24.53 o                         
   1  11  -6        118.00         67.88        29.92 o                         
   3  11  -6        486.18        471.45        32.03 o                         
   5  11  -6        804.56        810.04        30.40 o                         
   7  11  -6        162.56        141.36        48.17 o                         
   9  11  -6         10.72         13.43        17.78 o                         
  11  11  -6          1.07         34.55        18.95 o                         
  13  11  -6        199.64        179.28        16.07 o                         
 -12  12  -6          0.74         60.53        13.06 o                         
 -10  12  -6        103.80         69.13        19.98 o                         
  -8  12  -6        101.94        166.26        20.47 o                         
  -6  12  -6          7.72          7.62        21.86 o                         
  -4  12  -6        148.65         85.75        22.55 o                         
  -2  12  -6        509.94        518.07        22.35 o                         
   0  12  -6        683.38        641.80        18.50 o                         
   2  12  -6         53.05         66.84        16.92 o                         
   4  12  -6        292.03        316.54        10.70 o                         
   6  12  -6        249.75        220.82        13.10 o                         
   8  12  -6        450.95        468.26        12.82 o                         
  10  12  -6        394.16        394.76        11.17 o                         
  12  12  -6         41.55        122.06        31.15 o                         
 -11  13  -6          0.65        -21.36        17.70 o                         
  -9  13  -6         38.36        -26.11        17.41 o                         
  -7  13  -6         28.84         -0.10        19.09 o                         
  -5  13  -6         83.02         62.01        20.77 o                         
  -3  13  -6        177.66        107.21        21.86 o                         
  -1  13  -6        285.83        179.61        22.35 o                         
   1  13  -6        249.62        205.13        43.52 o                         
   3  13  -6         31.61         31.98        19.12 o                         
   5  13  -6        212.98        233.70        18.57 o                         
   7  13  -6        375.84        324.41        24.43 o                         
   9  13  -6         85.74        110.42         9.58 o                         
  11  13  -6          2.93         26.94        19.81 o                         
  13  13  -6         11.88         52.45        29.62 o                         
 -10  14  -6         63.89        140.25        16.12 o                         
  -8  14  -6         98.72         90.30        19.98 o                         
  -6  14  -6        171.57        199.10        21.07 o                         
  -4  14  -6         52.66         15.53        20.77 o                         
  -2  14  -6        196.60        152.51        16.42 o                         
   0  14  -6         92.45         81.99        22.06 o                         
   2  14  -6        269.82        352.19       116.00 o                         
   4  14  -6         42.17         58.70        10.82 o                         
   6  14  -6        152.48        152.50        10.86 o                         
   8  14  -6        278.40        338.46        31.78 o                         
  10  14  -6         43.50         40.67        20.89 o                         
  12  14  -6         29.79         32.83         9.41 o                         
  -9  15  -6          4.45        -26.01        18.30 o                         
  -7  15  -6         12.69         67.75        18.40 o                         
  -5  15  -6         31.19         61.82        15.43 o                         
  -3  15  -6        141.99        145.49        15.73 o                         
  -1  15  -6         51.24         37.09        15.03 o                         
   1  15  -6         14.58         -5.00        12.24 o                         
   3  15  -6        403.30        358.07        12.29 o                         
   5  15  -6        191.46        200.60         9.93 o                         
   7  15  -6        142.10        168.10        11.65 o                         
   9  15  -6        102.68        137.91        41.55 o                         
  11  15  -6          9.69         -9.64        16.66 o                         
  -8  16  -6         96.36        139.65        18.30 o                         
  -6  16  -6         49.65          6.23        18.10 o                         
  -4  16  -6         51.66         30.86        21.07 o                         
  -2  16  -6         23.86          6.53        14.74 o                         
   0  16  -6        113.13        209.69        45.15 o                         
   2  16  -6        156.46        146.44        24.53 o                         
   4  16  -6        373.74        345.34        23.88 o                         
   6  16  -6        124.18        137.83         9.61 o                         
   8  16  -6          2.78         44.09         9.05 o                         
  10  16  -6         70.91         74.05        24.96 o                         
  -7  17  -6          8.25         18.10        17.01 o                         
  -5  17  -6        105.77         78.33        15.23 o                         
  -3  17  -6        120.29        148.85        18.89 o                         
  -1  17  -6         29.72        -30.86        20.57 o                         
   1  17  -6          5.02        162.81       118.79 o                         
   3  17  -6         76.73         85.67        55.83 o                         
   5  17  -6        165.18        181.85        21.86 o                         
   7  17  -6          4.84        -14.07         9.38 o                         
  -4  18  -6         34.34         69.53        17.70 o                         
  -2  18  -6         68.03        121.26        18.20 o                         
   0  18  -6          4.45         26.27        13.88 o                         
   2  18  -6        137.23        153.32        35.70 o                         
   4  18  -6        162.32        165.79        63.65 o                         
   6  18  -6        183.11        177.03        35.08 o                         
  -1  19  -6         28.37         66.00        13.16 o                         
   1  19  -6          6.85        -26.55        62.31 o                         
   3  19  -6         12.58         15.13        10.42 o                         
 -15   1  -5        142.83        119.03        13.81 o                         
 -13   1  -5        377.65        312.27        55.24 o                         
 -11   1  -5       1485.28       1466.72        20.94 o                         
  -9   1  -5        463.49        452.71        41.59 o                         
  -7   1  -5        285.78        258.14        23.01 o                         
  -5   1  -5       2442.65       2404.46        28.95 o                         
  -3   1  -5       5390.46       5647.94        76.11 o                         
  -1   1  -5       3558.36       3784.63        93.30 o                         
   1   1  -5        185.16        307.30        22.78 o                         
   3   1  -5       6771.79       6597.79        54.15 o                         
   5   1  -5      12791.64      12365.35       611.17 o                         
   7   1  -5       4105.78       3946.88        51.88 o                         
   9   1  -5       1728.83       1722.91        67.16 o                         
  11   1  -5          7.58         58.62        18.25 o                         
  13   1  -5        689.87        644.81        16.12 o                         
  15   1  -5        358.15        363.17        13.58 o                         
  17   1  -5         94.60        138.42        14.12 o                         
 -16   2  -5         77.11         94.77        13.26 o                         
 -14   2  -5          1.86         40.63        32.94 o                         
 -12   2  -5         28.15         25.85        80.66 o                         
 -10   2  -5        313.38        312.93        26.21 o                         
  -8   2  -5        507.54        462.30        23.95 o                         
  -6   2  -5        713.91        704.82        25.68 o                         
  -4   2  -5        801.25        852.36        27.25 o                         
  -2   2  -5       6714.94       6889.35        70.12 o                         
   0   2  -5       4562.57       4386.99        37.99 o                         
   2   2  -5       6896.08       6615.00       218.59 o                         
   4   2  -5       1239.56       1214.46        31.47 o                         
   6   2  -5        339.96        380.58        15.12 o                         
   8   2  -5       1184.54       1113.43        39.77 o                         
  10   2  -5        780.05        774.86        14.20 o                         
  12   2  -5        220.84        223.98        27.84 o                         
  14   2  -5         40.13         73.49        18.30 o                         
  16   2  -5         34.27         88.82        49.80 o                         
 -15   3  -5         47.06         29.59        51.08 o                         
 -13   3  -5        274.36        300.41        17.96 o                         
 -11   3  -5        435.67        461.35        26.36 o                         
  -9   3  -5        164.82        204.35        19.98 o                         
  -7   3  -5        462.27        439.70        22.44 o                         
  -5   3  -5        474.03        560.36        60.04 o                         
  -3   3  -5       1215.43       1145.01        28.96 o                         
  -1   3  -5       1744.98       1803.54        35.70 o                         
   1   3  -5        711.20        776.66        25.63 o                         
   3   3  -5        297.61        270.50        15.77 o                         
   5   3  -5        364.34        360.29        19.12 o                         
   7   3  -5        877.91        895.46        57.43 o                         
   9   3  -5        578.55        634.71        55.38 o                         
  11   3  -5         86.00        102.67        32.66 o                         
  13   3  -5        149.28        167.33        21.76 o                         
  15   3  -5        157.07        181.20        25.81 o                         
  17   3  -5          6.78         47.26        11.71 o                         
 -16   4  -5         65.27         91.33        12.50 o                         
 -14   4  -5         35.24         16.10        33.33 o                         
 -12   4  -5        190.42        178.74        24.58 o                         
 -10   4  -5        256.84        278.23        19.25 o                         
  -8   4  -5        600.83        636.35        56.62 o                         
  -6   4  -5        240.11        221.21        22.14 o                         
  -4   4  -5       1805.00       1863.85       162.45 o                         
  -2   4  -5       3377.04       3286.03        29.08 o                         
   0   4  -5       4442.52       4132.46        40.16 o                         
   2   4  -5       2499.61       2404.76        42.21 o                         
   4   4  -5       1315.08       1347.89        48.29 o                         
   6   4  -5        854.26        867.80        27.89 o                         
   8   4  -5       1804.32       1857.25        37.40 o                         
  10   4  -5        463.97        450.59        17.75 o                         
  12   4  -5        308.65        349.64        46.65 o                         
  14   4  -5         10.94        -10.99        25.24 o                         
  16   4  -5         59.22         56.79        39.02 o                         
 -15   5  -5          4.87         -2.40        13.06 o                         
 -13   5  -5          2.50         43.62        55.54 o                         
 -11   5  -5        292.42        201.13        55.14 o                         
  -9   5  -5        362.52        427.07        46.19 o                         
  -7   5  -5        770.45        748.75        18.97 o                         
  -5   5  -5        790.80        803.98        57.66 o                         
  -3   5  -5        498.25        522.12        29.28 o                         
  -1   5  -5       3773.76       3674.23        35.11 o                         
   1   5  -5       3462.51       3335.81       113.88 o                         
   3   5  -5       1990.50       1940.59        53.03 o                         
   5   5  -5       1111.52       1104.91        63.77 o                         
   7   5  -5        315.61        349.45        11.46 o                         
   9   5  -5       1255.64       1225.97        24.66 o                         
  11   5  -5        473.10        487.45        12.63 o                         
  13   5  -5         61.89        133.13        59.40 o                         
  15   5  -5         49.21         44.57        20.03 o                         
  17   5  -5         13.93         44.34        37.11 o                         
 -14   6  -5        114.45        126.42        26.56 o                         
 -12   6  -5        292.62        220.60        22.40 o                         
 -10   6  -5        215.90        239.62        17.46 o                         
  -8   6  -5        285.51        293.23        21.46 o                         
  -6   6  -5        196.44        207.14        16.21 o                         
  -4   6  -5        373.60        316.40        26.90 o                         
  -2   6  -5       1743.86       1763.68        30.96 o                         
   0   6  -5        429.58        368.52        21.17 o                         
   2   6  -5        175.74        165.95        17.82 o                         
   4   6  -5        427.29        425.15        15.55 o                         
   6   6  -5        699.95        718.69        32.21 o                         
   8   6  -5        262.63        214.54        19.32 o                         
  10   6  -5        191.59        248.79        22.65 o                         
  12   6  -5        121.50        143.66        14.00 o                         
  14   6  -5         99.67        158.16        43.15 o                         
  16   6  -5         79.42         67.87        12.59 o                         
 -15   7  -5         17.36         33.55        12.57 o                         
 -13   7  -5         20.47        -19.84        58.85 o                         
 -11   7  -5         16.12          0.12        45.00 o                         
  -9   7  -5        750.60        784.49        69.13 o                         
  -7   7  -5        192.98        216.17        20.08 o                         
  -5   7  -5        803.42        800.54        27.30 o                         
  -3   7  -5        857.90        798.07        28.29 o                         
  -1   7  -5       2604.34       2395.98        31.16 o                         
   1   7  -5       2391.61       2306.56        50.34 o                         
   3   7  -5        390.01        320.42        16.75 o                         
   5   7  -5       1133.78       1117.29        36.80 o                         
   7   7  -5       1197.93       1232.13        29.72 o                         
   9   7  -5        404.60        381.58        39.72 o                         
  11   7  -5        315.58        415.83        13.90 o                         
  13   7  -5        131.35        141.18        11.02 o                         
  15   7  -5        108.50         86.07         9.54 o                         
 -14   8  -5        137.83         65.21        52.57 o                         
 -12   8  -5        157.26        176.57        15.50 o                         
 -10   8  -5        459.90        453.49        19.24 o                         
  -8   8  -5         36.28         86.39        17.79 o                         
  -6   8  -5        592.61        667.02        27.40 o                         
  -4   8  -5       5322.04       5044.86        29.18 o                         
  -2   8  -5       2910.33       2730.57        31.16 o                         
   0   8  -5        331.59        302.75        27.89 o                         
   2   8  -5        178.14        214.45        13.71 o                         
   4   8  -5       1795.63       1642.49        84.71 o                         
   6   8  -5       4775.11       4528.49       154.42 o                         
   8   8  -5       1832.24       1867.75        29.53 o                         
  10   8  -5         84.92        100.76        15.99 o                         
  12   8  -5        311.57        363.74        12.79 o                         
  14   8  -5        157.39        210.01        17.05 o                         
  16   8  -5        215.36        298.00        59.38 o                         
 -13   9  -5         49.88         86.52        14.35 o                         
 -11   9  -5         82.77         95.56        25.96 o                         
  -9   9  -5         85.38         82.29        23.44 o                         
  -7   9  -5         13.66         51.33        23.84 o                         
  -5   9  -5         45.54         31.45        18.40 o                         
  -3   9  -5        623.00        568.80        26.01 o                         
  -1   9  -5        390.14        391.47        19.68 o                         
   1   9  -5        426.00        428.61        19.10 o                         
   3   9  -5        479.98        520.73        12.94 o                         
   5   9  -5         59.03         41.17        17.87 o                         
   7   9  -5         61.80        103.29        24.19 o                         
   9   9  -5         29.06         52.42        11.87 o                         
  11   9  -5        102.85        132.06        29.44 o                         
  13   9  -5        124.33        124.79        19.51 o                         
  15   9  -5         32.70         72.54        36.24 o                         
 -14  10  -5         84.64         80.18        13.05 o                         
 -12  10  -5        363.14        395.52        54.35 o                         
 -10  10  -5        311.73        317.68        22.45 o                         
  -8  10  -5          8.04         15.43        16.22 o                         
  -6  10  -5        474.63        456.25        23.74 o                         
  -4  10  -5       2120.34       2144.76        28.19 o                         
  -2  10  -5        918.69        895.29        27.20 o                         
   0  10  -5        270.88        241.33        27.79 o                         
   2  10  -5        798.92        774.54        27.64 o                         
   4  10  -5       2016.45       2039.18        45.07 o                         
   6  10  -5       2045.92       1963.15        59.51 o                         
   8  10  -5        379.29        400.22        23.98 o                         
  10  10  -5         64.47         49.70        10.63 o                         
  12  10  -5        155.34        217.86        14.16 o                         
  14  10  -5        192.74        250.95        35.32 o                         
 -13  11  -5          7.30         -3.56        17.41 o                         
 -11  11  -5         55.65         62.11        20.57 o                         
  -9  11  -5        479.60        444.78        22.95 o                         
  -7  11  -5         58.13        104.54        22.25 o                         
  -5  11  -5         59.10         -3.16        21.46 o                         
  -3  11  -5        164.92        240.64        22.75 o                         
  -1  11  -5       2082.55       2040.12        22.25 o                         
   1  11  -5       2494.50       2284.77        99.11 o                         
   3  11  -5        806.56        816.29        29.73 o                         
   5  11  -5        210.95        245.44        32.34 o                         
   7  11  -5        273.63        274.19        10.50 o                         
   9  11  -5        552.51        547.87        12.40 o                         
  11  11  -5        444.94        449.90        32.50 o                         
  13  11  -5          8.84         22.49        32.39 o                         
 -12  12  -5         80.94         88.42        17.41 o                         
 -10  12  -5         46.92         26.51        20.77 o                         
  -8  12  -5         78.61        180.60        21.36 o                         
  -6  12  -5         84.83         92.58        20.57 o                         
  -4  12  -5        135.38        137.48        21.76 o                         
  -2  12  -5        237.95        219.07        18.00 o                         
   0  12  -5        263.19        274.46        23.84 o                         
   2  12  -5        197.10        219.09        27.72 o                         
   4  12  -5        414.56        434.76        12.86 o                         
   6  12  -5        112.09         71.22        16.60 o                         
   8  12  -5          6.93         -0.78        11.94 o                         
  10  12  -5         36.18         57.78        14.18 o                         
  12  12  -5        104.96        138.70        12.99 o                         
  14  12  -5        270.48        295.22        11.60 o                         
 -11  13  -5         76.69         27.50        19.58 o                         
  -9  13  -5        138.50        171.50        14.93 o                         
  -7  13  -5        205.19        116.02        14.74 o                         
  -5  13  -5         46.92        -30.56        20.37 o                         
  -3  13  -5        497.04        561.39        23.14 o                         
  -1  13  -5        781.45        812.21        22.75 o                         
   1  13  -5        878.74        890.20        66.56 o                         
   3  13  -5         95.15        142.44        10.69 o                         
   5  13  -5        117.56        167.83        47.92 o                         
   7  13  -5        308.63        265.43        11.17 o                         
   9  13  -5        407.26        392.48        22.36 o                         
  11  13  -5        165.78        223.42        10.62 o                         
  13  13  -5          8.89         24.63        12.26 o                         
 -10  14  -5          8.10          5.93        19.58 o                         
  -8  14  -5         50.23         45.40        18.79 o                         
  -6  14  -5        101.18         99.00        20.47 o                         
  -4  14  -5        329.13        348.94        21.56 o                         
  -2  14  -5        525.24        428.26        23.64 o                         
   0  14  -5        164.30        212.55        22.06 o                         
   2  14  -5        507.08        482.68        12.68 o                         
   4  14  -5        182.69        183.24        39.88 o                         
   6  14  -5        255.80        315.12        10.83 o                         
   8  14  -5         89.18        119.92        10.22 o                         
  10  14  -5         42.37         44.56        12.02 o                         
  12  14  -5         18.65         29.51        21.26 o                         
  -9  15  -5          7.67          3.46        19.48 o                         
  -7  15  -5         44.17         20.57        18.79 o                         
  -5  15  -5        137.29        167.74        14.64 o                         
  -3  15  -5         31.04         26.80        18.89 o                         
  -1  15  -5         72.21         42.43        21.96 o                         
   1  15  -5         35.63         60.29        14.99 o                         
   3  15  -5        155.34        153.47        21.86 o                         
   5  15  -5        127.56        216.96        80.60 o                         
   7  15  -5        161.68        192.22        45.31 o                         
   9  15  -5        172.74        168.80        36.24 o                         
  11  15  -5          6.01         33.14        10.22 o                         
  -8  16  -5         22.75         70.02        17.90 o                         
  -6  16  -5         99.44         79.12        18.20 o                         
  -4  16  -5         49.43        144.50        19.78 o                         
  -2  16  -5        310.11        238.86        19.98 o                         
   0  16  -5        108.15         53.80        19.98 o                         
   2  16  -5         32.33         53.09        26.56 o                         
   4  16  -5        191.20        197.30        11.42 o                         
   6  16  -5        110.60        134.88        31.76 o                         
   8  16  -5        150.85        165.86        39.84 o                         
  10  16  -5         45.16         73.66        12.23 o                         
  -7  17  -5         79.25         80.51        19.19 o                         
  -5  17  -5        189.58        188.61        14.84 o                         
  -3  17  -5        391.26        385.93        20.97 o                         
  -1  17  -5        103.47         80.90        20.87 o                         
   1  17  -5         42.70         95.66        49.75 o                         
   3  17  -5        182.58        210.46        65.29 o                         
   5  17  -5        467.17        421.73        15.18 o                         
   7  17  -5         92.39        110.06        27.40 o                         
   9  17  -5         16.34         33.37        10.38 o                         
  -6  18  -5          1.32        -25.37        16.91 o                         
  -4  18  -5         59.41        -27.30        18.20 o                         
  -2  18  -5         56.48         68.64        18.50 o                         
   0  18  -5          8.29          5.54        76.60 o                         
   2  18  -5         87.40        102.13        13.98 o                         
   4  18  -5        109.04        139.42        33.07 o                         
   6  18  -5         20.26         49.03        10.53 o                         
   8  18  -5         16.27         24.67        23.03 o                         
  -3  19  -5        224.97        250.13        18.10 o                         
  -1  19  -5        137.55        167.13        47.62 o                         
   1  19  -5          7.24          8.63        51.93 o                         
   3  19  -5         62.77        128.03        12.00 o                         
   5  19  -5        187.50        177.18        31.50 o                         
   0  20  -5         98.35         90.03        65.87 o                         
 -16   0  -4         32.27         59.24        20.77 o                         
 -14   0  -4        110.62         74.77        17.01 o                         
 -12   0  -4        825.67        818.04        27.30 o                         
 -10   0  -4       2872.17       2657.88        26.61 o                         
  -8   0  -4        687.65        757.42        31.65 o                         
  -6   0  -4        554.55        530.92        33.03 o                         
  -4   0  -4      10538.60      10358.54        61.52 o                         
  -2   0  -4      15516.36      17138.88        82.98 o                         
   0   0  -4      30241.22      32155.46       112.65 o                         
   2   0  -4       4496.96       4392.08        43.81 o                         
   4   0  -4       1032.13       1008.59        65.13 o                         
   6   0  -4       5867.36       5880.33       267.54 o                         
   8   0  -4       1101.52       1025.65        33.83 o                         
  10   0  -4        682.73        606.19        23.24 o                         
  12   0  -4        457.13        485.43        26.80 o                         
  14   0  -4        548.39        535.18        17.90 o                         
  16   0  -4        185.66        205.13        21.76 o                         
 -15   1  -4         10.02         44.16        65.92 o                         
 -13   1  -4         46.72        127.41        28.88 o                         
 -11   1  -4        223.49        264.68        19.23 o                         
  -9   1  -4        312.36        310.02        21.74 o                         
  -7   1  -4        498.81        503.19        24.38 o                         
  -5   1  -4       1210.35       1173.18        26.54 o                         
  -3   1  -4       1474.96       1555.75        72.74 o                         
  -1   1  -4       2468.75       2731.00       145.79 o                         
   1   1  -4       3104.81       3026.71        66.84 o                         
   3   1  -4        179.91        220.84        19.04 o                         
   5   1  -4        858.23        889.57        33.65 o                         
   7   1  -4        164.20        162.15        19.41 o                         
   9   1  -4        209.64        196.64        18.04 o                         
  11   1  -4         39.55         69.83        19.75 o                         
  13   1  -4          3.43         42.60        42.08 o                         
  15   1  -4         70.54        111.37        25.62 o                         
  17   1  -4          6.39        -28.27        35.80 o                         
 -16   2  -4         63.37         18.17        38.23 o                         
 -14   2  -4        176.39        206.12        42.73 o                         
 -12   2  -4        517.17        573.99        19.22 o                         
 -10   2  -4        911.07        789.34        29.08 o                         
  -8   2  -4        247.83        255.03        22.30 o                         
  -6   2  -4        512.97        483.06        32.49 o                         
  -4   2  -4       3938.83       3885.13        85.21 o                         
  -2   2  -4      10124.71      10455.64       258.59 o                         
   0   2  -4       6912.69       5955.65      1108.69 o                         
   2   2  -4        302.59        348.61        18.42 o                         
   4   2  -4        612.52        623.60        22.51 o                         
   6   2  -4       1948.15       2009.03        30.83 o                         
   8   2  -4       1075.52       1081.27        66.51 o                         
  10   2  -4        456.37        411.04        17.94 o                         
  12   2  -4        159.79        229.03        46.44 o                         
  14   2  -4        220.37        269.48        27.94 o                         
  16   2  -4        183.96        184.97        17.75 o                         
 -15   3  -4        109.93         84.46        15.42 o                         
 -13   3  -4        170.70        211.67        19.98 o                         
 -11   3  -4        245.92        317.27        24.08 o                         
  -9   3  -4        643.86        629.36        30.86 o                         
  -7   3  -4       3321.56       3425.14       141.04 o                         
  -5   3  -4       3879.33       3980.54        78.93 o                         
  -3   3  -4       2776.38       2752.65        50.64 o                         
  -1   3  -4        793.35        771.95        36.10 o                         
   1   3  -4       2818.06       2632.54       103.32 o                         
   3   3  -4       2649.51       2482.67       103.41 o                         
   5   3  -4       1502.28       1428.11        34.63 o                         
   7   3  -4         63.41         81.48        20.73 o                         
   9   3  -4        332.57        450.11        33.03 o                         
  11   3  -4         35.56         -9.87        29.13 o                         
  13   3  -4         27.66         84.60        17.64 o                         
  15   3  -4        120.48        108.79        14.54 o                         
  17   3  -4         84.19        126.99        40.16 o                         
 -16   4  -4         21.65         91.46        21.51 o                         
 -14   4  -4         89.90         77.73        24.08 o                         
 -12   4  -4         40.46         95.65        18.01 o                         
 -10   4  -4         17.82         -5.31        19.81 o                         
  -8   4  -4       1372.35       1413.27        23.82 o                         
  -6   4  -4        711.86        774.07        26.51 o                         
  -4   4  -4        126.26        108.37        25.38 o                         
  -2   4  -4        601.99        656.43        33.13 o                         
   0   4  -4       1143.55       1126.41        23.05 o                         
   2   4  -4       1026.49        943.22        20.13 o                         
   4   4  -4       2131.59       2031.21        48.37 o                         
   6   4  -4        834.67        789.93        18.29 o                         
   8   4  -4        787.06        759.83        17.45 o                         
  10   4  -4        157.33        209.17        46.88 o                         
  12   4  -4         49.80         74.30        31.75 o                         
  14   4  -4         24.60        135.77        59.00 o                         
  16   4  -4         91.87        129.65        48.32 o                         
 -15   5  -4        142.49        171.70        14.58 o                         
 -13   5  -4         61.83         91.90        51.83 o                         
 -11   5  -4        195.74        207.95        18.48 o                         
  -9   5  -4        523.82        492.49        38.38 o                         
  -7   5  -4       2082.51       1955.58        59.74 o                         
  -5   5  -4        400.57        453.94        40.55 o                         
  -3   5  -4        103.77        123.04        27.40 o                         
  -1   5  -4       1808.59       1657.55        35.01 o                         
   1   5  -4        459.94        454.03        19.66 o                         
   3   5  -4       2584.44       2632.30        86.42 o                         
   5   5  -4        356.13        366.24        16.20 o                         
   7   5  -4        329.78        331.64        19.23 o                         
   9   5  -4        235.47        265.68        26.77 o                         
  11   5  -4        147.35        179.11        15.55 o                         
  13   5  -4         75.72        148.03        31.01 o                         
  15   5  -4         23.01         89.27        71.61 o                         
  17   5  -4         40.80         14.19        30.41 o                         
 -16   6  -4         29.80         55.03        47.28 o                         
 -14   6  -4         89.71        120.06        14.92 o                         
 -12   6  -4        182.83        194.07        66.86 o                         
 -10   6  -4       1142.01       1116.84        28.34 o                         
  -8   6  -4        822.15        816.14        23.09 o                         
  -6   6  -4        234.53        218.52        21.86 o                         
  -4   6  -4        711.46        632.80        28.29 o                         
  -2   6  -4       4749.35       4561.70        36.99 o                         
   0   6  -4       6204.67       6158.65       120.57 o                         
   2   6  -4       3634.77       3546.62       113.53 o                         
   4   6  -4         46.44         41.02        15.81 o                         
   6   6  -4         60.38         62.36        13.06 o                         
   8   6  -4        262.85        188.28        17.13 o                         
  10   6  -4        210.23        208.93        13.58 o                         
  12   6  -4         92.22        137.29        92.62 o                         
  14   6  -4         75.08        100.66        12.41 o                         
  16   6  -4         45.45         23.55        34.62 o                         
 -15   7  -4         30.13         41.05        13.87 o                         
 -13   7  -4        175.41        126.89        27.45 o                         
 -11   7  -4        399.78        386.02        55.39 o                         
  -9   7  -4        295.71        301.90        19.08 o                         
  -7   7  -4         35.03         93.06        22.65 o                         
  -5   7  -4       1278.06       1380.02        29.47 o                         
  -3   7  -4       2616.57       2448.40        31.25 o                         
  -1   7  -4       2222.42       2072.76        25.52 o                         
   1   7  -4        933.47        930.75        17.08 o                         
   3   7  -4         33.26         -5.97        24.82 o                         
   5   7  -4       1648.18       1468.77        44.65 o                         
   7   7  -4       1504.95       1519.36        67.18 o                         
   9   7  -4        814.16        745.68        21.04 o                         
  11   7  -4         60.33         83.26        26.92 o                         
  13   7  -4        107.90         92.10        12.05 o                         
  15   7  -4         68.02         70.48        33.97 o                         
 -14   8  -4         11.57          3.05        18.74 o                         
 -12   8  -4        188.76        168.29        13.00 o                         
 -10   8  -4        298.50        263.18        33.13 o                         
  -8   8  -4        118.95        120.24        18.11 o                         
  -6   8  -4        237.93        222.64        25.91 o                         
  -4   8  -4        202.86        181.29        27.40 o                         
  -2   8  -4        283.63        306.01        27.00 o                         
   0   8  -4       1046.42       1022.86        21.76 o                         
   2   8  -4        910.25        885.83        48.85 o                         
   4   8  -4         46.22         51.39        15.43 o                         
   6   8  -4         38.87         37.44        20.13 o                         
   8   8  -4        336.73        343.80        15.97 o                         
  10   8  -4         30.55         95.95        49.40 o                         
  12   8  -4         64.24         84.12        15.65 o                         
  14   8  -4         93.81         22.03        14.67 o                         
  16   8  -4         19.81         18.09        21.10 o                         
 -15   9  -4         32.71         61.12        12.93 o                         
 -13   9  -4        186.41        215.99        17.61 o                         
 -11   9  -4        667.39        656.77        51.23 o                         
  -9   9  -4        382.87        336.10        21.31 o                         
  -7   9  -4        292.94        241.03        18.69 o                         
  -5   9  -4       3349.66       3418.76        31.45 o                         
  -3   9  -4       4723.45       4591.97        27.99 o                         
  -1   9  -4       3289.66       3058.84        32.34 o                         
   1   9  -4       1070.68        992.07        80.56 o                         
   3   9  -4        842.86        914.81        21.44 o                         
   5   9  -4       1413.21       1259.23        33.42 o                         
   7   9  -4       4352.54       4158.50       120.53 o                         
   9   9  -4        536.49        591.71        14.60 o                         
  11   9  -4        112.31        139.46        24.94 o                         
  13   9  -4        117.41        149.34        20.26 o                         
  15   9  -4        180.79        209.12        53.49 o                         
 -14  10  -4         22.76         -2.04        33.53 o                         
 -12  10  -4         41.31         85.48        22.70 o                         
 -10  10  -4        304.50        344.68        21.56 o                         
  -8  10  -4        102.41         73.88        24.53 o                         
  -6  10  -4        382.51        291.18        23.24 o                         
  -4  10  -4        815.95        877.39        27.00 o                         
  -2  10  -4        423.77        406.60        28.48 o                         
   0  10  -4        255.54        222.54        21.17 o                         
   2  10  -4       1276.89       1237.08        26.05 o                         
   4  10  -4        144.47        183.68        47.97 o                         
   6  10  -4        387.86        365.04        16.23 o                         
   8  10  -4          0.80         10.56        13.21 o                         
  10  10  -4          6.50          4.67        44.70 o                         
  12  10  -4         54.38         65.63        17.96 o                         
  14  10  -4          1.22        -12.61        16.56 o                         
 -13  11  -4        156.91        111.86        18.79 o                         
 -11  11  -4        240.63        190.10        16.22 o                         
  -9  11  -4        165.48        150.14        15.63 o                         
  -7  11  -4         16.92         26.70        21.66 o                         
  -5  11  -4        242.17        233.02        25.22 o                         
  -3  11  -4       1670.93       1701.56        28.19 o                         
  -1  11  -4       2171.69       2083.73        29.67 o                         
   1  11  -4         71.74         51.81        15.82 o                         
   3  11  -4        247.05        185.70        26.87 o                         
   5  11  -4       1716.42       1627.68        15.87 o                         
   7  11  -4        837.75        860.53        12.87 o                         
   9  11  -4        241.54        195.79        11.99 o                         
  11  11  -4         30.66        120.54        78.65 o                         
  13  11  -4        221.16        249.66        11.14 o                         
  15  11  -4        292.32        324.73        18.00 o                         
 -12  12  -4         17.93         90.50        20.57 o                         
 -10  12  -4        242.30        214.53        19.68 o                         
  -8  12  -4        897.73        921.99        17.31 o                         
  -6  12  -4        525.77        537.35        22.25 o                         
  -4  12  -4        581.13        535.57        23.74 o                         
  -2  12  -4        202.42        183.37        18.40 o                         
   0  12  -4       1294.94       1235.33        21.46 o                         
   2  12  -4        946.61        902.28        31.02 o                         
   4  12  -4        247.25        236.50        32.34 o                         
   6  12  -4         66.61         29.38        13.97 o                         
   8  12  -4        116.46        121.97        19.10 o                         
  10  12  -4        313.61        321.07        24.17 o                         
  12  12  -4        133.72         82.88        24.83 o                         
  14  12  -4         49.03         77.18        25.84 o                         
 -11  13  -4         74.65        113.94        18.00 o                         
  -9  13  -4        163.02        172.89        20.28 o                         
  -7  13  -4        260.01        286.82        21.56 o                         
  -5  13  -4         31.33         17.31        21.76 o                         
  -3  13  -4         14.53         26.61        22.65 o                         
  -1  13  -4        230.02        224.81        22.35 o                         
   1  13  -4         76.04         87.83        45.89 o                         
   3  13  -4        462.54        387.26        21.71 o                         
   5  13  -4        267.07        287.43        20.98 o                         
   7  13  -4         53.10         71.47        24.40 o                         
   9  13  -4         52.03         83.38        10.81 o                         
  11  13  -4          0.04         -5.38        22.28 o                         
  13  13  -4         59.85         83.89        16.92 o                         
 -12  14  -4         38.51         28.58        16.52 o                         
 -10  14  -4         55.16        100.98        14.74 o                         
  -8  14  -4        339.47        265.36        18.99 o                         
  -6  14  -4        395.93        371.09        20.37 o                         
  -4  14  -4         43.53        105.33        22.35 o                         
  -2  14  -4        182.45        220.66        21.86 o                         
   0  14  -4        293.76        357.25        18.50 o                         
   2  14  -4        119.88        117.58        40.14 o                         
   4  14  -4          6.12         13.93         9.98 o                         
   6  14  -4         27.05         42.32        21.26 o                         
   8  14  -4        233.98        248.90        32.72 o                         
  10  14  -4        404.42        385.38        10.65 o                         
  12  14  -4         30.10         53.93        11.50 o                         
 -11  15  -4         83.40         72.10        17.41 o                         
  -9  15  -4         41.88         18.30        14.14 o                         
  -7  15  -4        188.84        179.91        19.88 o                         
  -5  15  -4         92.50        153.50        21.07 o                         
  -3  15  -4        477.61        495.32        16.91 o                         
  -1  15  -4        497.49        381.18        22.25 o                         
   1  15  -4        173.39        220.71        17.51 o                         
   3  15  -4        125.43        134.82        20.05 o                         
   5  15  -4        155.53        159.59        19.34 o                         
   7  15  -4         35.16         90.59        37.28 o                         
   9  15  -4         39.64        100.10        16.37 o                         
  11  15  -4          0.69         14.59        14.68 o                         
 -10  16  -4         36.78         55.39        19.09 o                         
  -8  16  -4          0.84         -1.48        17.31 o                         
  -6  16  -4        166.37        230.45        19.68 o                         
  -4  16  -4        326.68        382.47        15.82 o                         
  -2  16  -4        350.08        379.00        15.43 o                         
   0  16  -4        319.98        310.27        20.97 o                         
   2  16  -4         18.76         -7.37        12.78 o                         
   4  16  -4        186.32        197.73        11.61 o                         
   6  16  -4        233.66        257.03        20.98 o                         
   8  16  -4        223.48        224.93        11.43 o                         
  10  16  -4         54.46        105.30        33.40 o                         
  -9  17  -4         11.82         14.64        13.75 o                         
  -7  17  -4          4.54         23.84        17.31 o                         
  -5  17  -4         69.13        109.19        19.68 o                         
  -3  17  -4        154.44        117.60        15.43 o                         
  -1  17  -4         19.46         86.84        21.56 o                         
   1  17  -4         65.36        109.73        59.05 o                         
   3  17  -4         56.94         82.31        13.85 o                         
   5  17  -4        105.83        127.19        12.32 o                         
   7  17  -4         56.27        130.76         9.46 o                         
   9  17  -4         35.37         77.45        14.01 o                         
  -6  18  -4         37.86          2.18        17.41 o                         
  -4  18  -4        362.29        408.78        21.46 o                         
  -2  18  -4        459.24        586.61        22.65 o                         
   0  18  -4        293.29        288.23        45.99 o                         
   2  18  -4          6.16         27.39        30.61 o                         
   4  18  -4        318.47        353.24        55.87 o                         
   6  18  -4        346.38        325.21        15.93 o                         
   8  18  -4        171.28        183.32        16.39 o                         
  -5  19  -4        107.50        123.43        14.93 o                         
  -3  19  -4          9.50         57.07        15.23 o                         
  -1  19  -4          1.16         17.80        21.26 o                         
   1  19  -4         56.99         58.45        41.19 o                         
   3  19  -4        183.13        154.99        17.16 o                         
   5  19  -4        104.39         75.79        15.23 o                         
   7  19  -4         61.69        149.06        41.55 o                         
  -2  20  -4        165.51        172.79        15.23 o                         
   0  20  -4         25.46        135.19        14.36 o                         
   2  20  -4          9.86         38.90        13.20 o                         
   4  20  -4         53.34         37.49        32.14 o                         
 -17   1  -3        204.48        226.40        39.71 o                         
 -15   1  -3          0.63         -5.51        15.88 o                         
 -13   1  -3        254.39        237.56        18.01 o                         
 -11   1  -3       2293.25       2388.35        46.58 o                         
  -9   1  -3       2432.76       2375.17        62.85 o                         
  -7   1  -3       2892.08       2755.12        60.08 o                         
  -5   1  -3        619.57        669.46        76.31 o                         
  -3   1  -3       2797.35       3184.46       179.46 o                         
  -1   1  -3      10594.81      10356.26       437.41 o                         
   1   1  -3       4887.28       4805.73       235.93 o                         
   3   1  -3       1558.61       1549.24        42.31 o                         
   5   1  -3       2590.14       2836.11        45.55 o                         
   7   1  -3       1284.47       1306.67        26.79 o                         
   9   1  -3        292.01        331.54        59.39 o                         
  11   1  -3         32.29        117.01        20.53 o                         
  13   1  -3       1523.71       1449.30        18.25 o                         
  15   1  -3        756.79        717.83        14.04 o                         
  17   1  -3        271.11        281.66        70.72 o                         
 -16   2  -3        119.45        120.40        25.52 o                         
 -14   2  -3        282.14        311.43        18.54 o                         
 -12   2  -3        434.80        412.64        30.26 o                         
 -10   2  -3        546.01        501.93        36.64 o                         
  -8   2  -3        105.53        123.41        23.14 o                         
  -6   2  -3       3437.08       3694.53        26.90 o                         
  -4   2  -3        136.08        195.89        31.89 o                         
  -2   2  -3       5685.76       5894.62        68.39 o                         
   0   2  -3        911.18        982.93        22.09 o                         
   2   2  -3       3478.86       3207.82        82.72 o                         
   4   2  -3        177.42        229.18        20.86 o                         
   6   2  -3       1083.71       1056.17        28.74 o                         
   8   2  -3        888.17        907.36        17.94 o                         
  10   2  -3        539.53        498.94        54.55 o                         
  12   2  -3         47.77         -0.65        15.27 o                         
  14   2  -3        125.40        144.19        15.63 o                         
  16   2  -3         68.65         81.61        15.58 o                         
  18   2  -3         97.36         77.80        23.04 o                         
 -17   3  -3         62.95         45.94        17.21 o                         
 -15   3  -3          6.86         -0.26        50.89 o                         
 -13   3  -3         32.48          9.49        16.64 o                         
 -11   3  -3        220.14        197.24        50.64 o                         
  -9   3  -3        479.12        469.36        52.17 o                         
  -7   3  -3        964.25       1031.05        32.09 o                         
  -5   3  -3         88.95         80.76        26.23 o                         
  -3   3  -3       2045.39       2072.43        29.33 o                         
  -1   3  -3       3364.44       3420.73        39.66 o                         
   1   3  -3       1454.76       1514.82        48.68 o                         
   3   3  -3        396.51        321.54        22.49 o                         
   5   3  -3        532.48        587.67        18.88 o                         
   7   3  -3        448.37        509.67        17.95 o                         
   9   3  -3        501.97        480.49        42.73 o                         
  11   3  -3        113.59        114.07        20.34 o                         
  13   3  -3         75.02         72.32        52.37 o                         
  15   3  -3        147.93        197.63        31.16 o                         
  17   3  -3         54.00        106.96        42.13 o                         
 -16   4  -3        166.09        146.36        14.60 o                         
 -14   4  -3        110.53         89.62        16.23 o                         
 -12   4  -3        135.90        194.77        18.95 o                         
 -10   4  -3        176.44        175.49        20.95 o                         
  -8   4  -3        850.82        786.20        26.46 o                         
  -6   4  -3        434.68        343.74        24.25 o                         
  -4   4  -3       1333.66       1098.64        30.46 o                         
  -2   4  -3       1381.09       1495.35        40.65 o                         
   0   4  -3        827.26        825.09        18.47 o                         
   2   4  -3       1025.44       1013.34        38.84 o                         
   4   4  -3        537.62        663.48        26.23 o                         
   6   4  -3        427.93        462.86        19.06 o                         
   8   4  -3        393.97        470.25        18.37 o                         
  10   4  -3        218.29        176.28        17.30 o                         
  12   4  -3         13.80          6.63        47.33 o                         
  14   4  -3         34.83         16.01        42.38 o                         
  16   4  -3        149.58        181.63        71.85 o                         
 -15   5  -3         72.78        156.65        35.70 o                         
 -13   5  -3        197.62        200.94        14.80 o                         
 -11   5  -3        182.74        247.89       105.68 o                         
  -9   5  -3        859.68        893.83        29.23 o                         
  -7   5  -3       1864.39       1833.82        24.84 o                         
  -5   5  -3       2324.73       2400.55       148.70 o                         
  -3   5  -3       2752.17       2709.21        31.16 o                         
  -1   5  -3        418.64        510.55        27.20 o                         
   1   5  -3         11.00         33.07        25.42 o                         
   3   5  -3        114.80         94.37        20.48 o                         
   5   5  -3        306.51        301.98        49.42 o                         
   7   5  -3        128.51        127.04        19.30 o                         
   9   5  -3        507.35        469.09        22.89 o                         
  11   5  -3        165.69        177.65        18.94 o                         
  13   5  -3         66.40        120.60        16.25 o                         
  15   5  -3         86.09         68.57        41.39 o                         
  17   5  -3         33.53         70.74        14.78 o                         
 -16   6  -3          9.81          8.86        23.09 o                         
 -14   6  -3         57.53         52.69        14.81 o                         
 -12   6  -3        184.85        164.47        17.77 o                         
 -10   6  -3       1050.68       1015.10        51.28 o                         
  -8   6  -3        486.20        463.60        18.25 o                         
  -6   6  -3         89.59        118.57        21.70 o                         
  -4   6  -3         56.44         73.49        30.46 o                         
  -2   6  -3       2336.26       2248.71        37.98 o                         
   0   6  -3       1669.03       1577.26        67.90 o                         
   2   6  -3       1078.89       1015.83        47.48 o                         
   4   6  -3        604.07        565.40        21.25 o                         
   6   6  -3         51.82         89.25        19.64 o                         
   8   6  -3         63.34         25.74        63.15 o                         
  10   6  -3         37.90          6.01        28.93 o                         
  12   6  -3         60.40        106.83        17.56 o                         
  14   6  -3        113.19        118.93        16.46 o                         
  16   6  -3        123.28        120.34        24.13 o                         
 -15   7  -3         78.40         87.81        12.26 o                         
 -13   7  -3        151.15        173.57        46.68 o                         
 -11   7  -3        282.65        249.59        35.01 o                         
  -9   7  -3       1988.18       1808.09        37.39 o                         
  -7   7  -3        405.76        374.09        39.02 o                         
  -5   7  -3        353.92        373.43        62.26 o                         
  -3   7  -3        909.12        845.94        31.75 o                         
  -1   7  -3        685.30        657.72        33.13 o                         
   1   7  -3       1507.04       1575.31        34.12 o                         
   3   7  -3        231.72        203.19        17.29 o                         
   5   7  -3         14.71         43.86        18.33 o                         
   7   7  -3        202.08        193.41        16.84 o                         
   9   7  -3         61.39         33.36        17.25 o                         
  11   7  -3        400.60        323.55        58.70 o                         
  13   7  -3        107.69        157.64        17.03 o                         
  15   7  -3         11.07        -23.90        40.20 o                         
  17   7  -3         35.43         -8.34        28.83 o                         
 -16   8  -3         44.81        117.24        78.68 o                         
 -14   8  -3         81.57        128.73        34.86 o                         
 -12   8  -3        509.18        431.09        23.79 o                         
 -10   8  -3       1663.65       1621.18       122.15 o                         
  -8   8  -3       2255.91       2121.53       162.85 o                         
  -6   8  -3        100.38        165.47        28.19 o                         
  -4   8  -3       1244.97       1199.13        29.18 o                         
  -2   8  -3       2682.93       2649.57        32.44 o                         
   0   8  -3       6178.88       5783.77       179.66 o                         
   2   8  -3       2001.71       1925.27        25.32 o                         
   4   8  -3        914.50       1034.72        14.62 o                         
   6   8  -3       3137.13       2924.28       121.45 o                         
   8   8  -3        506.60        536.14        43.13 o                         
  10   8  -3        158.20        212.51        50.92 o                         
  12   8  -3        595.20        605.04        21.86 o                         
  14   8  -3        388.83        478.71        29.47 o                         
  16   8  -3        401.40        406.12        22.20 o                         
 -15   9  -3         14.66         60.23        13.88 o                         
 -13   9  -3         76.69        129.84        37.73 o                         
 -11   9  -3         88.62         91.60        34.37 o                         
  -9   9  -3         41.90         84.62        16.96 o                         
  -7   9  -3         47.88         89.51        24.43 o                         
  -5   9  -3        164.36        167.64        27.00 o                         
  -3   9  -3        539.93        540.52        19.68 o                         
  -1   9  -3        229.13        195.63        20.77 o                         
   1   9  -3         42.87         48.07        12.88 o                         
   3   9  -3        309.15        283.98        26.95 o                         
   5   9  -3        371.31        353.82        16.63 o                         
   7   9  -3         63.08         90.40        16.38 o                         
   9   9  -3         56.71         84.56        26.86 o                         
  11   9  -3         51.42         48.59        23.96 o                         
  13   9  -3          0.88         63.65        16.02 o                         
  15   9  -3         47.39         93.48        49.65 o                         
 -14  10  -3        165.15         74.72        13.12 o                         
 -12  10  -3        591.09        490.74        23.00 o                         
 -10  10  -3        713.27        649.99        84.07 o                         
  -8  10  -3        987.47        886.29        25.62 o                         
  -6  10  -3        370.29        381.68        25.02 o                         
  -4  10  -3       2087.76       2057.13        30.36 o                         
  -2  10  -3       1803.72       1732.03        22.35 o                         
   0  10  -3       2037.03       1649.52       502.54 o                         
   2  10  -3        336.50        314.55        24.89 o                         
   4  10  -3         21.17         39.27        15.53 o                         
   6  10  -3       1846.51       1692.87        71.52 o                         
   8  10  -3       1148.86       1071.06        14.25 o                         
  10  10  -3        126.33        150.35        24.82 o                         
  12  10  -3        212.06        174.96        50.47 o                         
  14  10  -3        289.70        291.49        44.27 o                         
  16  10  -3        436.98        432.44        18.36 o                         
 -13  11  -3        231.92        204.95        30.81 o                         
 -11  11  -3          9.99         98.51        19.88 o                         
  -9  11  -3        423.29        316.20        16.81 o                         
  -7  11  -3         60.85         86.54        22.06 o                         
  -5  11  -3        338.37        232.72        26.61 o                         
  -3  11  -3       1059.99       1062.04        27.40 o                         
  -1  11  -3        329.73        381.08        27.10 o                         
   1  11  -3        401.31        357.39        19.61 o                         
   3  11  -3        180.75        191.81        19.74 o                         
   5  11  -3        155.69        122.46        13.55 o                         
   7  11  -3        369.24        378.52        30.05 o                         
   9  11  -3        112.93        109.08        16.14 o                         
  11  11  -3        152.03        175.37        17.02 o                         
  13  11  -3          3.16         36.61        33.18 o                         
  15  11  -3         50.90         34.00        10.57 o                         
 -14  12  -3         15.65         22.65        19.58 o                         
 -12  12  -3        105.15        135.10        20.87 o                         
 -10  12  -3        222.48        252.50        15.03 o                         
  -8  12  -3         29.49         52.32        15.63 o                         
  -6  12  -3         85.33        -20.18        21.46 o                         
  -4  12  -3        378.95        352.30        25.52 o                         
  -2  12  -3       1440.57       1317.42        29.28 o                         
   0  12  -3        421.84        366.94        26.21 o                         
   2  12  -3        228.71        226.90        28.96 o                         
   4  12  -3       1079.09        944.82        19.49 o                         
   6  12  -3        796.06        735.40        12.95 o                         
   8  12  -3        439.44        435.51        11.72 o                         
  10  12  -3        111.30        136.02        18.55 o                         
  12  12  -3          7.19         33.76        14.24 o                         
  14  12  -3         97.58        127.54        28.78 o                         
 -13  13  -3         34.64         14.14        14.34 o                         
 -11  13  -3         26.11         30.26        14.64 o                         
  -9  13  -3        246.85        223.03        20.77 o                         
  -7  13  -3        368.37        408.87        22.06 o                         
  -5  13  -3        437.45        433.90        23.34 o                         
  -3  13  -3          1.56        -33.68        22.45 o                         
  -1  13  -3        515.95        418.17        26.80 o                         
   1  13  -3        486.85        426.14        21.91 o                         
   3  13  -3        348.52        398.61        16.27 o                         
   5  13  -3         33.47         23.98        31.20 o                         
   7  13  -3        113.93        166.64        18.10 o                         
   9  13  -3        198.73        189.95        15.75 o                         
  11  13  -3        136.43        146.58        17.91 o                         
  13  13  -3         40.08         82.45        35.54 o                         
 -12  14  -3          8.44         12.76        13.85 o                         
 -10  14  -3         12.00         61.82        17.51 o                         
  -8  14  -3        154.85        182.08        19.19 o                         
  -6  14  -3        718.18        714.69        17.01 o                         
  -4  14  -3         99.17        146.58        22.55 o                         
  -2  14  -3         22.73         44.80        22.55 o                         
   0  14  -3          2.34         74.08        24.13 o                         
   2  14  -3         47.67         61.37        13.53 o                         
   4  14  -3        155.49        153.18        12.66 o                         
   6  14  -3         25.20         45.37        21.45 o                         
   8  14  -3         22.18         75.61        25.30 o                         
  10  14  -3         86.08        111.44        35.86 o                         
  12  14  -3         52.03        100.94        24.47 o                         
 -11  15  -3         92.51         54.99        14.24 o                         
  -9  15  -3        155.25        167.35        17.90 o                         
  -7  15  -3        533.51        554.36        19.68 o                         
  -5  15  -3         97.25         94.75        15.63 o                         
  -3  15  -3         78.91         40.25        20.77 o                         
  -1  15  -3        651.79        684.03        22.75 o                         
   1  15  -3        739.64        698.77        25.67 o                         
   3  15  -3        555.11        501.20        29.64 o                         
   5  15  -3        443.61        464.52        22.39 o                         
   7  15  -3         30.01         47.89        14.33 o                         
   9  15  -3        231.85        277.74        21.78 o                         
  11  15  -3         70.90         67.27         9.56 o                         
 -10  16  -3        133.71        219.97        16.71 o                         
  -8  16  -3         44.36         24.92        13.25 o                         
  -6  16  -3         49.22         72.10        19.68 o                         
  -4  16  -3         77.96        122.64        21.07 o                         
  -2  16  -3        337.04        291.18        22.75 o                         
   0  16  -3         41.31         85.85        22.45 o                         
   2  16  -3          9.04         18.55        11.39 o                         
   4  16  -3        120.60        127.79        29.37 o                         
   6  16  -3        183.33        204.91        10.63 o                         
   8  16  -3        101.79        149.96        24.55 o                         
  10  16  -3          2.03         20.66        26.65 o                         
  -9  17  -3        229.79        239.65        17.61 o                         
  -7  17  -3         16.79         17.51        19.58 o                         
  -5  17  -3         60.37         96.04        18.69 o                         
  -3  17  -3        131.49        201.87        22.06 o                         
  -1  17  -3        518.91        558.62        17.61 o                         
   1  17  -3        296.00        270.69        27.55 o                         
   3  17  -3        253.72        246.73        26.68 o                         
   5  17  -3        222.45        186.28        27.47 o                         
   7  17  -3         50.33         71.27        18.07 o                         
   9  17  -3         81.84         96.08         9.76 o                         
  -8  18  -3         90.37         28.88        19.29 o                         
  -6  18  -3        111.28         24.92        20.57 o                         
  -4  18  -3        154.84        180.01        19.19 o                         
  -2  18  -3        119.54        111.96        16.81 o                         
   0  18  -3         75.21        106.13        20.57 o                         
   2  18  -3          0.27        -19.53        13.02 o                         
   4  18  -3        169.27        155.65        13.68 o                         
   6  18  -3        227.30        239.08        10.12 o                         
   8  18  -3        111.14        113.01        29.64 o                         
  -7  19  -3         33.85         35.61        19.09 o                         
  -5  19  -3          6.79        -27.15        18.10 o                         
  -3  19  -3        214.68        194.05        19.48 o                         
  -1  19  -3        322.99        328.86        16.62 o                         
   1  19  -3        139.94        118.31        17.95 o                         
   3  19  -3         30.39         10.58        10.98 o                         
   5  19  -3        103.14        153.26        32.63 o                         
   7  19  -3        262.29        284.19        27.80 o                         
  -4  20  -3         17.18         83.97        17.41 o                         
  -2  20  -3         13.65         36.30        19.68 o                         
   0  20  -3         14.06        142.32        44.11 o                         
   2  20  -3         79.23        100.02        23.09 o                         
   4  20  -3         58.37        100.29        24.73 o                         
 -16   0  -2        300.46        266.35        23.14 o                         
 -14   0  -2         98.25        100.39        25.91 o                         
 -12   0  -2        261.30        281.29        27.50 o                         
 -10   0  -2       3686.35       3715.37        36.20 o                         
  -8   0  -2       1422.31       1233.55        27.20 o                         
  -6   0  -2       1708.72       1823.42        33.23 o                         
  -4   0  -2        715.80        651.29        40.45 o                         
  -2   0  -2       3024.80       2962.11        58.06 o                         
   0   0  -2      29927.88      28362.05        95.25 o                         
   2   0  -2        513.92        542.31        32.59 o                         
   4   0  -2       2642.94       2736.61        46.98 o                         
   6   0  -2      11613.77      11826.68        59.74 o                         
   8   0  -2       1972.65       1752.01        28.78 o                         
  10   0  -2       3130.82       3041.93        35.41 o                         
  12   0  -2        156.33        165.57        19.39 o                         
  14   0  -2       1129.47        915.57        19.39 o                         
  16   0  -2       1054.36        808.65        18.40 o                         
  18   0  -2         45.19        137.97        18.40 o                         
 -17   1  -2         33.48         46.70        14.95 o                         
 -15   1  -2        190.80        189.98        36.99 o                         
 -13   1  -2         48.64         -0.82        21.26 o                         
 -11   1  -2        196.83        218.41        22.16 o                         
  -9   1  -2        192.22        192.59        21.61 o                         
  -7   1  -2        441.57        484.88        25.77 o                         
  -5   1  -2       2719.11       2893.78        45.40 o                         
  -3   1  -2        460.58        420.02        24.77 o                         
  -1   1  -2       3639.36       3414.40        45.88 o                         
   1   1  -2       5657.30       4909.40       138.42 o                         
   3   1  -2       3253.35       3323.03        38.08 o                         
   5   1  -2       1579.49       1650.85        31.29 o                         
   7   1  -2       2426.23       2458.40        69.38 o                         
   9   1  -2        115.41        147.63        21.78 o                         
  11   1  -2        246.75        212.03        45.35 o                         
  13   1  -2         36.31         86.49        66.86 o                         
  15   1  -2        118.75        148.32        35.80 o                         
  17   1  -2          5.11         43.84        31.16 o                         
 -16   2  -2         99.99        107.79        52.82 o                         
 -14   2  -2          2.79         64.42        17.00 o                         
 -12   2  -2        492.28        497.66        31.75 o                         
 -10   2  -2       1239.63       1254.92        64.39 o                         
  -8   2  -2       1800.34       1731.16        23.09 o                         
  -6   2  -2        618.47        730.36        24.29 o                         
  -4   2  -2       4705.21       5066.15        58.01 o                         
  -2   2  -2        532.04        575.05        40.16 o                         
   0   2  -2       5324.15       5060.52       200.29 o                         
   2   2  -2       1456.88       1302.49        27.06 o                         
   4   2  -2       1974.00       2173.07        33.21 o                         
   6   2  -2       4304.44       4675.00        31.34 o                         
   8   2  -2       2627.31       2557.76        50.34 o                         
  10   2  -2        967.48        983.92        23.22 o                         
  12   2  -2        120.40        157.46        15.65 o                         
  14   2  -2        305.58        292.96        19.53 o                         
  16   2  -2        277.30        311.78        72.30 o                         
  18   2  -2         62.34        104.01        22.65 o                         
 -17   3  -2         70.38         99.03        18.20 o                         
 -15   3  -2        226.15        269.85        21.26 o                         
 -13   3  -2         72.97         39.78        15.34 o                         
 -11   3  -2        362.84        352.81        17.20 o                         
  -9   3  -2        294.56        322.15        18.91 o                         
  -7   3  -2       1298.81       1459.10        25.91 o                         
  -5   3  -2       2026.77       2037.89        33.64 o                         
  -3   3  -2       2021.14       2229.48       140.35 o                         
  -1   3  -2       1076.76       1008.14        29.37 o                         
   1   3  -2       2131.77       1976.47        84.00 o                         
   3   3  -2       3204.46       3099.75       112.19 o                         
   5   3  -2        903.75        907.02        26.29 o                         
   7   3  -2       3818.45       4319.03       176.60 o                         
   9   3  -2       2113.64       1930.20       102.27 o                         
  11   3  -2        808.90        807.16        34.37 o                         
  13   3  -2        225.39        221.51        32.24 o                         
  15   3  -2        142.69        168.64        76.85 o                         
  17   3  -2        130.37         58.49        15.29 o                         
 -16   4  -2          0.66         74.27        15.33 o                         
 -14   4  -2        182.97        185.43        48.86 o                         
 -12   4  -2        157.39        128.14        28.14 o                         
 -10   4  -2        129.68        194.04        52.77 o                         
  -8   4  -2        265.19        276.62        35.46 o                         
  -6   4  -2        132.10        169.39        23.44 o                         
  -4   4  -2       1073.08       1173.06        61.17 o                         
  -2   4  -2       3634.51       3663.65        44.21 o                         
   0   4  -2       2267.78       2229.33        32.05 o                         
   2   4  -2       1289.90       1159.95        42.28 o                         
   4   4  -2        489.74        655.85        24.45 o                         
   6   4  -2       2006.42       2218.55        64.68 o                         
   8   4  -2       2606.44       2482.23        33.83 o                         
  10   4  -2       1999.38       1914.80        23.39 o                         
  12   4  -2        447.59        425.98        18.15 o                         
  14   4  -2         69.00         35.54        16.23 o                         
  16   4  -2         22.79         -7.78        11.18 o                         
 -17   5  -2         59.81         61.12        42.38 o                         
 -15   5  -2         24.95        112.54        30.07 o                         
 -13   5  -2        330.94        303.18        49.55 o                         
 -11   5  -2        163.08        246.72        94.90 o                         
  -9   5  -2         67.37         72.35        35.41 o                         
  -7   5  -2        544.71        531.98        18.88 o                         
  -5   5  -2        492.73        395.46        25.14 o                         
  -3   5  -2        170.11        201.20        26.92 o                         
  -1   5  -2       2675.98       2734.13        40.25 o                         
   1   5  -2        871.77        860.97        26.80 o                         
   3   5  -2       2221.20       2191.03        63.92 o                         
   5   5  -2       1596.96       1800.53        40.16 o                         
   7   5  -2        524.98        516.85        47.57 o                         
   9   5  -2       1130.86       1166.24        38.77 o                         
  11   5  -2        249.85        277.76        36.30 o                         
  13   5  -2        491.19        464.35        14.64 o                         
  15   5  -2         27.64        113.98        26.46 o                         
  17   5  -2         59.35         51.01        13.60 o                         
 -16   6  -2         17.32         74.48        53.21 o                         
 -14   6  -2        435.14        394.14        14.37 o                         
 -12   6  -2        258.62        238.33        18.39 o                         
 -10   6  -2        129.70        130.16        19.83 o                         
  -8   6  -2        302.72        288.45        17.61 o                         
  -6   6  -2        207.24        250.72        43.72 o                         
  -4   6  -2        809.44        840.69        25.19 o                         
  -2   6  -2        306.81        316.10        26.21 o                         
   0   6  -2        224.77        271.83        21.96 o                         
   2   6  -2        208.70        218.23        22.11 o                         
   4   6  -2       2643.89       2997.60       109.38 o                         
   6   6  -2        882.66        887.98        20.56 o                         
   8   6  -2        326.99        380.15        30.26 o                         
  10   6  -2       1120.09       1140.00       111.91 o                         
  12   6  -2       1041.28        922.40        16.42 o                         
  14   6  -2        539.64        563.13        64.04 o                         
  16   6  -2         43.74         64.92        15.63 o                         
 -15   7  -2        103.85         99.78        15.48 o                         
 -13   7  -2         21.35         39.60        29.57 o                         
 -11   7  -2        531.31        522.24        51.48 o                         
  -9   7  -2        426.15        360.74        19.75 o                         
  -7   7  -2        901.20        827.83        21.91 o                         
  -5   7  -2        106.04        108.53        21.07 o                         
  -3   7  -2       3852.47       3843.85        39.17 o                         
  -1   7  -2       1462.30       1484.67        39.36 o                         
   1   7  -2        365.80        448.38        28.48 o                         
   3   7  -2        422.15        473.26        35.69 o                         
   5   7  -2       2508.14       2296.48        54.95 o                         
   7   7  -2       3557.96       3800.89        99.65 o                         
   9   7  -2       1105.92       1108.62        21.50 o                         
  11   7  -2         39.60         80.05        24.03 o                         
  13   7  -2        130.79        196.19        59.79 o                         
  15   7  -2        214.42        137.38        17.61 o                         
  17   7  -2        195.05        177.63        45.35 o                         
 -16   8  -2         57.65         97.32        72.45 o                         
 -14   8  -2          4.25          3.80        18.10 o                         
 -12   8  -2         46.41         68.94        17.06 o                         
 -10   8  -2        176.81        177.03        51.88 o                         
  -8   8  -2        473.71        456.89        20.47 o                         
  -6   8  -2        160.22        237.66        27.45 o                         
  -4   8  -2        193.55        174.67        29.87 o                         
  -2   8  -2       1527.00       1491.09        34.02 o                         
   0   8  -2         65.21         32.79        33.28 o                         
   2   8  -2          0.14         22.87        26.41 o                         
   4   8  -2        312.96        273.57        32.22 o                         
   6   8  -2        354.00        330.60        17.70 o                         
   8   8  -2        369.92        410.24        33.28 o                         
  10   8  -2         22.52         83.49        95.05 o                         
  12   8  -2        116.90        120.31        17.09 o                         
  14   8  -2        129.15        129.08        35.21 o                         
  16   8  -2         53.67         50.48        47.47 o                         
 -15   9  -2          7.98         96.86        75.07 o                         
 -13   9  -2        110.23        165.22        45.00 o                         
 -11   9  -2        492.52        542.03        27.74 o                         
  -9   9  -2       1766.19       1736.73        37.04 o                         
  -7   9  -2        927.71        854.84        21.26 o                         
  -5   9  -2        182.10        225.01        26.80 o                         
  -3   9  -2       1857.75       1750.23        31.06 o                         
  -1   9  -2       1639.06       1507.71        24.63 o                         
   1   9  -2         93.77        172.56        34.02 o                         
   3   9  -2         74.67        119.36        33.11 o                         
   5   9  -2       1973.92       1941.15        31.32 o                         
   7   9  -2       3715.77       3674.13        74.48 o                         
   9   9  -2       1343.47       1282.94        91.09 o                         
  11   9  -2        178.55        218.58        64.93 o                         
  13   9  -2        209.79        260.42        14.08 o                         
  15   9  -2        269.77        269.23        14.69 o                         
 -14  10  -2        192.72        166.76        13.42 o                         
 -12  10  -2        160.27        196.89        12.75 o                         
 -10  10  -2          1.86          3.83        16.55 o                         
  -8  10  -2        144.01        100.98        23.24 o                         
  -6  10  -2        775.44        667.31        21.17 o                         
  -4  10  -2        157.46        195.54        18.40 o                         
  -2  10  -2        376.16        376.93        27.50 o                         
   0  10  -2       1029.96       1042.38        57.32 o                         
   2  10  -2        110.20        127.87        13.72 o                         
   4  10  -2         97.22        126.92        24.31 o                         
   6  10  -2        164.69        197.14        14.04 o                         
   8  10  -2         89.01        115.98        22.90 o                         
  10  10  -2        439.41        457.66        29.82 o                         
  12  10  -2        119.92        167.92        51.08 o                         
  14  10  -2         32.31         52.55        13.26 o                         
  16  10  -2         42.65         12.46        31.40 o                         
 -15  11  -2         17.53         -7.91        22.95 o                         
 -13  11  -2         83.36        139.61        13.39 o                         
 -11  11  -2        433.62        460.45        22.01 o                         
  -9  11  -2        459.17        469.50        23.54 o                         
  -7  11  -2        858.85        800.93        23.74 o                         
  -5  11  -2        323.32        413.42        25.52 o                         
  -3  11  -2       1685.89       1642.62        29.18 o                         
  -1  11  -2       2870.84       2961.42        31.55 o                         
   1  11  -2       1889.50       1829.91        62.06 o                         
   3  11  -2        178.31        145.88        12.82 o                         
   5  11  -2        482.88        428.78        15.98 o                         
   7  11  -2       1609.86       1599.11        19.98 o                         
   9  11  -2        626.32        650.24        14.21 o                         
  11  11  -2         50.51         74.78        41.75 o                         
  13  11  -2         67.65         58.00        15.28 o                         
  15  11  -2        192.97        192.67        72.84 o                         
 -14  12  -2        148.53        199.00        20.18 o                         
 -12  12  -2        281.95        244.10        20.18 o                         
 -10  12  -2         25.16         28.48        20.97 o                         
  -8  12  -2        257.34        174.67        22.75 o                         
  -6  12  -2         75.61         80.90        23.84 o                         
  -4  12  -2        797.30        804.89        19.39 o                         
  -2  12  -2         40.63         77.54        26.51 o                         
   0  12  -2        413.22        434.69        20.47 o                         
   2  12  -2        733.12        723.23        24.18 o                         
   4  12  -2        691.80        569.83        26.68 o                         
   6  12  -2          5.27         21.36        10.72 o                         
   8  12  -2        636.93        642.54        33.44 o                         
  10  12  -2        276.74        342.19        39.22 o                         
  12  12  -2        205.64        215.22        25.67 o                         
  14  12  -2         98.22        179.64        26.85 o                         
 -13  13  -2          1.09         58.65        17.31 o                         
 -11  13  -2        106.00        137.08        18.30 o                         
  -9  13  -2         90.93        131.64        19.09 o                         
  -7  13  -2         86.50         79.42        21.56 o                         
  -5  13  -2         35.36         95.54        16.62 o                         
  -3  13  -2        197.42        197.32        25.32 o                         
  -1  13  -2        693.16        686.01        27.10 o                         
   1  13  -2       1648.45       1629.54        33.63 o                         
   3  13  -2        195.12        200.64        12.03 o                         
   5  13  -2         73.81         91.47        13.50 o                         
   7  13  -2         15.48         30.40        12.62 o                         
   9  13  -2        215.46        247.43        28.95 o                         
  11  13  -2         72.30         62.06        11.07 o                         
  13  13  -2        127.21        138.91        16.96 o                         
 -12  14  -2         34.02         59.44        13.35 o                         
 -10  14  -2         62.34         22.75        14.24 o                         
  -8  14  -2        138.06        151.13        20.08 o                         
  -6  14  -2        958.51        935.05        23.84 o                         
  -4  14  -2        374.06        371.69        23.14 o                         
  -2  14  -2         58.79         20.67        23.54 o                         
   0  14  -2        100.51        203.94        23.04 o                         
   2  14  -2        637.07        627.32        14.65 o                         
   4  14  -2        581.12        569.59        12.69 o                         
   6  14  -2        206.09        217.94        27.01 o                         
   8  14  -2          3.94         46.84        16.12 o                         
  10  14  -2        165.51        185.70        25.45 o                         
  12  14  -2        136.94        123.59        27.10 o                         
 -11  15  -2         67.43         93.96        16.81 o                         
  -9  15  -2          5.90         44.01        13.06 o                         
  -7  15  -2        174.10        152.61        20.28 o                         
  -5  15  -2         58.56        112.06        22.25 o                         
  -3  15  -2         63.31          8.70        17.21 o                         
  -1  15  -2         32.95         62.61        22.15 o                         
   1  15  -2         25.18         10.48        24.13 o                         
   3  15  -2         82.20         88.61        16.04 o                         
   5  15  -2        169.17        175.80        25.37 o                         
   7  15  -2        257.09        245.56        26.98 o                         
   9  15  -2         90.15         85.83        21.13 o                         
  11  15  -2        116.74        159.70        34.83 o                         
  13  15  -2         11.72         41.95        29.23 o                         
 -10  16  -2        106.43        198.80        19.39 o                         
  -8  16  -2        221.41        184.16        18.69 o                         
  -6  16  -2         74.70        112.16        19.78 o                         
  -4  16  -2        194.87        176.35        20.97 o                         
  -2  16  -2        127.65        149.35        23.54 o                         
   0  16  -2        394.33        371.19        25.32 o                         
   2  16  -2        248.28        242.22        38.93 o                         
   4  16  -2        667.51        645.58        26.69 o                         
   6  16  -2        160.61        199.85        11.41 o                         
   8  16  -2        127.95        164.33        28.01 o                         
  10  16  -2         76.61        109.60        11.45 o                         
  12  16  -2          0.23         13.38         9.14 o                         
  -9  17  -2        280.85        341.42        15.03 o                         
  -7  17  -2         19.43         44.80        18.99 o                         
  -5  17  -2         10.24         27.89        21.56 o                         
  -3  17  -2        170.43        160.62        20.97 o                         
  -1  17  -2        274.45        305.22        18.30 o                         
   1  17  -2        327.00        321.16        61.17 o                         
   3  17  -2         78.60        114.18        13.46 o                         
   5  17  -2        171.43        195.60        12.30 o                         
   7  17  -2        128.46        103.38        20.15 o                         
   9  17  -2         40.18         58.25        11.12 o                         
  11  17  -2         19.64         20.09         8.62 o                         
  -8  18  -2         71.21         62.11        20.08 o                         
  -6  18  -2          3.13        103.45        20.57 o                         
  -4  18  -2         57.99         34.12        21.17 o                         
  -2  18  -2        393.95        400.76        17.70 o                         
   0  18  -2        388.48        426.68        21.76 o                         
   2  18  -2         17.53         73.77        83.92 o                         
   4  18  -2         72.77         55.87        19.00 o                         
   6  18  -2        129.68        194.14        42.24 o                         
   8  18  -2        208.52        222.19         9.38 o                         
  -7  19  -2         33.82        103.55        19.58 o                         
  -5  19  -2         58.88        118.39        18.50 o                         
  -3  19  -2         52.67         64.39        18.99 o                         
  -1  19  -2        182.71        162.80        19.78 o                         
   1  19  -2        142.06        127.36        50.44 o                         
   3  19  -2         74.08         61.15        46.09 o                         
   5  19  -2         21.87         29.50        22.33 o                         
   7  19  -2         13.47         44.18        10.55 o                         
  -4  20  -2         90.96        139.16        19.88 o                         
  -2  20  -2        302.30        222.83        19.19 o                         
   0  20  -2        254.50        252.58        17.36 o                         
   2  20  -2         20.92        120.63        50.64 o                         
   4  20  -2         14.72        -12.00        11.62 o                         
   6  20  -2        128.63        163.53        46.38 o                         
  -1  21  -2         26.93        -12.52        11.72 o                         
   1  21  -2        102.12        124.24        40.11 o                         
 -17   1  -1        303.21        353.68        25.67 o                         
 -15   1  -1         90.57        156.14        46.58 o                         
 -13   1  -1          6.55        104.10        32.44 o                         
 -11   1  -1       2580.73       2623.80        69.98 o                         
  -9   1  -1       2443.50       2436.73        38.13 o                         
  -7   1  -1       1714.11       1662.60        95.59 o                         
  -5   1  -1        413.28        440.20        31.46 o                         
  -3   1  -1       2145.29       2262.67        32.70 o                         
  -1   1  -1      18809.36      18940.31       393.20 o                         
   1   1  -1      16859.83      17001.71       409.37 o                         
   3   1  -1      18596.99      20060.81       762.61 o                         
   5   1  -1      13062.07      14074.55        44.65 o                         
   7   1  -1       7006.60       7096.41       123.58 o                         
   9   1  -1       5595.11       5371.28        64.09 o                         
  11   1  -1       2507.23       2391.74        65.38 o                         
  13   1  -1        184.50        171.47        22.70 o                         
  15   1  -1        653.35        647.42        22.60 o                         
  17   1  -1        365.06        409.67        56.67 o                         
 -16   2  -1        139.54         86.54        15.25 o                         
 -14   2  -1        156.87        182.55        30.91 o                         
 -12   2  -1        249.98        309.59        19.93 o                         
 -10   2  -1        679.40        674.17        79.77 o                         
  -8   2  -1        510.48        506.50        20.04 o                         
  -6   2  -1       1250.24       1282.10        43.42 o                         
  -4   2  -1        832.49        919.21        31.86 o                         
  -2   2  -1      44937.35      49166.95       118.19 o                         
   0   2  -1       1025.27        905.47        73.83 o                         
   2   2  -1      11033.57      11318.50       229.36 o                         
   4   2  -1       9168.99       9639.33        44.51 o                         
   6   2  -1       1439.80       1508.41        26.87 o                         
   8   2  -1       3046.45       2891.65        27.51 o                         
  10   2  -1        888.67        813.32        40.25 o                         
  12   2  -1        548.22        517.16        16.45 o                         
  14   2  -1         39.10         59.84        17.65 o                         
  16   2  -1        174.68        179.78        13.91 o                         
  18   2  -1         37.04         83.51        22.75 o                         
 -17   3  -1         78.10         91.53        18.64 o                         
 -15   3  -1         19.96         63.66        49.90 o                         
 -13   3  -1        260.20        269.73        59.39 o                         
 -11   3  -1         84.27         79.95        41.94 o                         
  -9   3  -1       1831.32       1802.71        24.23 o                         
  -7   3  -1       1743.81       1847.80        27.64 o                         
  -5   3  -1         81.70        119.51        30.95 o                         
  -3   3  -1       1365.56       1321.79        30.91 o                         
  -1   3  -1       8590.91       8342.65        58.06 o                         
   1   3  -1       2147.08       2037.35        47.38 o                         
   3   3  -1      22629.49      24478.92       769.78 o                         
   5   3  -1       1543.08       1598.78        48.07 o                         
   7   3  -1       5969.79       6330.25        32.62 o                         
   9   3  -1       1281.79       1185.71        22.90 o                         
  11   3  -1        200.85        223.45        51.23 o                         
  13   3  -1        115.51        132.91        14.18 o                         
  15   3  -1         75.38        122.10        25.27 o                         
  17   3  -1        153.84        193.18        28.24 o                         
 -16   4  -1        102.71         93.44        18.30 o                         
 -14   4  -1        165.64        161.61        17.85 o                         
 -12   4  -1         33.53         67.99        64.49 o                         
 -10   4  -1        315.55        272.64        22.35 o                         
  -8   4  -1        548.91        621.13        19.58 o                         
  -6   4  -1       1103.39       1008.39        28.24 o                         
  -4   4  -1       1168.98       1205.83       111.61 o                         
  -2   4  -1       5581.15       5252.16        39.56 o                         
   0   4  -1       7138.01       7116.01       244.64 o                         
   2   4  -1      12737.23      13151.50       239.20 o                         
   4   4  -1       7127.91       7519.98        38.59 o                         
   6   4  -1       1226.40       1164.66        41.44 o                         
   8   4  -1        539.16        558.00        50.99 o                         
  10   4  -1        422.91        453.20        21.87 o                         
  12   4  -1        870.38        884.52        32.44 o                         
  14   4  -1        636.59        584.08        24.97 o                         
  16   4  -1          1.00         41.03        39.61 o                         
  18   4  -1         20.35         36.69        17.21 o                         
 -17   5  -1         19.56        -33.86        54.94 o                         
 -15   5  -1         59.40         42.85        37.19 o                         
 -13   5  -1        143.82        152.21        36.55 o                         
 -11   5  -1         95.59         90.58        52.42 o                         
  -9   5  -1         30.38        -30.83        37.93 o                         
  -7   5  -1       1025.27       1052.17        31.30 o                         
  -5   5  -1       2814.22       2903.57       111.81 o                         
  -3   5  -1       1292.50       1334.32        28.10 o                         
  -1   5  -1      12207.24      11653.60        49.55 o                         
   1   5  -1       7112.18       6878.79       246.23 o                         
   3   5  -1       7363.60       7535.25       245.61 o                         
   5   5  -1       2694.96       2560.68        36.20 o                         
   7   5  -1       2384.18       2205.17        25.81 o                         
   9   5  -1        663.51        659.95        84.96 o                         
  11   5  -1        742.96        667.99        48.56 o                         
  13   5  -1        204.51        223.81        44.61 o                         
  15   5  -1         33.28        112.99        15.01 o                         
  17   5  -1          9.18         -7.31        38.77 o                         
 -16   6  -1         52.34         52.11        34.77 o                         
 -14   6  -1        196.30        253.97        75.51 o                         
 -12   6  -1        250.84        224.41        18.48 o                         
 -10   6  -1        270.08        334.80        54.20 o                         
  -8   6  -1        356.06        346.00        21.43 o                         
  -6   6  -1        134.63        123.97        37.24 o                         
  -4   6  -1        994.55        898.66        55.98 o                         
  -2   6  -1       1651.13       1568.54        29.28 o                         
   0   6  -1       1969.28       2021.96        34.12 o                         
   2   6  -1        579.69        547.16        18.67 o                         
   4   6  -1        760.01        764.75        45.15 o                         
   6   6  -1       1740.54       1639.79        37.63 o                         
   8   6  -1       2200.12       2491.88        96.83 o                         
  10   6  -1        235.20        237.21        31.11 o                         
  12   6  -1        136.85        156.89        17.68 o                         
  14   6  -1        198.93        244.71        22.65 o                         
  16   6  -1        203.02        164.23        30.31 o                         
 -17   7  -1          5.34          7.86        16.37 o                         
 -15   7  -1         47.74         75.81        32.05 o                         
 -13   7  -1        163.25        178.98        16.23 o                         
 -11   7  -1         56.67         15.44        23.00 o                         
  -9   7  -1        368.28        405.49        31.20 o                         
  -7   7  -1         19.33         24.52        21.26 o                         
  -5   7  -1        398.61        442.66        31.30 o                         
  -3   7  -1       2960.51       3172.78        40.75 o                         
  -1   7  -1       2590.29       2606.25        41.34 o                         
   1   7  -1       5045.17       4955.82       189.65 o                         
   3   7  -1       1792.24       1795.29        20.78 o                         
   5   7  -1       1515.99       1501.10        65.72 o                         
   7   7  -1       2432.70       2601.56        24.68 o                         
   9   7  -1       1877.53       1736.67        97.32 o                         
  11   7  -1         86.27        100.79        18.88 o                         
  13   7  -1         77.40        136.37        54.79 o                         
  15   7  -1         47.29         88.76        46.68 o                         
  17   7  -1         79.62         71.38        37.29 o                         
 -16   8  -1        228.91        213.78        50.10 o                         
 -14   8  -1         27.53          8.94        15.65 o                         
 -12   8  -1         62.26        114.74        22.90 o                         
 -10   8  -1        927.77        955.45        35.80 o                         
  -8   8  -1        538.68        403.54        28.98 o                         
  -6   8  -1        789.64        768.98        34.27 o                         
  -4   8  -1       6493.11       6303.82        33.53 o                         
  -2   8  -1       6507.26       6490.85        35.80 o                         
   0   8  -1       3535.76       3418.97        25.33 o                         
   2   8  -1       1262.90       1270.14        32.88 o                         
   4   8  -1        278.29        250.44        16.06 o                         
   6   8  -1       5981.04       6251.68        64.54 o                         
   8   8  -1       3742.85       3816.20       110.82 o                         
  10   8  -1        684.40        679.60        16.62 o                         
  12   8  -1        147.04        171.05        38.77 o                         
  14   8  -1        155.95        159.70        12.55 o                         
  16   8  -1        318.31        321.62        14.05 o                         
 -15   9  -1         16.44         16.02        14.13 o                         
 -13   9  -1         32.97        101.77        30.41 o                         
 -11   9  -1        445.77        420.54        18.84 o                         
  -9   9  -1         80.69        136.35        64.39 o                         
  -7   9  -1         33.19         92.37        19.20 o                         
  -5   9  -1         43.37         29.18        19.48 o                         
  -3   9  -1       1435.46       1411.57        31.06 o                         
  -1   9  -1       1344.75       1296.25        24.53 o                         
   1   9  -1        384.03        361.27        17.47 o                         
   3   9  -1         58.31         51.35        14.18 o                         
   5   9  -1         42.40         60.77        16.75 o                         
   7   9  -1        134.31        191.35        49.80 o                         
   9   9  -1        329.01        319.03        43.81 o                         
  11   9  -1         15.31          5.10        56.28 o                         
  13   9  -1         53.21         86.21        16.27 o                         
  15   9  -1         47.51         69.99        27.15 o                         
 -14  10  -1          5.50         -5.36        54.25 o                         
 -12  10  -1        124.11        154.96        25.17 o                         
 -10  10  -1       1099.18       1036.38        15.90 o                         
  -8  10  -1       1076.69       1040.68        26.51 o                         
  -6  10  -1       1158.37       1091.72        21.96 o                         
  -4  10  -1       1339.97       1421.17        29.97 o                         
  -2  10  -1       2415.42       2242.18        30.46 o                         
   0  10  -1       1937.10       1796.17        57.96 o                         
   2  10  -1        893.28        894.71        24.47 o                         
   4  10  -1        136.02        127.15        15.19 o                         
   6  10  -1       2494.70       2430.98        17.03 o                         
   8  10  -1       1352.82       1188.18        44.26 o                         
  10  10  -1       1996.42       2116.93        20.84 o                         
  12  10  -1         57.72         93.65        31.01 o                         
  14  10  -1         31.36         76.41        35.95 o                         
  16  10  -1        279.35        289.85        15.87 o                         
 -15  11  -1          0.02        -21.51        36.79 o                         
 -13  11  -1        214.32        224.60        21.22 o                         
 -11  11  -1         12.21         51.50        14.84 o                         
  -9  11  -1        216.94        338.26        22.15 o                         
  -7  11  -1        267.38        220.76        24.23 o                         
  -5  11  -1        869.45        885.10        26.21 o                         
  -3  11  -1         68.90         44.71        27.50 o                         
  -1  11  -1        458.53        444.18        27.59 o                         
   1  11  -1       1736.77       1743.82       104.05 o                         
   3  11  -1       2122.38       2020.82        55.30 o                         
   5  11  -1       1024.13       1024.46        23.54 o                         
   7  11  -1         17.68         23.08        19.99 o                         
   9  11  -1        847.01        895.39        14.92 o                         
  11  11  -1        322.69        303.23        75.56 o                         
  13  11  -1        156.72        178.81        30.31 o                         
  15  11  -1         56.70         71.71        12.95 o                         
 -14  12  -1         12.73          2.75        27.40 o                         
 -12  12  -1         73.09         58.75        18.40 o                         
 -10  12  -1        292.90        318.18        16.02 o                         
  -8  12  -1       1109.39       1124.16        23.74 o                         
  -6  12  -1        165.17        207.90        24.53 o                         
  -4  12  -1        726.61        557.33        19.78 o                         
  -2  12  -1        105.09        140.05        27.40 o                         
   0  12  -1       1789.10       1741.82        31.45 o                         
   2  12  -1       1180.94       1169.43        17.22 o                         
   4  12  -1        275.90        298.76        13.52 o                         
   6  12  -1        191.30        169.03        13.86 o                         
   8  12  -1        435.19        454.42        11.43 o                         
  10  12  -1        104.10        147.29        11.29 o                         
  12  12  -1         56.20        115.52        27.50 o                         
  14  12  -1         94.66        134.77        31.16 o                         
 -13  13  -1         38.14          6.03        19.48 o                         
 -11  13  -1         77.87         61.52        17.90 o                         
  -9  13  -1          2.68         18.20        20.97 o                         
  -7  13  -1        840.32        821.70        23.24 o                         
  -5  13  -1        141.98          6.92        22.65 o                         
  -3  13  -1        231.73        222.04        24.13 o                         
  -1  13  -1        202.32        243.01        19.98 o                         
   1  13  -1        466.57        437.14        30.17 o                         
   3  13  -1        692.07        682.46        23.69 o                         
   5  13  -1        674.14        662.60        26.09 o                         
   7  13  -1         36.00         31.99        16.67 o                         
   9  13  -1         25.47         29.87        22.33 o                         
  11  13  -1        228.39        231.74        23.66 o                         
  13  13  -1        287.18        284.91        47.11 o                         
 -12  14  -1          1.92         41.64        19.58 o                         
 -10  14  -1         62.95        104.44        20.47 o                         
  -8  14  -1         17.38         78.93        19.29 o                         
  -6  14  -1         14.93         50.44        16.81 o                         
  -4  14  -1        301.59        357.54        23.94 o                         
  -2  14  -1        660.59        727.35        18.79 o                         
   0  14  -1        314.13        335.19        25.42 o                         
   2  14  -1        259.58        234.39        21.71 o                         
   4  14  -1        103.52        109.70        17.26 o                         
   6  14  -1        846.30        866.08        31.43 o                         
   8  14  -1        136.65        191.49        24.56 o                         
  10  14  -1         71.75         82.57        12.61 o                         
  12  14  -1         25.05         13.29        32.46 o                         
 -11  15  -1         53.94         15.13        19.78 o                         
  -9  15  -1         72.17          5.44        20.87 o                         
  -7  15  -1        190.08        203.94        15.53 o                         
  -5  15  -1        159.79        134.12        16.81 o                         
  -3  15  -1        385.40        356.16        24.23 o                         
  -1  15  -1        190.78        134.12        24.83 o                         
   1  15  -1        241.36        217.69        23.54 o                         
   3  15  -1        220.29        237.74        20.38 o                         
   5  15  -1        266.57        286.97        12.37 o                         
   7  15  -1        112.48        106.88        11.70 o                         
   9  15  -1        101.37        110.70        11.11 o                         
  11  15  -1        140.85        183.08        18.86 o                         
  13  15  -1         20.94         42.18         9.01 o                         
 -10  16  -1         50.48         63.00        14.64 o                         
  -8  16  -1         59.97         67.35        19.09 o                         
  -6  16  -1         56.05         49.75        21.66 o                         
  -4  16  -1        102.18        103.75        23.24 o                         
  -2  16  -1        127.92        160.92        21.96 o                         
   0  16  -1        487.37        529.24        23.74 o                         
   2  16  -1        109.98        101.36        31.01 o                         
   4  16  -1        145.98        159.89        26.26 o                         
   6  16  -1        231.08        220.52        15.76 o                         
   8  16  -1        253.20        209.59        11.65 o                         
  10  16  -1         58.64         37.36        13.03 o                         
  12  16  -1         48.43         33.76         9.00 o                         
  -9  17  -1        192.96        165.37        20.28 o                         
  -7  17  -1          8.52        110.87        20.47 o                         
  -5  17  -1         49.75         36.79        16.12 o                         
  -3  17  -1        163.52        281.09        21.26 o                         
  -1  17  -1        633.80        724.88        24.83 o                         
   1  17  -1        523.92        536.79        19.09 o                         
   3  17  -1         77.74         76.66        22.45 o                         
   5  17  -1        177.96        198.12        18.44 o                         
   7  17  -1        154.66        177.76         9.90 o                         
   9  17  -1        283.12        270.93         9.98 o                         
  11  17  -1        116.78        135.31        18.52 o                         
  -8  18  -1        126.82        150.63        17.80 o                         
  -6  18  -1         48.10         44.01        18.20 o                         
  -4  18  -1          6.45         64.98        15.03 o                         
  -2  18  -1         18.02         17.41        21.56 o                         
   0  18  -1        170.65        212.55        21.07 o                         
   2  18  -1        215.27        195.69        49.65 o                         
   4  18  -1         23.55         56.63        32.16 o                         
   6  18  -1         31.70         66.87        12.03 o                         
   8  18  -1         28.47         31.03         9.19 o                         
  -7  19  -1        223.07        226.99        17.80 o                         
  -5  19  -1         23.60         77.64        19.88 o                         
  -3  19  -1        243.42        323.12        21.17 o                         
  -1  19  -1        554.29        547.44        22.25 o                         
   1  19  -1        210.26        224.01        28.44 o                         
   3  19  -1         77.96        115.76        61.91 o                         
   5  19  -1         45.90         70.44        15.58 o                         
   7  19  -1        244.10        229.92        28.85 o                         
  -6  20  -1         64.66         75.86        19.29 o                         
  -4  20  -1         71.76         44.61        18.30 o                         
  -2  20  -1          1.82         47.28        18.79 o                         
   0  20  -1         36.26         49.58        19.93 o                         
   2  20  -1         51.51         33.61        12.60 o                         
   4  20  -1        171.80        198.50        34.07 o                         
   6  20  -1         24.95         27.17        14.05 o                         
  -3  21  -1         41.47        -25.96        17.31 o                         
  -1  21  -1         53.19        100.37        29.42 o                         
   1  21  -1         10.83        -36.99        77.64 o                         
   3  21  -1         92.91        128.19        31.65 o                         
 -18   0   0         90.81        111.66        18.10 o                         
 -16   0   0        556.79        449.52        24.73 o                         
 -14   0   0        323.13        398.79        23.94 o                         
 -12   0   0        747.00        690.16        28.29 o                         
 -10   0   0       4623.24       4741.71        39.27 o                         
  -8   0   0       3968.83       3953.83        40.55 o                         
  -6   0   0        717.84        786.30        34.02 o                         
  -4   0   0       3709.10       3885.59        53.41 o                         
  -2   0   0      17173.94      15953.40        85.55 o                         
   2   0   0      16852.39      16767.29        85.65 o                         
   4   0   0       3583.69       3735.75        41.05 o                         
   6   0   0        761.02        799.45        42.83 o                         
   8   0   0       3980.51       3882.72        40.35 o                         
  10   0   0       4649.21       4730.14        38.18 o                         
  12   0   0        735.35        683.24        20.97 o                         
  14   0   0        321.00        266.75        25.22 o                         
  16   0   0        558.81        515.30        17.90 o                         
  18   0   0         92.01        132.34        19.58 o                         
 -17   1   0          9.73         -6.92        30.56 o                         
 -15   1   0         45.48        151.34        52.86 o                         
 -13   1   0        380.14        328.10        30.56 o                         
 -11   1   0        106.72        161.81        59.15 o                         
  -9   1   0         44.48         37.20        23.84 o                         
  -7   1   0       2103.18       2000.61        30.88 o                         
  -5   1   0       5892.61       5583.01       102.52 o                         
  -3   1   0        165.44        262.09        55.93 o                         
   3   1   0        150.39        249.80        34.82 o                         
   5   1   0       5882.72       5838.02        84.76 o                         
   7   1   0       2126.09       2053.38        25.33 o                         
   9   1   0         49.33         58.60        17.80 o                         
  11   1   0        109.92        148.57        21.07 o                         
  13   1   0        375.07        411.77        64.59 o                         
  15   1   0         46.99         12.76        13.25 o                         
  17   1   0          9.66        -19.98        13.32 o                         
 -18   2   0        185.07        174.52        28.68 o                         
 -16   2   0        198.45        139.14        32.14 o                         
 -14   2   0        203.96        202.46        25.81 o                         
 -12   2   0         41.79         49.74        49.16 o                         
 -10   2   0       2831.13       2765.86        25.34 o                         
  -8   2   0        706.73        621.98        38.47 o                         
  -6   2   0        153.48        192.26        25.29 o                         
  -4   2   0       8994.75       9317.48       407.93 o                         
  -2   2   0      20943.43      22015.41       943.80 o                         
   0   2   0      20043.70      21100.08      1442.82 o                         
   2   2   0      20951.45      23124.90       532.85 o                         
   4   2   0       8996.62       9354.25       314.07 o                         
   6   2   0        157.45        206.94        27.74 o                         
   8   2   0        721.35        670.29        32.59 o                         
  10   2   0       2839.52       2731.45        62.56 o                         
  12   2   0         41.10          7.71        62.95 o                         
  14   2   0        204.27        172.64        41.79 o                         
  16   2   0        199.40        162.94        31.95 o                         
  18   2   0        187.24        196.59        33.23 o                         
 -17   3   0         55.01        -17.27        20.33 o                         
 -15   3   0         38.84         47.66        28.09 o                         
 -13   3   0        354.91        272.71        39.41 o                         
 -11   3   0        270.78        384.26        21.50 o                         
  -9   3   0        242.86        244.53        16.57 o                         
  -7   3   0       3021.57       2990.75        29.16 o                         
  -5   3   0       8286.47       8313.96       329.40 o                         
  -3   3   0      18501.59      20392.74       941.03 o                         
  -1   3   0       1011.09        952.26        32.94 o                         
   1   3   0       1078.04       1042.06        27.63 o                         
   3   3   0      18526.25      20481.05       797.67 o                         
   5   3   0       8326.73       8459.19       145.19 o                         
   7   3   0       3080.29       2839.90       282.28 o                         
   9   3   0        240.74        250.66        21.71 o                         
  11   3   0        281.63        300.00        16.77 o                         
  13   3   0        345.74        338.48        17.79 o                         
  15   3   0         40.55         78.81        90.89 o                         
  17   3   0         55.05         70.58        23.94 o                         
 -16   4   0         61.10         89.11        64.24 o                         
 -14   4   0        219.75        326.47       103.70 o                         
 -12   4   0         81.17         70.38        15.88 o                         
 -10   4   0        164.06        174.02        50.84 o                         
  -8   4   0        676.60        675.90        24.23 o                         
  -6   4   0        662.62        749.98        34.72 o                         
  -4   4   0       3997.75       4301.56       178.62 o                         
  -2   4   0       3286.49       3575.32        47.47 o                         
   0   4   0      22408.49      21280.92       317.39 o                         
   2   4   0       3343.86       3784.21        35.77 o                         
   4   4   0       4106.57       4318.01       306.26 o                         
   6   4   0        614.53        614.28        29.74 o                         
   8   4   0        664.73        618.44        20.31 o                         
  10   4   0        167.13        109.35        17.90 o                         
  12   4   0         79.10         94.81        18.75 o                         
  14   4   0        224.24        204.20        19.09 o                         
  16   4   0         60.73         25.79        25.27 o                         
 -17   5   0         22.80         -6.13        25.32 o                         
 -15   5   0        169.05        168.78        32.00 o                         
 -13   5   0        704.16        617.77        26.95 o                         
 -11   5   0          3.38         -6.58        25.17 o                         
  -9   5   0        197.07        215.51        22.15 o                         
  -7   5   0        898.54        801.52        29.47 o                         
  -5   5   0        844.03        978.68        63.55 o                         
  -3   5   0       3592.36       3538.30       117.15 o                         
  -1   5   0        428.95        407.79        34.52 o                         
   1   5   0        411.23        362.85        18.01 o                         
   3   5   0       3598.71       3739.98       101.13 o                         
   5   5   0        885.90       1057.66        31.32 o                         
   7   5   0        910.25        828.51        20.62 o                         
   9   5   0        196.11        240.87        26.75 o                         
  11   5   0          4.23          6.92        58.60 o                         
  13   5   0        714.92        649.63        36.94 o                         
  15   5   0        168.32        197.65        22.95 o                         
  17   5   0         22.99         74.89        24.78 o                         
 -16   6   0         43.35         57.73        15.59 o                         
 -14   6   0         92.22        188.87        68.59 o                         
 -12   6   0        176.22        142.54        23.54 o                         
 -10   6   0       1396.48       1205.03        34.62 o                         
  -8   6   0        349.53        376.69        42.23 o                         
  -6   6   0        882.45        874.05        50.54 o                         
  -4   6   0       1936.58       1700.94        35.31 o                         
  -2   6   0       5897.34       6017.59        46.88 o                         
   0   6   0        692.64        662.42        21.63 o                         
   2   6   0       5799.96       5860.17        68.88 o                         
   4   6   0       1973.39       1907.82        31.18 o                         
   6   6   0        874.93        791.38        25.57 o                         
   8   6   0        370.09        480.16        18.05 o                         
  10   6   0       1403.00       1207.94        51.73 o                         
  12   6   0        181.57        206.34        18.37 o                         
  14   6   0         93.64         62.47        14.89 o                         
  16   6   0         41.55          2.67        15.25 o                         
 -17   7   0        173.56        131.97        62.46 o                         
 -15   7   0         78.14        122.14        12.83 o                         
 -13   7   0        349.42        302.56        20.03 o                         
 -11   7   0        572.03        558.38        22.35 o                         
  -9   7   0       1928.77       1940.46        26.26 o                         
  -7   7   0       2796.27       2810.74        73.54 o                         
  -5   7   0         64.90         48.91        22.45 o                         
  -3   7   0       7254.10       7486.43        47.28 o                         
  -1   7   0       6300.48       5998.99        38.97 o                         
   1   7   0       6289.65       6237.89        76.59 o                         
   3   7   0       7234.61       7495.19       326.80 o                         
   5   7   0         69.22         36.53        24.63 o                         
   7   7   0       2835.82       2814.70       144.01 o                         
   9   7   0       1912.27       1970.89        39.27 o                         
  11   7   0        584.62        572.43        19.68 o                         
  13   7   0        345.71        256.13        30.02 o                         
  15   7   0         78.14         48.64        14.71 o                         
  17   7   0        173.29        181.26        13.77 o                         
 -16   8   0         35.61         84.72        44.66 o                         
 -14   8   0         17.87        -14.14        41.64 o                         
 -12   8   0        206.81        217.27        22.11 o                         
 -10   8   0        167.97        199.73        22.30 o                         
  -8   8   0       1203.43       1206.23        50.59 o                         
  -6   8   0        675.68        680.09        16.02 o                         
  -4   8   0        428.09        469.90        32.14 o                         
  -2   8   0       1483.05       1395.55        35.21 o                         
   0   8   0         34.89         60.67        20.66 o                         
   2   8   0       1499.73       1455.91        18.49 o                         
   4   8   0        420.78        530.01        20.06 o                         
   6   8   0        678.73        660.43        22.79 o                         
   8   8   0       1218.38       1281.87        45.84 o                         
  10   8   0        167.85        146.77        18.78 o                         
  12   8   0        203.33        205.91        18.64 o                         
  14   8   0         16.71         42.34        57.17 o                         
  16   8   0         37.09         87.74        10.87 o                         
 -15   9   0         76.16         91.78        14.42 o                         
 -13   9   0          5.41         32.58        16.00 o                         
 -11   9   0        695.28        761.37        14.80 o                         
  -9   9   0       1264.62       1234.54        85.85 o                         
  -7   9   0       3717.26       3522.06        64.19 o                         
  -5   9   0         15.26        -21.26        19.78 o                         
  -3   9   0       4222.81       4228.29        29.37 o                         
  -1   9   0       9726.94       9565.61        44.31 o                         
   1   9   0       9783.75       9480.14       353.62 o                         
   3   9   0       4192.29       4352.27        79.13 o                         
   5   9   0         10.88          7.79        21.60 o                         
   7   9   0       3747.30       3819.84        25.47 o                         
   9   9   0       1270.46       1223.48        59.74 o                         
  11   9   0        689.56        691.14        61.47 o                         
  13   9   0          5.53         87.57        31.25 o                         
  15   9   0         76.33         83.36        37.73 o                         
 -16  10   0         42.22         88.58        35.95 o                         
 -14  10   0        156.36        123.35        12.56 o                         
 -12  10   0         35.18         65.37        38.77 o                         
 -10  10   0         17.79          0.64        21.26 o                         
  -8  10   0        159.63        147.57        18.10 o                         
  -6  10   0       2700.99       2612.68        25.32 o                         
  -4  10   0       1182.12       1159.17        29.28 o                         
  -2  10   0       1272.98       1215.94        22.25 o                         
   0  10   0         19.13        -15.10        22.03 o                         
   2  10   0       1292.32       1228.33        15.40 o                         
   4  10   0       1191.89       1161.39        25.41 o                         
   6  10   0       2677.00       2835.20       114.98 o                         
   8  10   0        148.87         58.00        47.57 o                         
  10  10   0         16.70         54.97        53.75 o                         
  12  10   0         36.72         -0.41        21.26 o                         
  14  10   0        159.30        153.77        56.23 o                         
  16  10   0         41.26         17.35        35.75 o                         
 -15  11   0         98.29        131.82        36.00 o                         
 -13  11   0         10.18         41.50        64.14 o                         
 -11  11   0         94.50        149.48        43.22 o                         
  -9  11   0        817.72        775.12        24.73 o                         
  -7  11   0        134.66        127.19        25.22 o                         
  -5  11   0        459.52        424.70        21.17 o                         
  -3  11   0        509.09        529.04        28.68 o                         
  -1  11   0       2349.35       2218.54        32.24 o                         
   1  11   0       2340.36       2220.87        73.96 o                         
   3  11   0        504.62        571.24        16.25 o                         
   5  11   0        454.90        468.64        16.47 o                         
   7  11   0        134.76        142.27        15.77 o                         
   9  11   0        822.06        893.69        73.63 o                         
  11  11   0         92.87         74.68        38.28 o                         
  13  11   0         10.19         79.45        14.95 o                         
  15  11   0         97.40        116.89        42.43 o                         
 -14  12   0         83.20        125.71        33.88 o                         
 -12  12   0         80.61        131.05        14.84 o                         
 -10  12   0         33.91        157.56        20.57 o                         
  -8  12   0        146.97        126.80        24.33 o                         
  -6  12   0        875.93        781.94        19.39 o                         
  -4  12   0        826.24        742.18        28.68 o                         
  -2  12   0       1546.13       1433.93        22.35 o                         
   0  12   0        647.91        714.39        28.78 o                         
   2  12   0       1542.89       1460.15        27.10 o                         
   4  12   0        843.02        789.21        18.01 o                         
   6  12   0        859.57        864.81        30.21 o                         
   8  12   0        149.33        213.07        24.56 o                         
  10  12   0         34.94         10.03        35.01 o                         
  12  12   0         81.26        144.70       102.56 o                         
  14  12   0         85.93         66.92        15.53 o                         
 -13  13   0         38.28        121.36        20.57 o                         
 -11  13   0          8.61        -15.73        19.58 o                         
  -9  13   0         17.26         46.68        21.76 o                         
  -7  13   0        455.12        445.17        16.91 o                         
  -5  13   0         22.80         -3.76        22.35 o                         
  -3  13   0        319.62        249.74        26.70 o                         
  -1  13   0        211.02        218.88        28.19 o                         
   1  13   0        224.33        243.59        27.35 o                         
   3  13   0        313.21        348.76        16.05 o                         
   5  13   0         17.41         26.11        26.95 o                         
   7  13   0        466.57        512.58        30.04 o                         
   9  13   0         16.42         97.77        37.38 o                         
  11  13   0          8.22         68.51        34.07 o                         
  13  13   0         38.12         39.12        12.69 o                         
 -12  14   0        159.46        128.38        21.07 o                         
 -10  14   0         77.13         80.31        20.77 o                         
  -8  14   0        159.55        185.05        22.45 o                         
  -6  14   0         15.82        108.30        23.34 o                         
  -4  14   0        341.99        359.32        25.02 o                         
  -2  14   0         48.27         60.93        25.72 o                         
   0  14   0          3.95        -26.21        26.31 o                         
   2  14   0         46.70         44.46        18.78 o                         
   4  14   0        344.93        347.17        10.22 o                         
   6  14   0         18.17         44.28        10.79 o                         
   8  14   0        159.79        163.41        11.67 o                         
  10  14   0         78.27        141.47        32.76 o                         
  12  14   0        157.93        177.90        44.45 o                         
 -13  15   0         23.81         28.88        13.65 o                         
 -11  15   0         71.66         72.10        20.08 o                         
  -9  15   0        108.55        135.90        20.77 o                         
  -7  15   0         42.66         67.06        20.37 o                         
  -5  15   0        525.82        537.06        23.94 o                         
  -3  15   0        301.58        323.82        23.84 o                         
  -1  15   0        334.96        330.34        24.73 o                         
   1  15   0        324.47        330.05        26.11 o                         
   3  15   0        293.77        296.55        11.95 o                         
   5  15   0        534.96        537.92        19.90 o                         
   7  15   0         44.50        102.16        32.56 o                         
   9  15   0        111.93        109.93        22.24 o                         
  11  15   0         71.76         95.91         9.79 o                         
  13  15   0         22.54         77.94        15.23 o                         
 -12  16   0         26.71         93.86        18.10 o                         
 -10  16   0        309.68        309.97        18.89 o                         
  -8  16   0         61.29         53.51        19.78 o                         
  -6  16   0         10.08         30.36        22.25 o                         
  -4  16   0         14.38         79.62        23.54 o                         
  -2  16   0        449.20        516.98        24.33 o                         
   0  16   0        935.09       1038.31        24.03 o                         
   2  16   0        442.57        465.76        14.23 o                         
   4  16   0         16.51         60.35        12.37 o                         
   6  16   0         10.36         17.18        10.26 o                         
   8  16   0         61.88         98.72        19.27 o                         
  10  16   0        313.16        339.50        10.44 o                         
  12  16   0         27.44          1.31        26.17 o                         
 -11  17   0         70.05         23.34        13.06 o                         
  -9  17   0        130.48        141.04        20.08 o                         
  -7  17   0        149.17        190.39        20.67 o                         
  -5  17   0         40.29         19.48        16.12 o                         
  -3  17   0         14.55         84.56        22.65 o                         
  -1  17   0        233.11        189.40        23.44 o                         
   1  17   0        230.53        255.27        16.96 o                         
   3  17   0         14.53          7.69        16.59 o                         
   5  17   0         38.62         46.97        11.97 o                         
   7  17   0        152.93        152.31        12.46 o                         
   9  17   0        130.67        153.34        10.67 o                         
  11  17   0         68.32         82.28        11.89 o                         
  -8  18   0        280.05        205.52        14.14 o                         
  -6  18   0         93.31        108.89        18.69 o                         
  -4  18   0         25.81         27.20        15.73 o                         
  -2  18   0        243.11        234.80        21.86 o                         
   0  18   0        992.28        897.76        18.89 o                         
   2  18   0        243.64        247.94        55.83 o                         
   4  18   0         26.19         12.24        13.24 o                         
   6  18   0         94.95        123.72        11.02 o                         
   8  18   0        279.82        298.54        26.69 o                         
  -7  19   0         64.22        117.40        17.70 o                         
  -5  19   0        164.18        158.25        21.36 o                         
  -3  19   0         98.02         59.54        21.76 o                         
  -1  19   0          7.15        -23.64        19.68 o                         
   1  19   0          7.88         41.40        37.14 o                         
   3  19   0         98.07        142.30        37.58 o                         
   5  19   0        164.38        161.90        10.87 o                         
   7  19   0         62.81         34.00        12.02 o                         
  -6  20   0        126.58        122.35        19.48 o                         
  -4  20   0         19.16         35.70        18.00 o                         
  -2  20   0        120.67        145.79        15.13 o                         
   0  20   0         66.85        145.73        32.54 o                         
   2  20   0        122.09        112.15        19.14 o                         
   4  20   0         19.05         34.38        23.94 o                         
   6  20   0        127.15        101.11        15.09 o                         
  -3  21   0         69.49        108.40        19.88 o                         
  -1  21   0         23.51         56.96        33.73 o                         
   1  21   0         22.32         67.53        23.04 o                         
   3  21   0         69.72         76.39        25.81 o                         
 -17   1   1        364.85        372.46        16.67 o                         
 -15   1   1        648.22        683.08        57.02 o                         
 -13   1   1        177.83        232.53        32.54 o                         
 -11   1   1       2505.08       2522.60        26.16 o                         
  -9   1   1       5618.07       5635.36        28.99 o                         
  -7   1   1       6974.33       7109.21       246.13 o                         
  -5   1   1      12947.54      13256.00        95.89 o                         
  -3   1   1      18346.26      19051.36       742.18 o                         
  -1   1   1      17162.34      16078.42       980.37 o                         
   1   1   1      19034.33      19245.55       289.89 o                         
   3   1   1       2265.99       2246.39        78.63 o                         
   5   1   1        424.02        454.77        29.55 o                         
   7   1   1       1704.10       1650.10        23.33 o                         
   9   1   1       2446.87       2501.65        24.96 o                         
  11   1   1       2586.96       2662.57        34.22 o                         
  13   1   1          5.96         37.98        17.20 o                         
  15   1   1         93.31         65.07        31.85 o                         
  17   1   1        305.22        306.52        14.65 o                         
 -18   2   1         37.65         43.29        13.75 o                         
 -16   2   1        174.13        173.70        38.72 o                         
 -14   2   1         43.09         68.68        12.69 o                         
 -12   2   1        553.76        573.38        14.97 o                         
 -10   2   1        859.80        947.88       101.48 o                         
  -8   2   1       3024.06       2742.49        56.13 o                         
  -6   2   1       1378.05       1410.42        71.61 o                         
  -4   2   1       9416.78       9560.91       220.76 o                         
  -2   2   1      11344.96      11431.49       136.54 o                         
   0   2   1       1029.55        939.17        31.65 o                         
   4   2   1        823.36        852.67        38.47 o                         
   6   2   1       1294.53       1321.67        26.27 o                         
   8   2   1        523.29        536.28        22.76 o                         
  10   2   1        678.00        652.60        21.50 o                         
  12   2   1        242.96        209.84        13.75 o                         
  14   2   1        162.68        174.36        34.81 o                         
  16   2   1        137.61        134.63        41.34 o                         
 -17   3   1        153.24         64.94        14.86 o                         
 -15   3   1         77.94         67.86        13.82 o                         
 -13   3   1        118.40        102.82        23.04 o                         
 -11   3   1        201.49        151.23        28.39 o                         
  -9   3   1       1269.55       1209.19        23.36 o                         
  -7   3   1       5967.36       5998.12       360.46 o                         
  -5   3   1       1536.87       1512.38        42.43 o                         
  -3   3   1      22576.75      23259.83       488.89 o                         
  -1   3   1       2130.71       2033.16        88.22 o                         
   1   3   1       8645.94       8302.74       199.80 o                         
   3   3   1       1347.66       1355.42        36.15 o                         
   5   3   1         76.94        101.69        34.57 o                         
   7   3   1       1731.40       1882.94        96.48 o                         
   9   3   1       1822.33       1805.60       162.55 o                         
  11   3   1         89.45         58.39        16.86 o                         
  13   3   1        261.80        237.78        41.84 o                         
  15   3   1         18.58         46.44        15.69 o                         
  17   3   1         79.31         95.04        18.84 o                         
 -18   4   1         20.04         73.88        17.41 o                         
 -16   4   1          1.43         28.34        25.96 o                         
 -14   4   1        640.03        632.85        21.81 o                         
 -12   4   1        880.27        864.22        19.76 o                         
 -10   4   1        395.54        427.17        32.44 o                         
  -8   4   1        524.91        588.28        19.58 o                         
  -6   4   1       1254.90       1104.46        83.77 o                         
  -4   4   1       7268.02       7355.31       278.32 o                         
  -2   4   1      12744.38      13225.40        65.97 o                         
   0   4   1       7078.44       7281.44       104.66 o                         
   2   4   1       5669.39       5664.43        53.16 o                         
   4   4   1       1130.39       1236.07        71.51 o                         
   6   4   1       1094.05       1087.30        28.66 o                         
   8   4   1        563.49        538.03        21.22 o                         
  10   4   1        311.99        271.90        23.44 o                         
  12   4   1         37.69         19.67        38.57 o                         
  14   4   1        162.44        235.41        38.28 o                         
  16   4   1        104.64        105.22        31.50 o                         
 -17   5   1          9.52         49.41        13.26 o                         
 -15   5   1         29.73         63.45        28.63 o                         
 -13   5   1        197.24        246.35        17.71 o                         
 -11   5   1        772.30        755.94        51.08 o                         
  -9   5   1        665.50        694.88        18.59 o                         
  -7   5   1       2440.28       2209.54        32.24 o                         
  -5   5   1       2726.18       2595.30        71.71 o                         
  -3   5   1       7252.68       7370.10       168.83 o                         
  -1   5   1       7148.62       7032.33        33.26 o                         
   1   5   1      12225.32      12322.52        50.30 o                         
   3   5   1       1321.39       1506.40        88.57 o                         
   5   5   1       2777.33       2990.31        54.69 o                         
   7   5   1       1017.26        970.85       105.38 o                         
   9   5   1         30.28        -19.55        21.25 o                         
  11   5   1        100.01        121.38        19.75 o                         
  13   5   1        143.80        115.87        17.39 o                         
  15   5   1         58.44        110.70        32.64 o                         
  17   5   1         20.27         70.66        13.24 o                         
 -16   6   1        205.02        212.92        15.31 o                         
 -14   6   1        199.19        260.07        16.99 o                         
 -12   6   1        134.60        149.45        15.45 o                         
 -10   6   1        237.10        239.69        17.06 o                         
  -8   6   1       2180.04       2290.57        23.24 o                         
  -6   6   1       1740.01       1554.29        19.04 o                         
  -4   6   1        739.53        723.92        38.82 o                         
  -2   6   1        587.71        589.08        40.65 o                         
   0   6   1       1986.66       2003.61        23.19 o                         
   2   6   1       1675.29       1644.54        23.36 o                         
   4   6   1        984.14        956.21        24.87 o                         
   6   6   1        139.66        129.27        46.49 o                         
   8   6   1        351.92        342.68        37.19 o                         
  10   6   1        276.29        240.72        20.69 o                         
  12   6   1        260.05        259.02        17.72 o                         
  14   6   1        198.04        215.80        13.69 o                         
  16   6   1         49.84         47.23        18.50 o                         
 -17   7   1         78.19         18.09        21.07 o                         
 -15   7   1         46.87         97.76        49.75 o                         
 -13   7   1         70.11         33.63        49.01 o                         
 -11   7   1         96.95         58.46        18.27 o                         
  -9   7   1       1892.90       1856.35        17.90 o                         
  -7   7   1       2440.59       2391.66       153.45 o                         
  -5   7   1       1467.83       1269.58        26.11 o                         
  -3   7   1       1880.15       1871.48        39.76 o                         
  -1   7   1       5088.52       4821.31        28.52 o                         
   1   7   1       2613.26       2634.07        24.70 o                         
   3   7   1       2918.65       3180.52        76.85 o                         
   5   7   1        399.47        433.83        39.02 o                         
   7   7   1         18.13          0.63        16.74 o                         
   9   7   1        368.83        400.66        29.08 o                         
  11   7   1         57.73        116.56        72.60 o                         
  13   7   1        163.32        216.55        15.36 o                         
  15   7   1         46.81         71.51        14.32 o                         
  17   7   1          5.67          8.26        30.91 o                         
 -16   8   1        315.72        316.43        19.04 o                         
 -14   8   1        158.79        175.59        13.43 o                         
 -12   8   1        141.91        152.82        29.42 o                         
 -10   8   1        691.21        666.55        16.23 o                         
  -8   8   1       3747.13       3621.10       117.99 o                         
  -6   8   1       5919.53       5814.05       166.75 o                         
  -4   8   1        276.99        220.06        22.06 o                         
  -2   8   1       1283.23       1370.33        26.01 o                         
   0   8   1       3616.56       3395.37        67.25 o                         
   2   8   1       6651.80       7100.36        93.00 o                         
   4   8   1       6484.83       6634.54        62.56 o                         
   6   8   1        766.34        768.55        17.94 o                         
   8   8   1        536.41        500.13        21.54 o                         
  10   8   1        936.20        974.13        54.55 o                         
  12   8   1         63.89        114.31        36.00 o                         
  14   8   1         29.42         41.67        12.88 o                         
  16   8   1        225.58        244.86        18.20 o                         
 -15   9   1         47.06        123.15        59.10 o                         
 -13   9   1         51.92         79.85        50.24 o                         
 -11   9   1         15.39         25.93        16.64 o                         
  -9   9   1        328.40        252.84        45.74 o                         
  -7   9   1        135.00        215.64        48.96 o                         
  -5   9   1         41.30         64.78        21.17 o                         
  -3   9   1         55.13         56.57        29.18 o                         
  -1   9   1        379.95        356.06        30.76 o                         
   1   9   1       1347.30       1283.77        20.11 o                         
   3   9   1       1418.13       1475.49        28.44 o                         
   5   9   1         46.53         67.62        36.20 o                         
   7   9   1         37.23         31.36        30.91 o                         
   9   9   1         86.78        101.43        19.29 o                         
  11   9   1        450.96        481.46        14.34 o                         
  13   9   1         32.51         44.75        14.34 o                         
  15   9   1         16.93         14.76        13.95 o                         
 -16  10   1        276.72        242.25        24.58 o                         
 -14  10   1         31.05         88.41        59.89 o                         
 -12  10   1         55.58         78.61        13.10 o                         
 -10  10   1       1989.86       1848.14        19.75 o                         
  -8  10   1       1344.42       1165.80        21.56 o                         
  -6  10   1       2478.23       2493.60        33.33 o                         
  -4  10   1        133.77        191.08        27.30 o                         
  -2  10   1        909.20        905.18        22.45 o                         
   0  10   1       1963.10       1719.60        54.65 o                         
   2  10   1       2416.89       2367.93        16.04 o                         
   4  10   1       1354.19       1373.94        25.78 o                         
   6  10   1       1154.95       1142.16        21.75 o                         
   8  10   1       1082.65       1057.86        61.27 o                         
  10  10   1       1093.99       1141.26        52.86 o                         
  12  10   1        123.53        148.86        29.62 o                         
  14  10   1          5.78         32.06        14.56 o                         
 -15  11   1         58.10         79.48        37.73 o                         
 -13  11   1        155.61        245.95        26.11 o                         
 -11  11   1        324.20        330.51        22.20 o                         
  -9  11   1        839.50        858.40        25.91 o                         
  -7  11   1         22.30         12.17        26.11 o                         
  -5  11   1       1007.96       1056.70        29.97 o                         
  -3  11   1       2152.69       1991.85        30.07 o                         
  -1  11   1       1745.31       1709.87        31.45 o                         
   1  11   1        435.79        449.31        28.53 o                         
   3  11   1         75.56         44.43        12.89 o                         
   5  11   1        893.48        857.47        26.01 o                         
   7  11   1        264.00        320.23        19.57 o                         
   9  11   1        224.43        253.49        16.68 o                         
  11  11   1         13.16         33.45        29.08 o                         
  13  11   1        213.17        283.96        95.74 o                         
  15  11   1          0.03         29.15        32.44 o                         
 -14  12   1         95.88        123.38        32.14 o                         
 -12  12   1         54.69         56.57        21.56 o                         
 -10  12   1        102.34         86.54        21.76 o                         
  -8  12   1        433.06        401.95        24.33 o                         
  -6  12   1        196.24        122.25        25.72 o                         
  -4  12   1        279.95        291.67        26.31 o                         
  -2  12   1       1184.87       1200.71        29.28 o                         
   0  12   1       1756.74       1554.98        38.57 o                         
   2  12   1         99.82        127.97        14.54 o                         
   4  12   1        731.14        695.21        13.48 o                         
   6  12   1        162.53        147.54        17.97 o                         
   8  12   1       1106.01       1194.11        18.58 o                         
  10  12   1        287.89        345.30        16.79 o                         
  12  12   1         70.79         93.67        14.73 o                         
  14  12   1         12.74         46.12        17.46 o                         
 -13  13   1        287.43        153.70        21.07 o                         
 -11  13   1        226.31        110.28        20.67 o                         
  -9  13   1         26.84        -12.07        23.34 o                         
  -7  13   1         34.17         -0.30        22.45 o                         
  -5  13   1        674.72        712.12        26.51 o                         
  -3  13   1        673.35        674.34        26.80 o                         
  -1  13   1        475.66        413.32        29.28 o                         
   1  13   1        208.13        267.79        22.25 o                         
   3  13   1        234.36        253.30        15.85 o                         
   5  13   1        146.02        113.92        11.72 o                         
   7  13   1        836.36        808.59        13.41 o                         
   9  13   1          2.90         49.38        30.17 o                         
  11  13   1         76.67         59.30        31.35 o                         
  13  13   1         37.33         53.07        55.58 o                         
 -12  14   1         23.72         18.69        19.78 o                         
 -10  14   1         74.71         66.86        16.12 o                         
  -8  14   1        138.31         90.89        17.61 o                         
  -6  14   1        843.36        832.39        23.84 o                         
  -4  14   1        112.61        100.59        25.72 o                         
  -2  14   1        258.82        229.86        25.91 o                         
   0  14   1        318.81        324.21        27.00 o                         
   2  14   1        664.62        688.84        25.39 o                         
   4  14   1        297.85        318.30        18.10 o                         
   6  14   1         16.02         30.35        11.12 o                         
   8  14   1         18.00          0.53        10.81 o                         
  10  14   1         62.35         84.48        11.15 o                         
  12  14   1          2.16         -8.92        11.42 o                         
 -13  15   1         21.92         44.41        13.15 o                         
 -11  15   1        140.64        148.16        17.90 o                         
  -9  15   1        101.73         34.42        19.88 o                         
  -7  15   1        109.11        158.74        16.22 o                         
  -5  15   1        273.66        233.42        17.61 o                         
  -3  15   1        216.24        260.91        23.84 o                         
  -1  15   1        240.23        338.85        24.53 o                         
   1  15   1        189.76        178.62        24.13 o                         
   3  15   1        376.97        392.25        12.95 o                         
   5  15   1        156.53        185.50        15.20 o                         
   7  15   1        188.21        221.56        22.20 o                         
   9  15   1         71.65         67.47        13.39 o                         
  11  15   1         53.77         53.74        22.99 o                         
 -12  16   1         51.20        -22.85        18.30 o                         
 -10  16   1         59.33         74.97        17.90 o                         
  -8  16   1        248.50        144.80        20.97 o                         
  -6  16   1        234.12        260.02        21.07 o                         
  -4  16   1        145.68        234.11        22.55 o                         
  -2  16   1        115.68         74.48        17.31 o                         
   0  16   1        487.22        499.27        24.23 o                         
   2  16   1        122.47        150.39        16.92 o                         
   4  16   1        103.97        140.25        12.47 o                         
   6  16   1         54.03         64.87        21.22 o                         
   8  16   1         62.15         58.56        13.53 o                         
  10  16   1         49.99         70.44        14.69 o                         
 -11  17   1        115.19        217.20        13.15 o                         
  -9  17   1        282.97        165.77        19.98 o                         
  -7  17   1        151.68        118.59        19.19 o                         
  -5  17   1        183.75        173.38        22.25 o                         
  -3  17   1         75.02        102.27        16.12 o                         
  -1  17   1        528.54        582.06        18.10 o                         
   1  17   1        640.67        712.75        18.10 o                         
   3  17   1        161.01        176.08        10.77 o                         
   5  17   1         48.96         76.30        26.27 o                         
   7  17   1          8.49         30.61        12.18 o                         
   9  17   1        194.29        207.04         9.19 o                         
  -8  18   1         28.74         76.55        20.28 o                         
  -6  18   1         31.61         -8.51        21.76 o                         
  -4  18   1         25.23        142.23        21.76 o                         
  -2  18   1        213.59        193.16        21.36 o                         
   0  18   1        166.62        217.39        23.24 o                         
   2  18   1         16.54         49.08        62.51 o                         
   4  18   1          6.17          3.94        18.10 o                         
   6  18   1         49.97        111.54        24.66 o                         
   8  18   1        127.89        136.05        10.61 o                         
  -7  19   1        244.19        154.09        21.07 o                         
  -5  19   1         43.18         10.48        18.99 o                         
  -3  19   1         77.95        140.64        19.88 o                         
  -1  19   1        212.70        226.39        22.45 o                         
   1  19   1        554.48        597.82        37.88 o                         
   3  19   1        240.19        258.57        15.79 o                         
   5  19   1         23.66         61.75        12.18 o                         
   7  19   1        224.45        229.11        10.50 o                         
  -6  20   1         25.14         13.15        17.70 o                         
  -4  20   1        169.66        146.18        18.89 o                         
  -2  20   1         53.68         61.52        21.36 o                         
   0  20   1         34.76         31.44        15.04 o                         
   2  20   1          1.73         45.73        21.86 o                         
   4  20   1         72.41         85.37        36.20 o                         
   6  20   1         65.40         85.19         9.81 o                         
  -3  21   1         91.24         78.83        14.34 o                         
  -1  21   1          9.66         51.99        19.58 o                         
   1  21   1         53.02        106.65        35.31 o                         
   3  21   1         40.51         92.76        31.20 o                         
 -18   0   2         48.44          3.46        18.79 o                         
 -16   0   2       1054.22        924.76        22.95 o                         
 -14   0   2       1113.07       1092.61        26.21 o                         
 -12   0   2        157.82        183.86        20.08 o                         
 -10   0   2       3189.37       3177.03        36.10 o                         
  -8   0   2       1995.85       1911.54        39.07 o                         
  -6   0   2      11755.00      12218.55        52.12 o                         
  -4   0   2       2639.27       2627.42        46.88 o                         
  -2   0   2        540.52        589.77        52.82 o                         
   0   0   2      29959.80      29879.85       100.59 o                         
   2   0   2       3055.00       3051.62        55.78 o                         
   4   0   2        737.05        653.07        29.28 o                         
   6   0   2       1726.82       1893.24        41.44 o                         
   8   0   2       1411.73       1230.08        26.21 o                         
  10   0   2       3661.08       3775.31        36.89 o                         
  12   0   2        269.94        378.61        28.78 o                         
  14   0   2         94.84         80.11        25.32 o                         
  16   0   2        300.83        289.59        22.65 o                         
 -17   1   2          5.41         80.65        13.23 o                         
 -15   1   2        118.86        141.82        15.25 o                         
 -13   1   2         36.90         21.90        18.51 o                         
 -11   1   2        242.46        253.62        65.48 o                         
  -9   1   2        112.90        143.82        28.93 o                         
  -7   1   2       2451.95       2510.51        23.46 o                         
  -5   1   2       1605.88       1621.81        32.36 o                         
  -3   1   2       3208.94       3148.86        87.83 o                         
  -1   1   2       5580.03       5167.68       316.54 o                         
   1   1   2       3685.74       3418.45       152.36 o                         
   3   1   2        474.24        431.96        28.66 o                         
   5   1   2       2732.11       2934.09        29.65 o                         
   7   1   2        432.63        419.55        46.78 o                         
   9   1   2        188.34        206.53        22.80 o                         
  11   1   2        192.84        183.27        17.41 o                         
  13   1   2         50.01        112.66        18.08 o                         
  15   1   2        190.64        187.31        61.02 o                         
  17   1   2         33.69         49.73        14.58 o                         
 -18   2   2         62.05         99.22        40.25 o                         
 -16   2   2        278.00        312.04        18.25 o                         
 -14   2   2        301.92        259.71        39.12 o                         
 -12   2   2        118.24        156.86        19.17 o                         
 -10   2   2        976.59        998.58        36.84 o                         
  -8   2   2       2672.62       2662.75        23.62 o                         
  -6   2   2       4370.36       4563.70        31.72 o                         
  -4   2   2       2022.91       2114.22        96.68 o                         
  -2   2   2       1480.99       1339.25        37.49 o                         
   0   2   2       5307.19       4834.86        99.69 o                         
   2   2   2        542.21        523.47        32.82 o                         
   4   2   2       4748.13       5181.51       177.44 o                         
   6   2   2        619.29        648.64        23.31 o                         
   8   2   2       1814.53       1677.20        21.04 o                         
  10   2   2       1229.52       1185.77        25.02 o                         
  12   2   2        495.59        445.26        17.56 o                         
  14   2   2          2.77          0.85        14.12 o                         
  16   2   2        101.32        135.24        77.99 o                         
 -17   3   2        129.73        110.29        11.33 o                         
 -15   3   2        141.03        169.26        15.65 o                         
 -13   3   2        238.95        165.74        45.94 o                         
 -11   3   2        806.61        780.48        59.69 o                         
  -9   3   2       2127.30       1994.29        25.37 o                         
  -7   3   2       3833.51       4288.28        59.10 o                         
  -5   3   2        893.00        914.36        35.36 o                         
  -3   3   2       3233.25       3165.08        31.30 o                         
  -1   3   2       2065.23       1953.81        69.78 o                         
   1   3   2       1073.35       1007.69        30.34 o                         
   3   3   2       2067.53       2222.25       102.76 o                         
   5   3   2       2033.23       2122.69        56.47 o                         
   7   3   2       1283.23       1364.32        53.56 o                         
   9   3   2        293.98        273.37        21.89 o                         
  11   3   2        348.41        342.75        18.82 o                         
  13   3   2         66.55         44.85        46.34 o                         
  15   3   2        231.44        234.85        19.78 o                         
  17   3   2         69.71         92.38        18.84 o                         
 -16   4   2         22.43          4.99        14.51 o                         
 -14   4   2         66.36         85.00        16.86 o                         
 -12   4   2        457.91        423.44        31.30 o                         
 -10   4   2       2010.08       1896.31        26.75 o                         
  -8   4   2       2566.51       2502.42        19.79 o                         
  -6   4   2       1977.21       2139.09        60.68 o                         
  -4   4   2        472.05        644.13        25.67 o                         
  -2   4   2       1305.48       1172.60        87.68 o                         
   0   4   2       2281.37       2281.19        28.34 o                         
   2   4   2       3604.46       3717.66        34.40 o                         
   4   4   2       1045.50       1193.12        28.98 o                         
   6   4   2        127.30        130.17        24.93 o                         
   8   4   2        267.07        284.53        18.05 o                         
  10   4   2        129.58        166.43        44.46 o                         
  12   4   2        161.21        220.55        27.20 o                         
  14   4   2        178.05        225.60        18.10 o                         
  16   4   2          0.40         29.23        12.11 o                         
 -17   5   2         59.66         88.41        36.00 o                         
 -15   5   2         28.64        105.72        15.57 o                         
 -13   5   2        495.04        471.13        37.88 o                         
 -11   5   2        252.81        222.09        19.83 o                         
  -9   5   2       1136.81       1200.04        24.83 o                         
  -7   5   2        520.62        559.68        32.64 o                         
  -5   5   2       1587.80       1708.79       107.71 o                         
  -3   5   2       2276.07       2462.64        47.97 o                         
  -1   5   2        884.18        969.05        26.22 o                         
   1   5   2       2682.63       2741.36        38.18 o                         
   3   5   2        178.74        246.13        34.07 o                         
   5   5   2        501.88        408.65        26.13 o                         
   7   5   2        556.66        574.58        71.61 o                         
   9   5   2         68.52         95.70        20.72 o                         
  11   5   2        170.04        149.35        18.38 o                         
  13   5   2        327.41        358.25        34.72 o                         
  15   5   2         25.09         22.73        14.74 o                         
  17   5   2         59.36         66.66        73.78 o                         
 -16   6   2         46.73         35.00        38.28 o                         
 -14   6   2        535.77        514.08        12.90 o                         
 -12   6   2       1022.67        917.15        28.04 o                         
 -10   6   2       1114.15       1191.28        86.15 o                         
  -8   6   2        346.08        262.59        29.42 o                         
  -6   6   2        872.07        859.90        42.97 o                         
  -4   6   2       2589.76       2821.82       123.53 o                         
  -2   6   2        187.57        211.28        22.08 o                         
   0   6   2        238.47        273.79        20.37 o                         
   2   6   2        305.81        296.98        19.18 o                         
   4   6   2        792.90        845.11        29.67 o                         
   6   6   2        216.76        216.40        31.65 o                         
   8   6   2        300.76        313.28        17.69 o                         
  10   6   2        120.65         99.25        55.24 o                         
  12   6   2        256.91        214.10        36.94 o                         
  14   6   2        436.09        442.99        14.32 o                         
  16   6   2         17.73         50.03        11.86 o                         
 -17   7   2        193.06        189.13        11.67 o                         
 -15   7   2        218.64        193.44        33.18 o                         
 -13   7   2        126.73        171.01        60.98 o                         
 -11   7   2         38.91         22.27        74.18 o                         
  -9   7   2       1131.78        999.08        43.02 o                         
  -7   7   2       3582.46       3709.61       175.80 o                         
  -5   7   2       2551.15       2398.43       139.56 o                         
  -3   7   2        436.84        465.45        36.69 o                         
  -1   7   2        350.77        387.10        34.62 o                         
   1   7   2       1465.88       1485.04        27.81 o                         
   3   7   2       3870.01       3973.08        37.55 o                         
   5   7   2         95.05        138.38        30.91 o                         
   7   7   2        879.78        857.59        32.34 o                         
   9   7   2        420.59        401.70        21.36 o                         
  11   7   2        525.13        496.99        45.45 o                         
  13   7   2         20.71          4.31        19.43 o                         
  15   7   2        103.38         99.98        32.00 o                         
 -16   8   2         54.79         26.36        33.33 o                         
 -14   8   2        128.73        110.88        17.85 o                         
 -12   8   2        115.13        111.63        14.74 o                         
 -10   8   2         23.15         24.52        18.73 o                         
  -8   8   2        367.02        353.21        30.66 o                         
  -6   8   2        353.24        327.04        29.03 o                         
  -4   8   2        310.06        316.50        30.56 o                         
  -2   8   2          0.24          4.06        31.85 o                         
   0   8   2         67.92         44.30        19.90 o                         
   2   8   2       1535.86       1545.18        19.15 o                         
   4   8   2        199.57        119.59        56.83 o                         
   6   8   2        154.53        257.48        21.04 o                         
   8   8   2        466.45        490.84        23.49 o                         
  10   8   2        172.48        200.70        14.76 o                         
  12   8   2         47.78         61.55        17.04 o                         
  14   8   2          4.96         27.96        20.37 o                         
  16   8   2         56.78         73.37        11.12 o                         
 -15   9   2        262.51        337.39        49.16 o                         
 -13   9   2        210.20        253.90        23.64 o                         
 -11   9   2        187.47        204.95        15.09 o                         
  -9   9   2       1366.31       1351.98        19.44 o                         
  -7   9   2       3736.47       3710.43        34.62 o                         
  -5   9   2       1994.39       2064.45        25.62 o                         
  -3   9   2         74.06         96.53        29.47 o                         
  -1   9   2         96.41        150.12        21.22 o                         
   1   9   2       1644.53       1512.99        20.24 o                         
   3   9   2       1877.18       1911.97        41.02 o                         
   5   9   2        189.50        169.48        20.88 o                         
   7   9   2        917.39        884.66        19.29 o                         
   9   9   2       1755.76       1792.60        21.16 o                         
  11   9   2        491.51        446.32        59.99 o                         
  13   9   2        105.90        132.37        14.77 o                         
  15   9   2          8.57         28.16        40.80 o                         
 -16  10   2         42.13         56.33        34.02 o                         
 -14  10   2         32.92         59.02        12.57 o                         
 -12  10   2        120.98        124.05        13.91 o                         
 -10  10   2        441.17        413.65        17.68 o                         
  -8  10   2         87.59        123.63        24.73 o                         
  -6  10   2        166.81        210.96        29.28 o                         
  -4  10   2         99.45        109.88        20.87 o                         
  -2  10   2        114.87         58.55        20.97 o                         
   0  10   2       1055.62       1046.89        38.13 o                         
   2  10   2        371.79        393.91        15.44 o                         
   4  10   2        148.48        160.56        26.98 o                         
   6  10   2        786.09        713.83        17.70 o                         
   8  10   2        140.69        123.53        18.15 o                         
  10  10   2          2.25         51.85        17.46 o                         
  12  10   2        160.40        142.26        42.43 o                         
  14  10   2        189.67        199.46        17.75 o                         
 -15  11   2        192.43        222.49        47.62 o                         
 -13  11   2         65.26         51.14        14.56 o                         
 -11  11   2         50.84         69.88        16.75 o                         
  -9  11   2        624.88        644.07        24.43 o                         
  -7  11   2       1617.89       1510.58        29.37 o                         
  -5  11   2        484.17        392.46        30.17 o                         
  -3  11   2        177.90        124.52        28.88 o                         
  -1  11   2       1892.51       1876.26        52.12 o                         
   1  11   2       2852.74       2791.89        53.03 o                         
   3  11   2       1679.04       1716.59        19.56 o                         
   5  11   2        319.63        325.27        37.24 o                         
   7  11   2        864.06        849.44        18.75 o                         
   9  11   2        463.08        495.03        19.14 o                         
  11  11   2        430.86        451.92        27.00 o                         
  13  11   2         82.20         61.56        14.64 o                         
  15  11   2         17.71         28.49        17.11 o                         
 -14  12   2         97.73         71.34        27.94 o                         
 -12  12   2        212.01        154.19        21.07 o                         
 -10  12   2        280.28        342.71        23.04 o                         
  -8  12   2        640.36        598.77        18.50 o                         
  -6  12   2          5.03         24.13        18.79 o                         
  -4  12   2        683.81        648.42        22.55 o                         
  -2  12   2        754.23        740.40        30.36 o                         
   0  12   2        424.18        437.50        24.83 o                         
   2  12   2         41.35         60.29        15.36 o                         
   4  12   2        811.16        823.96        21.81 o                         
   6  12   2         71.89         80.66        26.91 o                         
   8  12   2        257.14        214.40        24.97 o                         
  10  12   2         23.14        -28.46        27.84 o                         
  12  12   2        281.08        294.22        14.56 o                         
  14  12   2        151.56         92.55        21.31 o                         
 -13  13   2        127.14         21.17        15.73 o                         
 -11  13   2         69.83        108.50        15.63 o                         
  -9  13   2        211.79        168.93        24.23 o                         
  -7  13   2         16.06         57.27        22.35 o                         
  -5  13   2         69.63        114.14        18.59 o                         
  -3  13   2        201.36        202.06        25.72 o                         
  -1  13   2       1641.15       1600.98        30.66 o                         
   1  13   2        683.97        626.89        28.58 o                         
   3  13   2        188.51        181.18        13.06 o                         
   5  13   2         33.06         71.94        16.13 o                         
   7  13   2         85.09         32.52        14.82 o                         
   9  13   2         92.34        141.43        27.23 o                         
  11  13   2        107.46         91.61        15.13 o                         
  13  13   2          0.91          0.25        32.54 o                         
 -12  14   2        137.78        128.58        18.79 o                         
 -10  14   2        167.06        195.44        15.92 o                         
  -8  14   2          4.15         49.85        21.86 o                         
  -6  14   2        211.47        193.95        23.54 o                         
  -4  14   2        569.18        611.93        26.01 o                         
  -2  14   2        627.00        702.52        24.92 o                         
   0  14   2         95.92        128.05        17.62 o                         
   2  14   2         60.96         63.00        14.19 o                         
   4  14   2        385.61        409.83        13.13 o                         
   6  14   2        960.88        943.70        18.48 o                         
   8  14   2        132.93        139.09        22.38 o                         
  10  14   2         62.25         98.64        12.45 o                         
  12  14   2         32.15         37.80        12.66 o                         
 -13  15   2         11.08        -11.77        18.69 o                         
 -11  15   2        114.01         49.06        20.77 o                         
  -9  15   2         88.23        105.53        15.73 o                         
  -7  15   2        262.65        296.72        21.46 o                         
  -5  15   2        170.59        160.42        23.14 o                         
  -3  15   2         78.96        131.35        22.75 o                         
  -1  15   2         26.30         76.06        22.95 o                         
   1  15   2         33.42        102.20        23.65 o                         
   3  15   2         62.63         87.45        13.82 o                         
   5  15   2         57.13         73.21        10.30 o                         
   7  15   2        173.55        161.74        10.39 o                         
   9  15   2          7.10         40.53        12.96 o                         
  11  15   2         65.22        160.63        22.47 o                         
 -12  16   2          0.14         15.43        13.15 o                         
 -10  16   2         77.16         17.70        18.79 o                         
  -8  16   2        126.67        151.62        21.17 o                         
  -6  16   2        161.47        212.35        22.55 o                         
  -4  16   2        668.99        707.47        24.43 o                         
  -2  16   2        236.16        293.65        24.73 o                         
   0  16   2        389.47        390.08        26.01 o                         
   2  16   2        130.00        101.47        14.41 o                         
   4  16   2        196.26        172.92        11.90 o                         
   6  16   2         78.21        113.75        11.65 o                         
   8  16   2        219.43        246.21        25.07 o                         
  10  16   2        102.65        135.03        18.33 o                         
 -11  17   2         20.21         44.51        18.50 o                         
  -9  17   2         41.28         95.05        20.57 o                         
  -7  17   2        123.48        134.41        20.28 o                         
  -5  17   2        169.36        199.49        20.67 o                         
  -3  17   2         81.50         12.36        23.34 o                         
  -1  17   2        328.86        295.53        24.63 o                         
   1  17   2        274.18        315.60        60.58 o                         
   3  17   2        166.72        165.80        12.15 o                         
   5  17   2          9.41         27.66        12.71 o                         
   7  17   2         21.03         23.44        12.84 o                         
   9  17   2        278.97        238.11         8.64 o                         
  -8  18   2        208.91        232.82        18.99 o                         
  -6  18   2        126.65         82.59        21.36 o                         
  -4  18   2         75.10         79.62        21.86 o                         
  -2  18   2         17.32         47.77        22.25 o                         
   0  18   2        388.47        391.31        39.02 o                         
   2  18   2        394.66        420.30        16.07 o                         
   4  18   2         58.86         88.69        11.21 o                         
   6  18   2          3.08         20.97        10.09 o                         
   8  18   2         72.35        102.57        15.32 o                         
  -7  19   2         13.03         46.49        17.70 o                         
  -5  19   2         22.05        120.07        20.67 o                         
  -3  19   2         75.98         99.99        19.48 o                         
  -1  19   2        140.47         93.07        20.47 o                         
   1  19   2        183.49        188.32        47.28 o                         
   3  19   2         51.30         53.76        15.73 o                         
   5  19   2         58.42         42.37         9.94 o                         
   7  19   2         33.92         56.55         9.94 o                         
  -6  20   2        126.36        233.71        19.58 o                         
  -4  20   2         15.50         19.09        18.59 o                         
  -2  20   2         20.80         97.72        21.26 o                         
   0  20   2        255.56        243.16        48.17 o                         
   2  20   2        302.40        294.58        38.52 o                         
   4  20   2         88.96         97.92        25.72 o                         
  -1  21   2        102.56        158.49        45.60 o                         
   1  21   2         26.33         26.91        17.36 o                         
 -17   1   3        273.87        257.00        26.85 o                         
 -15   1   3        760.51        787.03        15.23 o                         
 -13   1   3       1524.40       1499.43        92.08 o                         
 -11   1   3         31.12         79.46        17.23 o                         
  -9   1   3        291.28        301.14        23.10 o                         
  -7   1   3       1298.56       1237.89        45.60 o                         
  -5   1   3       2617.60       2868.56        67.21 o                         
  -3   1   3       1544.28       1609.90        33.78 o                         
  -1   1   3       4819.71       5098.61       229.46 o                         
   1   1   3      10516.14       7759.73      1902.69 o                         
   3   1   3       2760.29       3115.11        67.21 o                         
   5   1   3        606.88        635.09        29.45 o                         
   7   1   3       2893.87       2667.94       132.63 o                         
   9   1   3       2423.46       2342.98       108.99 o                         
  11   1   3       2282.67       2282.97       143.26 o                         
  13   1   3        255.10        219.92        13.08 o                         
  15   1   3          0.82        -27.21        28.83 o                         
  17   1   3        206.54        261.14        17.56 o                         
 -18   2   3         98.50         87.23        11.62 o                         
 -16   2   3         71.24         28.88        11.40 o                         
 -14   2   3        123.40        206.23       103.70 o                         
 -12   2   3         52.28         37.93        49.90 o                         
 -10   2   3        544.50        601.51        18.95 o                         
  -8   2   3        909.29        986.50        28.98 o                         
  -6   2   3       1069.11       1021.14        29.69 o                         
  -4   2   3        186.28        233.88        26.10 o                         
  -2   2   3       3469.23       3343.89        86.46 o                         
   0   2   3        885.87        895.27        73.83 o                         
   2   2   3       5575.40       5620.66       340.63 o                         
   4   2   3        163.93        224.15        30.97 o                         
   6   2   3       3396.13       3714.51       138.81 o                         
   8   2   3        116.27        138.47        33.18 o                         
  10   2   3        554.54        581.02        64.34 o                         
  12   2   3        419.58        440.17        29.28 o                         
  14   2   3        287.57        357.75        50.14 o                         
  16   2   3        120.39        205.16        59.59 o                         
 -17   3   3         51.90         58.33        13.74 o                         
 -15   3   3        148.22        187.90        23.34 o                         
 -13   3   3         75.97        130.42        51.97 o                         
 -11   3   3        117.31         98.40        34.07 o                         
  -9   3   3        506.68        499.89        18.79 o                         
  -7   3   3        431.00        473.56        18.01 o                         
  -5   3   3        554.01        578.08        25.84 o                         
  -3   3   3        392.30        330.52        29.19 o                         
  -1   3   3       1436.22       1508.03        33.25 o                         
   1   3   3       3373.61       3561.58        45.69 o                         
   3   3   3       2073.23       2098.49        69.33 o                         
   5   3   3         90.28        109.53        20.34 o                         
   7   3   3        965.96        953.98        24.59 o                         
   9   3   3        470.61        490.24        18.34 o                         
  11   3   3        223.31        215.46        18.49 o                         
  13   3   3         32.97         40.34        40.35 o                         
  15   3   3          6.66         30.47        12.79 o                         
  17   3   3         61.67        117.47        20.87 o                         
 -16   4   3        149.86        198.17        16.12 o                         
 -14   4   3         36.13         43.81        26.21 o                         
 -12   4   3         14.51         46.39        17.83 o                         
 -10   4   3        215.55        223.48        87.93 o                         
  -8   4   3        408.71        489.19        28.29 o                         
  -6   4   3        444.80        488.74        51.28 o                         
  -4   4   3        538.03        640.93        26.28 o                         
  -2   4   3       1037.79       1072.94        45.25 o                         
   0   4   3        833.85        836.05        26.30 o                         
   2   4   3       1334.55       1425.79        22.71 o                         
   4   4   3       1300.39       1114.02        28.61 o                         
   6   4   3        413.05        364.61        23.37 o                         
   8   4   3        848.87        885.56        22.88 o                         
  10   4   3        182.77        202.65        23.64 o                         
  12   4   3        136.19        117.10        35.01 o                         
  14   4   3        107.28        105.86        15.95 o                         
  16   4   3        163.34        150.67        20.72 o                         
 -17   5   3         31.78         35.88        18.84 o                         
 -15   5   3         83.06         90.87        13.39 o                         
 -13   5   3         67.13         60.89        21.81 o                         
 -11   5   3        177.62        183.29        14.16 o                         
  -9   5   3        526.44        409.66        18.65 o                         
  -7   5   3        123.93        166.88        29.13 o                         
  -5   5   3        320.94        374.09        57.02 o                         
  -3   5   3        106.09        114.04        42.83 o                         
  -1   5   3         12.56         29.11        29.52 o                         
   1   5   3        443.82        528.54        33.38 o                         
   3   5   3       2760.27       2623.52        33.28 o                         
   5   5   3       2370.87       2432.79        26.30 o                         
   7   5   3       1844.40       1839.53        24.86 o                         
   9   5   3        840.58        916.01        21.61 o                         
  11   5   3        177.57        229.00        56.52 o                         
  13   5   3        200.34        222.16        39.66 o                         
  15   5   3         67.80        179.55        53.01 o                         
 -16   6   3        124.76        146.03        39.96 o                         
 -14   6   3        114.06        157.46        58.35 o                         
 -12   6   3         63.27        166.44        31.40 o                         
 -10   6   3         36.97         58.50        16.04 o                         
  -8   6   3         66.21         90.57        22.02 o                         
  -6   6   3         51.74         96.15        47.43 o                         
  -4   6   3        628.69        661.87        37.88 o                         
  -2   6   3       1071.20        983.42        28.11 o                         
   0   6   3       1653.39       1606.86        35.91 o                         
   2   6   3       2334.97       2302.27        24.16 o                         
   4   6   3         54.44         62.53        23.49 o                         
   6   6   3         85.10         54.92        17.32 o                         
   8   6   3        498.55        544.45        55.88 o                         
  10   6   3       1046.79       1062.25        53.46 o                         
  12   6   3        186.27        157.29        35.06 o                         
  14   6   3         56.19         69.35        25.57 o                         
  16   6   3          9.08          4.35        12.50 o                         
 -17   7   3         33.83        -22.42        33.97 o                         
 -15   7   3         11.36         12.08        12.56 o                         
 -13   7   3        111.60        137.77        80.16 o                         
 -11   7   3        404.77        332.85        79.47 o                         
  -9   7   3         66.31         69.93        29.97 o                         
  -7   7   3        205.24        245.20        21.40 o                         
  -5   7   3         14.31         38.47        31.06 o                         
  -3   7   3        231.57        231.83        34.42 o                         
  -1   7   3       1479.15       1523.71        82.54 o                         
   1   7   3        686.41        675.86        24.12 o                         
   3   7   3        917.48        877.40        17.47 o                         
   5   7   3        362.15        384.41        30.96 o                         
   7   7   3        421.26        376.16        50.64 o                         
   9   7   3       1971.50       1941.38        29.52 o                         
  11   7   3        270.74        221.71        32.64 o                         
  13   7   3        151.71        105.62        30.86 o                         
  15   7   3         81.37        132.29        23.84 o                         
 -16   8   3        403.47        348.10        14.19 o                         
 -14   8   3        399.25        381.64        16.74 o                         
 -12   8   3        597.57        626.72        86.49 o                         
 -10   8   3        154.19        161.08        23.39 o                         
  -8   8   3        507.41        486.31        17.23 o                         
  -6   8   3       3157.89       3031.54        36.69 o                         
  -4   8   3        897.42       1013.38        33.33 o                         
  -2   8   3       2001.31       1888.20        59.59 o                         
   0   8   3       6126.84       6181.45       119.08 o                         
   2   8   3       2620.29       2736.91        39.32 o                         
   4   8   3       1215.78       1308.56        44.58 o                         
   6   8   3        100.88        158.18        55.14 o                         
   8   8   3       2263.52       2175.13       109.29 o                         
  10   8   3       1671.78       1666.85        20.91 o                         
  12   8   3        508.37        506.58        16.97 o                         
  14   8   3         79.52        106.68        21.22 o                         
  16   8   3         44.27         48.14        10.80 o                         
 -15   9   3         48.08        100.08        30.91 o                         
 -13   9   3          0.86        -30.64        20.42 o                         
 -11   9   3         51.08        172.30        85.80 o                         
  -9   9   3         56.28        157.84        57.51 o                         
  -7   9   3         59.50         91.88        30.36 o                         
  -5   9   3        372.24        317.19        31.06 o                         
  -3   9   3        305.83        283.17        31.65 o                         
  -1   9   3         45.58         40.85        20.11 o                         
   1   9   3        238.22        252.09        19.06 o                         
   3   9   3        525.53        568.03        34.68 o                         
   5   9   3        169.42        177.64        27.25 o                         
   7   9   3         46.31         75.56        20.03 o                         
   9   9   3         42.07         52.18        17.82 o                         
  11   9   3         89.74        140.40        41.34 o                         
  13   9   3         76.39         82.71        19.48 o                         
  15   9   3         14.28        -25.91        58.50 o                         
 -16  10   3        436.75        428.60        40.45 o                         
 -14  10   3        287.01        228.34        60.28 o                         
 -12  10   3        210.09        253.01        27.15 o                         
 -10  10   3        126.71        132.02        17.73 o                         
  -8  10   3       1150.28       1118.52        21.96 o                         
  -6  10   3       1841.77       1793.65        33.92 o                         
  -4  10   3         19.40         40.55        28.58 o                         
  -2  10   3        336.75        299.53        39.76 o                         
   0  10   3       2030.12       2058.69        23.29 o                         
   2  10   3       1787.18       1790.73        25.81 o                         
   4  10   3       2066.19       2106.42        16.97 o                         
   6  10   3        373.39        395.93        23.15 o                         
   8  10   3        996.95        942.21        16.13 o                         
  10  10   3        720.96        739.58        56.23 o                         
  12  10   3        589.44        582.19        20.08 o                         
  14  10   3        163.37        132.56        31.25 o                         
 -15  11   3         50.35        125.23        12.96 o                         
 -13  11   3          3.62          4.15        43.72 o                         
 -11  11   3        153.41        158.64        22.85 o                         
  -9  11   3        116.25        131.94        24.63 o                         
  -7  11   3        367.09        376.83        26.11 o                         
  -5  11   3        154.96        146.78        28.09 o                         
  -3  11   3        171.62        222.34        27.89 o                         
  -1  11   3        391.96        393.43        52.82 o                         
   1  11   3        328.77        338.90        17.26 o                         
   3  11   3       1052.83        985.70        13.60 o                         
   5  11   3        319.05        303.85        15.75 o                         
   7  11   3         64.16        110.01        35.70 o                         
   9  11   3        418.84        461.16        28.19 o                         
  11  11   3          8.93          9.54        22.30 o                         
  13  11   3        231.72        221.84        37.58 o                         
 -14  12   3         96.32         84.66        20.57 o                         
 -12  12   3          7.26        -15.43        20.47 o                         
 -10  12   3        112.55        104.94        24.53 o                         
  -8  12   3        440.28        441.81        18.00 o                         
  -6  12   3        796.10        804.30        28.09 o                         
  -4  12   3       1068.17       1045.92        27.79 o                         
  -2  12   3        230.40        216.60        26.90 o                         
   0  12   3        429.49        398.80        19.54 o                         
   2  12   3       1462.64       1403.65        16.45 o                         
   4  12   3        378.06        439.71        23.57 o                         
   6  12   3         80.06        116.17        14.46 o                         
   8  12   3         29.22         66.54        29.37 o                         
  10  12   3        222.04        255.67        15.08 o                         
  12  12   3        106.44        143.25        37.49 o                         
  14  12   3         15.74         52.93        54.10 o                         
 -13  13   3         38.64         76.26        17.90 o                         
 -11  13   3        139.13        108.80        20.37 o                         
  -9  13   3        199.76        208.39        21.46 o                         
  -7  13   3        110.97         80.51        24.73 o                         
  -5  13   3         31.42         87.73        26.11 o                         
  -3  13   3        346.12        311.35        27.79 o                         
  -1  13   3        497.39        515.65        19.26 o                         
   1  13   3        514.30        559.00        20.35 o                         
   3  13   3          2.70         17.88        13.63 o                         
   5  13   3        440.59        422.60        19.01 o                         
   7  13   3        359.41        277.24        21.61 o                         
   9  13   3        244.24        257.98        18.62 o                         
  11  13   3         26.79         13.88        39.96 o                         
  13  13   3         37.49         65.42        24.33 o                         
 -12  14   3         52.63         28.78        19.48 o                         
 -10  14   3         86.34         71.01        21.76 o                         
  -8  14   3         23.67        -15.63        16.32 o                         
  -6  14   3         26.47         83.57        22.95 o                         
  -4  14   3        153.27        111.47        23.54 o                         
  -2  14   3         47.09          1.48        24.73 o                         
   0  14   3          1.62         26.19        26.75 o                         
   2  14   3         22.80         10.25        13.40 o                         
   4  14   3         98.23         83.95        18.04 o                         
   6  14   3        725.79        760.38        21.62 o                         
   8  14   3        148.47        150.89        13.13 o                         
  10  14   3         11.52         32.78        11.09 o                         
  12  14   3          7.70         73.28        40.45 o                         
 -11  15   3         70.88         67.06        21.56 o                         
  -9  15   3        228.84        298.89        22.95 o                         
  -7  15   3         29.83         54.69        21.26 o                         
  -5  15   3        455.35        411.64        25.91 o                         
  -3  15   3        565.15        540.22        26.80 o                         
  -1  15   3        739.23        710.73        27.50 o                         
   1  15   3        649.28        694.81        39.00 o                         
   3  15   3         78.40        112.28        29.10 o                         
   5  15   3        100.25         98.78        11.20 o                         
   7  15   3        534.32        562.36        25.39 o                         
   9  15   3        149.62        151.03        12.40 o                         
  11  15   3         93.32        152.21        37.35 o                         
 -10  16   3          1.86          9.00        14.54 o                         
  -8  16   3         99.86         -7.71        20.47 o                         
  -6  16   3        184.69        208.59        21.36 o                         
  -4  16   3        119.05        186.93        24.83 o                         
  -2  16   3          9.02        -36.64        24.43 o                         
   0  16   3         41.13         36.20        22.75 o                         
   2  16   3        338.22        360.96        19.34 o                         
   4  16   3         73.48        105.47        14.09 o                         
   6  16   3         49.54         56.13        12.72 o                         
   8  16   3         44.80         51.13         8.88 o                         
  10  16   3        134.78        154.00        19.03 o                         
  -9  17   3         80.75         39.36        20.67 o                         
  -7  17   3         50.37         82.49        21.56 o                         
  -5  17   3        226.36        276.84        22.75 o                         
  -3  17   3        258.06        253.99        23.84 o                         
  -1  17   3        293.49        321.05        24.13 o                         
   1  17   3        511.90        538.06        18.65 o                         
   3  17   3        132.26        153.56        18.50 o                         
   5  17   3         59.66        106.91        10.91 o                         
   7  17   3         17.80         30.65        18.47 o                         
   9  17   3        231.60        214.90        23.06 o                         
  -8  18   3        112.46        120.17        20.97 o                         
  -6  18   3        224.29        289.40        20.28 o                         
  -4  18   3        164.02        167.94        23.04 o                         
  -2  18   3          0.32        -36.05        24.03 o                         
   0  18   3         78.28         56.68        30.91 o                         
   2  18   3        121.47        136.49        18.93 o                         
   4  18   3        154.43        166.44        16.67 o                         
   6  18   3        109.62        113.29        12.03 o                         
   8  18   3         89.84         63.27        10.06 o                         
  -7  19   3        261.57        223.13        21.66 o                         
  -5  19   3        100.88         68.54        22.06 o                         
  -3  19   3         29.46         85.26        21.76 o                         
  -1  19   3        140.52        130.65        23.04 o                         
   1  19   3        322.20        392.55        21.31 o                         
   3  19   3        213.64        237.48        12.91 o                         
   5  19   3          6.71        -15.97        10.65 o                         
   7  19   3         33.97         39.09        11.22 o                         
  -4  20   3         57.42        -10.88        21.36 o                         
  -2  20   3         78.48         88.22        19.29 o                         
   0  20   3         13.76         24.20        24.63 o                         
   2  20   3         12.80         39.91        13.49 o                         
   4  20   3         18.72         13.72        10.99 o                         
 -18   0   4          2.13         26.21        14.24 o                         
 -16   0   4        187.50        253.89        21.26 o                         
 -14   0   4        557.56        592.84        24.73 o                         
 -12   0   4        461.70        432.31        25.52 o                         
 -10   0   4        662.18        630.52        31.45 o                         
  -8   0   4       1074.28       1084.69        32.64 o                         
  -6   0   4       5788.87       5953.20        45.69 o                         
  -4   0   4       1008.96        943.36        46.39 o                         
  -2   0   4       4584.19       4715.32       143.91 o                         
   0   0   4      30222.28      33550.21        82.78 o                         
   2   0   4      15402.88      15958.05        74.08 o                         
   4   0   4      10378.38      10452.59        59.05 o                         
   6   0   4        582.96        661.97        32.34 o                         
   8   0   4        683.14        776.41        33.23 o                         
  10   0   4       2905.12       2945.30        33.43 o                         
  12   0   4        822.23        907.95        27.00 o                         
  14   0   4        108.26        140.25        22.25 o                         
  16   0   4         31.70         86.84        18.89 o                         
 -17   1   4          6.35         29.52        52.22 o                         
 -15   1   4         71.71         85.41        16.71 o                         
 -13   1   4          3.47        -26.26        17.51 o                         
 -11   1   4         40.72         40.64        25.02 o                         
  -9   1   4        207.63        203.42        34.72 o                         
  -7   1   4        165.37        156.74        37.63 o                         
  -5   1   4        831.34        968.04        24.69 o                         
  -3   1   4        192.99        261.02        23.12 o                         
  -1   1   4       3056.66       3096.44        93.93 o                         
   1   1   4       2509.98       2209.78       432.26 o                         
   3   1   4       1451.03       1454.50        28.88 o                         
   5   1   4       1246.73       1227.68        25.34 o                         
   7   1   4        487.55        464.99        25.96 o                         
   9   1   4        316.96        319.21        22.03 o                         
  11   1   4        223.37        257.21        39.41 o                         
  13   1   4         45.79         20.16        17.00 o                         
  15   1   4         10.63        105.22        30.81 o                         
 -16   2   4        184.04        232.22        14.53 o                         
 -14   2   4        219.60        258.04        64.14 o                         
 -12   2   4        164.29        172.17        30.22 o                         
 -10   2   4        445.06        463.31        22.05 o                         
  -8   2   4       1058.48       1119.50        24.19 o                         
  -6   2   4       1922.71       1919.68        53.90 o                         
  -4   2   4        606.18        646.10        26.43 o                         
  -2   2   4        303.17        332.24        22.27 o                         
   0   2   4       6897.93       7073.01        49.16 o                         
   2   2   4      10132.41      10229.49       270.51 o                         
   4   2   4       3920.72       3821.76       171.50 o                         
   6   2   4        501.70        466.92        65.97 o                         
   8   2   4        252.90        263.30        40.55 o                         
  10   2   4        911.67        923.00        24.13 o                         
  12   2   4        520.47        532.85        19.08 o                         
  14   2   4        174.65        131.96        13.74 o                         
  16   2   4         62.35         41.48        14.79 o                         
 -17   3   4         87.21         95.88        71.36 o                         
 -15   3   4        122.69        161.57        16.32 o                         
 -13   3   4         28.52         18.53        17.75 o                         
 -11   3   4         36.90         63.28        20.77 o                         
  -9   3   4        327.15        284.49        19.22 o                         
  -7   3   4         59.89        196.80        75.37 o                         
  -5   3   4       1469.70       1434.81        24.22 o                         
  -3   3   4       2651.48       2443.11       133.15 o                         
  -1   3   4       2756.24       2607.61        38.91 o                         
   1   3   4        812.23        871.85        28.48 o                         
   3   3   4       2779.09       2766.73       125.31 o                         
   5   3   4       3921.43       3974.55        29.74 o                         
   7   3   4       3303.39       3388.03        26.91 o                         
   9   3   4        651.58        659.77        78.28 o                         
  11   3   4        245.13        236.12        18.78 o                         
  13   3   4        168.42        237.91        17.35 o                         
  15   3   4        110.04         76.57        16.27 o                         
 -16   4   4         91.75        103.70        16.86 o                         
 -14   4   4         24.01         15.42        15.84 o                         
 -12   4   4         52.46         58.35        18.02 o                         
 -10   4   4        155.55        183.69        40.75 o                         
  -8   4   4        793.21        760.58        23.21 o                         
  -6   4   4        841.41        816.87        53.31 o                         
  -4   4   4       2139.87       2221.48        67.26 o                         
  -2   4   4       1046.96        950.90        22.56 o                         
   0   4   4       1138.08       1180.62        29.28 o                         
   2   4   4        576.23        714.67        25.50 o                         
   4   4   4        112.63        121.70        24.47 o                         
   6   4   4        733.77        807.73        24.92 o                         
   8   4   4       1350.09       1299.58        69.04 o                         
  10   4   4         21.63         86.78        69.38 o                         
  12   4   4         39.35         75.33        30.31 o                         
  14   4   4         90.21        160.69        20.97 o                         
  16   4   4         21.20         64.02        16.17 o                         
 -17   5   4         41.46         30.01        32.89 o                         
 -15   5   4         22.42        -19.23        20.72 o                         
 -13   5   4         75.11         89.87        22.90 o                         
 -11   5   4        138.73        157.04        30.41 o                         
  -9   5   4        225.16        182.66        17.97 o                         
  -7   5   4        332.70        353.12        25.02 o                         
  -5   5   4        372.07        426.46        63.25 o                         
  -3   5   4       2579.34       2557.96       125.11 o                         
  -1   5   4        495.92        529.28        21.95 o                         
   1   5   4       1771.45       1810.36        57.46 o                         
   3   5   4        108.48        100.43        16.82 o                         
   5   5   4        386.11        440.00        28.19 o                         
   7   5   4       2112.00       2111.34        63.15 o                         
   9   5   4        520.91        534.01        21.17 o                         
  11   5   4        192.32        195.00        35.21 o                         
  13   5   4         63.16         38.44        15.51 o                         
  15   5   4        141.84        176.92        31.60 o                         
 -16   6   4         44.98          3.72        70.52 o                         
 -14   6   4         74.81         35.26        97.08 o                         
 -12   6   4         90.27         90.05        15.27 o                         
 -10   6   4        212.57        255.05        20.28 o                         
  -8   6   4        259.73        217.45        17.11 o                         
  -6   6   4         66.28         56.98        34.77 o                         
  -4   6   4         43.01         41.84        35.51 o                         
  -2   6   4       3634.60       3714.43       316.89 o                         
   0   6   4       6199.08       6398.47        80.05 o                         
   2   6   4       4711.54       4581.22        67.77 o                         
   4   6   4        686.44        567.74        22.35 o                         
   6   6   4        214.33        226.72        22.11 o                         
   8   6   4        847.46        855.07        49.30 o                         
  10   6   4       1139.18       1174.13        21.02 o                         
  12   6   4        185.58        188.94        24.33 o                         
  14   6   4         90.05         71.26        15.76 o                         
  16   6   4         31.21         35.71        12.82 o                         
 -15   7   4         69.33         15.96        15.18 o                         
 -13   7   4        107.23        177.11        15.78 o                         
 -11   7   4         60.37         86.85        17.80 o                         
  -9   7   4        802.51        741.47       121.65 o                         
  -7   7   4       1477.84       1527.24        20.05 o                         
  -5   7   4       1627.74       1648.75        36.89 o                         
  -3   7   4         31.47         13.26        21.09 o                         
  -1   7   4        926.85        951.82        68.69 o                         
   1   7   4       2224.99       2091.06        62.99 o                         
   3   7   4       2594.41       2424.42        54.39 o                         
   5   7   4       1273.15       1260.31        42.38 o                         
   7   7   4         37.27         41.96        42.68 o                         
   9   7   4        300.86        302.00        28.78 o                         
  11   7   4        403.24        478.01        35.11 o                         
  13   7   4        172.40        113.42        14.87 o                         
  15   7   4         30.54         51.77        25.42 o                         
 -16   8   4         19.33         56.73        11.63 o                         
 -14   8   4         90.59         55.94        39.91 o                         
 -12   8   4         67.01         82.42        16.89 o                         
 -10   8   4         31.43         55.19        14.05 o                         
  -8   8   4        338.66        330.66        64.88 o                         
  -6   8   4         35.19         61.02        31.06 o                         
  -4   8   4         42.92         48.96        31.55 o                         
  -2   8   4        911.71        893.69        40.85 o                         
   0   8   4       1036.27       1082.36        23.56 o                         
   2   8   4        281.24        279.68        23.26 o                         
   4   8   4        206.00        245.83        24.70 o                         
   6   8   4        227.53        276.34        21.47 o                         
   8   8   4        124.94        160.57        18.11 o                         
  10   8   4        296.56        312.63        33.03 o                         
  12   8   4        190.38        187.45        48.12 o                         
  14   8   4         10.66         20.28        14.22 o                         
 -15   9   4        182.64        242.62        62.21 o                         
 -13   9   4        119.46        125.84        22.11 o                         
 -11   9   4        114.91        111.09        12.46 o                         
  -9   9   4        538.66        520.42        15.94 o                         
  -7   9   4       4300.72       4381.99        38.67 o                         
  -5   9   4       1392.55       1335.32        34.91 o                         
  -3   9   4        834.47        846.06        67.16 o                         
  -1   9   4       1103.52       1056.50        24.61 o                         
   1   9   4       3273.22       3122.78        57.10 o                         
   3   9   4       4698.19       4774.07        51.36 o                         
   5   9   4       3318.38       3358.26        57.20 o                         
   7   9   4        309.36        359.65        42.33 o                         
   9   9   4        392.10        503.13        83.53 o                         
  11   9   4        671.88        693.39        14.39 o                         
  13   9   4        184.12        166.91        14.76 o                         
  15   9   4         32.97         43.13        13.88 o                         
 -14  10   4          1.10        -19.08        15.09 o                         
 -12  10   4         52.07         75.58        62.61 o                         
 -10  10   4          6.04         51.48        69.83 o                         
  -8  10   4          0.58          7.02        19.58 o                         
  -6  10   4        402.38        376.63        30.46 o                         
  -4  10   4        149.81        125.71        29.08 o                         
  -2  10   4       1258.82       1226.49        70.92 o                         
   0  10   4        251.25        214.99        16.72 o                         
   2  10   4        434.58        406.13        18.63 o                         
   4  10   4        828.41        838.94        18.54 o                         
   6  10   4        370.15        404.42        15.90 o                         
   8  10   4        101.45        152.79        18.64 o                         
  10  10   4        300.29        335.39        22.06 o                         
  12  10   4         42.66         39.26        39.91 o                         
  14  10   4         23.09         31.61        12.81 o                         
 -15  11   4        293.48        314.35        71.41 o                         
 -13  11   4        220.61        221.49        64.68 o                         
 -11  11   4         29.67        148.65        24.23 o                         
  -9  11   4        243.40        217.20        23.94 o                         
  -7  11   4        837.99        933.86        22.45 o                         
  -5  11   4       1721.52       1690.19        30.26 o                         
  -3  11   4        242.29        215.22        30.76 o                         
  -1  11   4         73.98         70.23        21.15 o                         
   1  11   4       2178.76       2229.79        28.89 o                         
   3  11   4       1663.93       1674.51        20.57 o                         
   5  11   4        240.23        248.71        19.60 o                         
   7  11   4         16.56         37.47        32.17 o                         
   9  11   4        167.75        163.61        26.75 o                         
  11  11   4        243.04        279.64        26.80 o                         
  13  11   4        156.35        180.59        52.52 o                         
 -14  12   4         49.50         48.17        20.57 o                         
 -12  12   4        135.31        170.12        20.47 o                         
 -10  12   4        310.70        282.37        24.53 o                         
  -8  12   4        114.91         92.38        24.53 o                         
  -6  12   4         71.55         55.09        19.88 o                         
  -4  12   4        245.04        285.14        27.69 o                         
  -2  12   4        948.08        877.32        66.86 o                         
   0  12   4       1282.15       1298.14       131.74 o                         
   2  12   4        204.84        246.93        15.81 o                         
   4  12   4        599.28        570.39        31.12 o                         
   6  12   4        514.86        510.93        32.33 o                         
   8  12   4        903.52        970.85        21.47 o                         
  10  12   4        240.45        291.25        53.26 o                         
  12  12   4         18.57         59.44        14.25 o                         
 -13  13   4         59.49        116.02        18.59 o                         
 -11  13   4          0.07         -4.85        16.52 o                         
  -9  13   4         53.28         67.75        24.23 o                         
  -7  13   4         49.46        137.38        23.44 o                         
  -5  13   4        277.10        321.74        25.02 o                         
  -3  13   4        467.34        454.27        26.41 o                         
  -1  13   4         81.47        126.86        18.59 o                         
   1  13   4        220.74        256.54        17.09 o                         
   3  13   4         12.47         13.09        26.09 o                         
   5  13   4         30.48         32.95        18.27 o                         
   7  13   4        268.94        273.95        21.56 o                         
   9  13   4        164.85        169.74        10.17 o                         
  11  13   4         73.56        101.52        16.38 o                         
  13  13   4         28.60         64.98        20.37 o                         
 -12  14   4         31.22         39.76        20.57 o                         
 -10  14   4        404.42        314.91        22.06 o                         
  -8  14   4        233.06        238.16        24.33 o                         
  -6  14   4         26.55         62.51        25.42 o                         
  -4  14   4          4.92         51.04        25.81 o                         
  -2  14   4        127.23         91.09        24.43 o                         
   0  14   4        297.76        237.21        23.09 o                         
   2  14   4        182.34        197.13        23.85 o                         
   4  14   4         45.56         74.80        14.97 o                         
   6  14   4        402.21        344.95        12.28 o                         
   8  14   4        340.80        329.27         9.84 o                         
  10  14   4         56.16         53.70        12.11 o                         
  12  14   4         39.34         78.90        10.90 o                         
 -11  15   4          0.89         36.00        18.59 o                         
  -9  15   4         38.82         42.63        23.14 o                         
  -7  15   4         33.03         55.78        23.24 o                         
  -5  15   4        153.42        204.63        24.53 o                         
  -3  15   4        125.76        125.51        28.19 o                         
  -1  15   4        173.37        189.55        30.91 o                         
   1  15   4        500.63        542.40        15.28 o                         
   3  15   4        462.64        482.29        17.33 o                         
   5  15   4         95.75        121.67        11.52 o                         
   7  15   4        187.64        145.95        14.95 o                         
   9  15   4         43.05         77.07        29.41 o                         
  11  15   4         84.59         79.61        29.74 o                         
 -10  16   4         52.70        139.56        19.78 o                         
  -8  16   4        225.31        187.62        21.07 o                         
  -6  16   4        233.02        263.09        24.13 o                         
  -4  16   4        184.87        258.44        24.13 o                         
  -2  16   4         20.58         72.50        27.59 o                         
   0  16   4        314.55        313.15        22.49 o                         
   2  16   4        352.21        378.74        20.87 o                         
   4  16   4        329.06        362.25        23.75 o                         
   6  16   4        163.79        131.31        11.35 o                         
   8  16   4          0.90         25.12        16.95 o                         
  10  16   4         38.79         52.72         9.86 o                         
  -9  17   4         36.42          8.80        21.56 o                         
  -7  17   4         54.06        101.77        21.76 o                         
  -5  17   4        106.98        171.90        21.66 o                         
  -3  17   4         56.55        128.97        22.25 o                         
  -1  17   4         66.25         48.46        25.81 o                         
   1  17   4         20.56         30.00        24.77 o                         
   3  17   4        153.15        170.04        13.61 o                         
   5  17   4         69.37         68.93        11.63 o                         
   7  17   4          4.32         36.21        17.32 o                         
   9  17   4         12.33         27.17         7.88 o                         
  -8  18   4        172.52        136.09        21.66 o                         
  -6  18   4        347.90        353.09        23.04 o                         
  -4  18   4        313.61        259.63        24.92 o                         
  -2  18   4          6.66         38.38        20.37 o                         
   0  18   4        293.09        377.74        17.17 o                         
   2  18   4        459.05        471.39        13.81 o                         
   4  18   4        358.36        354.21        13.62 o                         
   6  18   4         37.43         45.42        19.66 o                         
  -7  19   4         63.30         60.73        21.07 o                         
  -5  19   4        106.10        137.68        21.96 o                         
  -3  19   4        181.31        214.03        21.07 o                         
  -1  19   4         55.27         27.34        16.22 o                         
   1  19   4          0.91          3.16        15.46 o                         
   3  19   4          9.54         19.69        19.93 o                         
   5  19   4        110.01         83.98        14.39 o                         
  -4  20   4         53.09         64.98        21.76 o                         
  -2  20   4         10.22         49.16        21.56 o                         
   0  20   4         25.65         50.37        14.74 o                         
   2  20   4        166.78        159.00        48.76 o                         
 -17   1   5         93.14         70.84        41.89 o                         
 -15   1   5        354.57        375.31        30.76 o                         
 -13   1   5        674.72        649.72        39.51 o                         
 -11   1   5          9.11         25.57        39.12 o                         
  -9   1   5       1730.45       1793.99        18.88 o                         
  -7   1   5       4105.60       4122.85        50.34 o                         
  -5   1   5      12735.60      12973.75        40.44 o                         
  -3   1   5       6630.50       6659.56       139.02 o                         
  -1   1   5        212.82        313.62        20.98 o                         
   1   1   5       3645.04       3861.29        56.38 o                         
   3   1   5       5446.24       5279.72        32.09 o                         
   5   1   5       2443.80       2370.40       118.83 o                         
   7   1   5        282.08        333.14        18.06 o                         
   9   1   5        463.20        498.31        39.46 o                         
  11   1   5       1487.48       1592.03        45.64 o                         
  13   1   5        380.04        322.06        21.71 o                         
  15   1   5        141.65        168.99        14.22 o                         
 -16   2   5         34.30        111.51        56.97 o                         
 -14   2   5         39.34         38.49        16.57 o                         
 -12   2   5        214.35        165.39        42.68 o                         
 -10   2   5        775.12        791.08        25.17 o                         
  -8   2   5       1167.27       1156.03        50.79 o                         
  -6   2   5        336.55        392.64        29.08 o                         
  -4   2   5       1219.38       1217.69        41.94 o                         
  -2   2   5       6976.92       6572.70       411.15 o                         
   0   2   5       4520.53       4321.96        34.72 o                         
   2   2   5       6723.33       6703.79        44.80 o                         
   4   2   5        777.29        737.80        23.90 o                         
   6   2   5        733.12        716.18        53.36 o                         
   8   2   5        510.48        516.85        21.33 o                         
  10   2   5        304.98        354.19        44.90 o                         
  12   2   5         29.65         58.69        16.36 o                         
  14   2   5          2.00         14.90        14.98 o                         
  16   2   5         77.09         58.51        60.78 o                         
 -17   3   5          6.66         27.93        43.67 o                         
 -15   3   5        155.30        216.64        15.18 o                         
 -13   3   5        150.62        201.23        64.39 o                         
 -11   3   5         90.46         69.39        31.65 o                         
  -9   3   5        573.73        568.33        19.09 o                         
  -7   3   5        869.35        819.67        64.98 o                         
  -5   3   5        358.82        361.70        24.59 o                         
  -3   3   5        295.83        281.39        25.04 o                         
  -1   3   5        735.58        714.02        64.34 o                         
   1   3   5       1728.59       1689.60        38.18 o                         
   3   3   5       1231.28       1200.72        35.85 o                         
   5   3   5        479.29        507.42        17.99 o                         
   7   3   5        457.09        540.94        39.36 o                         
   9   3   5        159.31        183.68        51.58 o                         
  11   3   5        439.54        473.88        17.95 o                         
  13   3   5        275.09        283.55        24.78 o                         
  15   3   5         48.73         92.77        25.52 o                         
 -16   4   5         59.01        116.77        47.43 o                         
 -14   4   5         11.52        -11.32        22.30 o                         
 -12   4   5        312.84        325.88        66.61 o                         
 -10   4   5        442.87        454.14        85.16 o                         
  -8   4   5       1787.24       1910.79        52.52 o                         
  -6   4   5        839.05        890.37        39.76 o                         
  -4   4   5       1356.25       1518.41        51.98 o                         
  -2   4   5       2523.11       2523.50        40.13 o                         
   0   4   5       4407.02       4149.43        25.68 o                         
   2   4   5       3368.15       3311.54        30.46 o                         
   4   4   5       1782.43       1771.31        25.39 o                         
   6   4   5        245.50        207.34        21.35 o                         
   8   4   5        614.36        675.07        21.78 o                         
  10   4   5        255.06        311.54        49.55 o                         
  12   4   5        189.65        185.15        22.01 o                         
  14   4   5         35.88         40.25        36.94 o                         
  16   4   5         65.61         92.10        15.18 o                         
 -17   5   5         13.83        -26.63        17.75 o                         
 -15   5   5         48.43         89.85        12.44 o                         
 -13   5   5         58.69         62.34        18.59 o                         
 -11   5   5        490.90        438.72        42.08 o                         
  -9   5   5       1241.94       1208.57        37.14 o                         
  -7   5   5        306.19        352.49        45.55 o                         
  -5   5   5       1107.12       1125.90        36.10 o                         
  -3   5   5       1945.36       1915.67       149.69 o                         
  -1   5   5       3465.80       3497.04        38.55 o                         
   1   5   5       3809.21       3619.95        90.35 o                         
   3   5   5        503.85        406.22        17.26 o                         
   5   5   5        782.32        810.73        22.58 o                         
   7   5   5        765.64        753.84        25.27 o                         
   9   5   5        364.13        412.42        23.74 o                         
  11   5   5        295.44        223.99        18.69 o                         
  13   5   5          2.41         25.03        22.90 o                         
  15   5   5          5.46         26.22        13.60 o                         
 -16   6   5         77.46        120.56        36.35 o                         
 -14   6   5         97.59        174.26        69.38 o                         
 -12   6   5        123.15        128.15        14.46 o                         
 -10   6   5        187.02        192.86        17.85 o                         
  -8   6   5        259.94        249.42        15.55 o                         
  -6   6   5        706.24        762.18        94.65 o                         
  -4   6   5        415.42        407.11        42.83 o                         
  -2   6   5        173.30        150.37        31.35 o                         
   0   6   5        424.34        421.33        21.54 o                         
   2   6   5       1748.76       1720.85        24.33 o                         
   4   6   5        375.79        367.76        15.55 o                         
   6   6   5        204.00        162.75        23.94 o                         
   8   6   5        282.37        323.04        21.22 o                         
  10   6   5        215.68        252.61        33.23 o                         
  12   6   5        295.04        242.94        16.62 o                         
  14   6   5        116.26        149.60        15.26 o                         
 -15   7   5        106.71        115.44        12.57 o                         
 -13   7   5        126.10        168.76        52.47 o                         
 -11   7   5        312.73        370.03        18.10 o                         
  -9   7   5        423.92        374.06        19.74 o                         
  -7   7   5       1200.36       1268.82       124.72 o                         
  -5   7   5       1084.91       1189.73        37.49 o                         
  -3   7   5        377.97        318.06        22.10 o                         
  -1   7   5       2416.71       2451.75        24.16 o                         
   1   7   5       2639.09       2546.59        24.19 o                         
   3   7   5        868.47        769.38        14.10 o                         
   5   7   5        801.44        743.54        48.51 o                         
   7   7   5        181.01        205.15        21.24 o                         
   9   7   5        755.53        780.10        31.16 o                         
  11   7   5         16.51         71.65        16.72 o                         
  13   7   5         20.18          3.78        24.78 o                         
  15   7   5         17.47         37.30        28.73 o                         
 -16   8   5        212.74        140.20        26.01 o                         
 -14   8   5        158.74        170.03        36.20 o                         
 -12   8   5        307.46        275.82        18.45 o                         
 -10   8   5         85.25        103.13        29.62 o                         
  -8   8   5       1833.37       1843.94        45.25 o                         
  -6   8   5       4730.51       4860.89        41.94 o                         
  -4   8   5       1815.99       1877.62        37.39 o                         
  -2   8   5        173.55        192.47        21.67 o                         
   0   8   5        352.96        366.51        20.26 o                         
   2   8   5       2959.61       2857.47        43.55 o                         
   4   8   5       5332.22       5203.72        95.20 o                         
   6   8   5        589.80        588.42       148.65 o                         
   8   8   5         32.08         29.25        18.20 o                         
  10   8   5        461.34        457.01        17.81 o                         
  12   8   5        157.30        176.94        19.93 o                         
  14   8   5        138.39        109.17        17.85 o                         
 -15   9   5         32.98         18.58        57.71 o                         
 -13   9   5        120.97        152.09        15.70 o                         
 -11   9   5        104.41         71.85        16.09 o                         
  -9   9   5         27.59         80.61        26.11 o                         
  -7   9   5         62.89         75.96        29.18 o                         
  -5   9   5         58.40         93.07        31.25 o                         
  -3   9   5        476.23        550.26        29.87 o                         
  -1   9   5        416.93        344.23        21.66 o                         
   1   9   5        384.87        410.17        16.40 o                         
   3   9   5        612.02        631.23        22.31 o                         
   5   9   5         44.02         49.46        15.15 o                         
   7   9   5         14.55         21.20        11.55 o                         
   9   9   5         87.72        141.96        22.11 o                         
  11   9   5         83.58         84.83        34.67 o                         
  13   9   5         48.80         39.07        13.66 o                         
 -14  10   5        194.61        224.18        23.59 o                         
 -12  10   5        153.42        177.22        19.43 o                         
 -10  10   5         62.77         53.01        25.32 o                         
  -8  10   5        381.11        457.83        28.19 o                         
  -6  10   5       2034.64       2142.19        33.83 o                         
  -4  10   5       2036.03       2283.03        36.99 o                         
  -2  10   5        791.75        785.07        43.72 o                         
   0  10   5        286.48        261.20        18.95 o                         
   2  10   5        933.15        997.60        31.16 o                         
   4  10   5       2146.14       2182.26        69.91 o                         
   6  10   5        482.27        553.27        15.42 o                         
   8  10   5          7.22         -0.85        13.68 o                         
  10  10   5        313.64        323.55        27.10 o                         
  12  10   5        361.95        345.60        19.63 o                         
  14  10   5         84.44         92.68        13.49 o                         
 -13  11   5         10.05        -30.41        20.28 o                         
 -11  11   5        443.77        487.40        23.14 o                         
  -9  11   5        560.19        560.50        25.52 o                         
  -7  11   5        273.23        361.89        26.41 o                         
  -5  11   5        196.77        236.68        32.74 o                         
  -3  11   5        803.76        775.98       105.43 o                         
  -1  11   5       2501.93       2448.26        99.70 o                         
   1  11   5       2062.63       2136.63        49.86 o                         
   3  11   5        151.11        167.65        17.99 o                         
   5  11   5         64.04         58.00        13.52 o                         
   7  11   5         59.23         73.42        20.08 o                         
   9  11   5        485.48        473.44        15.61 o                         
  11  11   5         54.80        119.88        53.46 o                         
  13  11   5          7.00        112.70        85.60 o                         
 -14  12   5        272.85        301.56        19.78 o                         
 -12  12   5        104.42        110.67        23.34 o                         
 -10  12   5         34.29         78.04        22.65 o                         
  -8  12   5          7.13         46.19        23.94 o                         
  -6  12   5        114.41        171.01        25.62 o                         
  -4  12   5        421.06        485.23        30.36 o                         
  -2  12   5        200.43        192.36        16.20 o                         
   0  12   5        254.38        236.17        41.54 o                         
   2  12   5        233.36        236.45        15.14 o                         
   4  12   5        139.78        207.74        17.58 o                         
   6  12   5         84.65         80.77        18.92 o                         
   8  12   5         76.51        176.81        30.31 o                         
  10  12   5         45.22        107.53        17.79 o                         
  12  12   5         80.88         84.93        13.94 o                         
 -13  13   5          8.92         27.30        18.50 o                         
 -11  13   5        167.68        155.08        16.91 o                         
  -9  13   5        409.37        395.72        23.14 o                         
  -7  13   5        312.03        293.06        26.01 o                         
  -5  13   5        115.73         76.26        26.80 o                         
  -3  13   5         89.47        104.15        28.09 o                         
  -1  13   5        888.45        909.51        59.10 o                         
   1  13   5        784.32        842.37        28.23 o                         
   3  13   5        496.32        530.40        17.91 o                         
   5  13   5         46.28         68.19        14.79 o                         
   7  13   5        209.92        264.71        22.93 o                         
   9  13   5        142.49        171.74        17.84 o                         
  11  13   5         76.63         51.17        28.54 o                         
 -12  14   5         19.72        -32.79        21.86 o                         
 -10  14   5         41.84        134.61        22.45 o                         
  -8  14   5         86.10        108.00        22.15 o                         
  -6  14   5        251.16        289.20        25.91 o                         
  -4  14   5        186.63        139.46        24.92 o                         
  -2  14   5        497.86        514.25        18.40 o                         
   0  14   5        175.70        247.26        15.25 o                         
   2  14   5        523.75        567.83        16.40 o                         
   4  14   5        326.93        331.30        23.38 o                         
   6  14   5        100.41        132.32        26.76 o                         
   8  14   5         49.65         86.00        16.32 o                         
  10  14   5          7.53         38.94        22.14 o                         
 -11  15   5          6.89          2.87        18.99 o                         
  -9  15   5        174.57        169.92        16.62 o                         
  -7  15   5        163.67        276.64        24.53 o                         
  -5  15   5        127.92        163.09        25.22 o                         
  -3  15   5        151.78        252.01        25.72 o                         
  -1  15   5         33.89        102.43        32.24 o                         
   1  15   5         72.19        105.11        25.07 o                         
   3  15   5         33.14         43.98        15.14 o                         
   5  15   5        143.00        176.62        12.93 o                         
   7  15   5         42.76         84.93        33.42 o                         
   9  15   5          7.97         28.69         9.72 o                         
 -10  16   5         48.12         80.31        19.39 o                         
  -8  16   5        148.39        120.27        22.65 o                         
  -6  16   5        110.11        116.11        21.66 o                         
  -4  16   5        188.22        191.68        25.52 o                         
  -2  16   5         31.69         16.42        24.43 o                         
   0  16   5        110.47         80.76        25.75 o                         
   2  16   5        308.98        289.77        24.77 o                         
   4  16   5         48.02         91.16        42.69 o                         
   6  16   5        100.40         71.44        11.75 o                         
   8  16   5         22.03         27.93        16.92 o                         
  -9  17   5         15.29         99.50        19.19 o                         
  -7  17   5         95.27        147.37        22.15 o                         
  -5  17   5        473.18        431.82        23.94 o                         
  -3  17   5        178.84        158.15        22.25 o                         
  -1  17   5         43.19        161.12        25.12 o                         
   1  17   5        107.06        114.33        13.83 o                         
   3  17   5        400.58        453.76        20.21 o                         
   5  17   5        192.58        172.51        16.83 o                         
   7  17   5         80.07         82.79        12.98 o                         
  -8  18   5         15.90         77.44        18.99 o                         
  -6  18   5         20.66         25.42        22.15 o                         
  -4  18   5        109.46        111.66        22.85 o                         
  -2  18   5         85.55         87.53        25.32 o                         
   0  18   5          7.75         62.20        17.26 o                         
   2  18   5         55.95         38.42        12.66 o                         
   4  18   5         57.86         40.49        12.72 o                         
   6  18   5          1.31         13.49        10.61 o                         
  -5  19   5        185.57        181.10        22.15 o                         
  -3  19   5         63.90         89.41        23.24 o                         
  -1  19   5          7.48         10.55        16.67 o                         
   1  19   5        139.97        174.37        12.91 o                         
   3  19   5        227.19        201.48        13.45 o                         
   0  20   5         99.46        156.54        21.96 o                         
 -16   0   6        376.30        359.62        20.08 o                         
 -14   0   6       1293.49       1235.03        20.28 o                         
 -12   0   6       1566.85       1565.47        29.87 o                         
 -10   0   6        244.77        272.58        20.77 o                         
  -8   0   6        359.70        344.98        23.04 o                         
  -6   0   6       4922.98       4865.44        42.13 o                         
  -4   0   6       8328.72       8165.88       564.01 o                         
  -2   0   6       4480.46       4489.60        36.20 o                         
   0   0   6        944.91       1016.25        29.87 o                         
   2   0   6       1068.67        967.98        28.98 o                         
   4   0   6       1429.29       1409.00        34.12 o                         
   6   0   6       2739.28       2872.80        35.70 o                         
   8   0   6        856.82        810.03        28.88 o                         
  10   0   6        688.54        739.02        27.99 o                         
  12   0   6        710.89        606.49        23.34 o                         
  14   0   6        426.66        418.17        20.67 o                         
 -17   1   6         23.47         25.86        53.95 o                         
 -15   1   6         42.78         46.41        21.91 o                         
 -13   1   6        103.75        151.46        38.23 o                         
 -11   1   6         67.78         86.90        15.30 o                         
  -9   1   6        171.96        164.61        18.43 o                         
  -7   1   6       1456.66       1377.14        24.02 o                         
  -5   1   6        706.92        764.84        23.86 o                         
  -3   1   6        674.66        652.83        14.68 o                         
  -1   1   6        412.07        392.59        76.95 o                         
   1   1   6       1104.11       1066.01        18.31 o                         
   3   1   6        958.64        695.11        30.17 o                         
   5   1   6        731.94        717.36        23.29 o                         
   7   1   6        211.73        235.02        24.43 o                         
   9   1   6        154.59        173.26        22.60 o                         
  11   1   6         13.31         22.98        16.62 o                         
  13   1   6         65.40         30.58        15.37 o                         
  15   1   6         19.01         29.82        12.52 o                         
 -16   2   6        169.12        224.77        47.28 o                         
 -14   2   6        468.84        501.31        17.36 o                         
 -12   2   6        573.49        563.73        44.85 o                         
 -10   2   6         67.75         38.97        14.36 o                         
  -8   2   6        480.98        484.08        22.31 o                         
  -6   2   6       1771.73       1776.09        28.09 o                         
  -4   2   6       3235.35       3131.22        49.57 o                         
  -2   2   6       1500.76       1510.85        24.07 o                         
   0   2   6        146.36        163.07        16.94 o                         
   2   2   6        395.61        366.54        33.58 o                         
   4   2   6       2085.10       2028.96        26.97 o                         
   6   2   6        899.95        852.51        21.51 o                         
   8   2   6        495.95        472.72        20.72 o                         
  10   2   6        243.07        331.85        58.40 o                         
  12   2   6        404.69        428.21        16.36 o                         
  14   2   6        101.97         95.92        16.81 o                         
 -17   3   6        203.69        216.30        23.59 o                         
 -15   3   6        161.51        214.75        69.33 o                         
 -13   3   6         29.29        -25.12        16.74 o                         
 -11   3   6        380.38        324.35        56.57 o                         
  -9   3   6       1845.52       1873.10        40.25 o                         
  -7   3   6       4005.68       3937.78        47.62 o                         
  -5   3   6       1641.80       1668.10        26.09 o                         
  -3   3   6        815.42        753.37        68.15 o                         
  -1   3   6        808.40        771.66        22.75 o                         
   1   3   6       1093.41       1014.77        29.87 o                         
   3   3   6       2762.90       2659.66        32.84 o                         
   5   3   6        239.14        269.44        22.45 o                         
   7   3   6        462.92        491.64        25.02 o                         
   9   3   6        175.81        181.71        64.24 o                         
  11   3   6        138.28        161.49        28.19 o                         
  13   3   6         72.21         91.30        16.57 o                         
  15   3   6         24.54         10.22        13.05 o                         
 -16   4   6         44.50        119.24        55.83 o                         
 -14   4   6          8.54         43.25        46.39 o                         
 -12   4   6         16.86         45.07        16.58 o                         
 -10   4   6        878.01        929.33        19.92 o                         
  -8   4   6       2522.91       2506.88        48.17 o                         
  -6   4   6        641.40        637.95        71.90 o                         
  -4   4   6        453.74        399.42        21.27 o                         
  -2   4   6         79.06         76.37        18.10 o                         
   0   4   6        771.03        823.35        43.91 o                         
   2   4   6       1362.01       1311.19        23.34 o                         
   4   4   6        465.83        495.11        56.72 o                         
   6   4   6          3.23         21.41        22.05 o                         
   8   4   6         44.54         37.84        19.14 o                         
  10   4   6         96.84        121.26        19.09 o                         
  12   4   6          1.21          6.43        36.69 o                         
  14   4   6         19.67         29.35        52.82 o                         
 -15   5   6         67.37         86.91        27.15 o                         
 -13   5   6         49.12         64.20        36.35 o                         
 -11   5   6         49.65         97.31        37.19 o                         
  -9   5   6        957.84        860.65        21.45 o                         
  -7   5   6        941.38        968.75        22.84 o                         
  -5   5   6        909.65        969.57        35.61 o                         
  -3   5   6        375.32        376.19        17.17 o                         
  -1   5   6        581.27        590.65        42.17 o                         
   1   5   6       1022.25       1035.19        51.48 o                         
   3   5   6        555.98        419.36        20.47 o                         
   5   5   6         27.50         36.84        17.70 o                         
   7   5   6        336.95        284.67        20.89 o                         
   9   5   6        252.47        285.34        15.30 o                         
  11   5   6        356.93        368.38        17.96 o                         
  13   5   6         10.01         -9.12        12.15 o                         
  15   5   6         20.87         15.60        13.45 o                         
 -16   6   6         55.01         31.65        11.44 o                         
 -14   6   6        320.31        311.75        26.65 o                         
 -12   6   6        318.69        386.56        69.33 o                         
 -10   6   6        694.11        749.23        62.41 o                         
  -8   6   6        641.45        628.32        16.92 o                         
  -6   6   6       1922.18       2045.56        37.78 o                         
  -4   6   6       3427.64       3417.23       140.30 o                         
  -2   6   6        574.43        547.86        27.57 o                         
   0   6   6        948.08       1002.80        43.72 o                         
   2   6   6        536.80        572.86        21.56 o                         
   4   6   6        300.31        286.92        20.42 o                         
   6   6   6        265.13        270.09        22.14 o                         
   8   6   6        150.34        199.26        19.22 o                         
  10   6   6        315.71        305.97        17.39 o                         
  12   6   6         59.03         91.44        13.34 o                         
  14   6   6         58.45         79.20        31.20 o                         
 -15   7   6        133.78        155.82        14.23 o                         
 -13   7   6        246.41        284.05        91.88 o                         
 -11   7   6        755.88        760.83        17.16 o                         
  -9   7   6         86.31        154.21        42.23 o                         
  -7   7   6       1114.95       1214.56        32.84 o                         
  -5   7   6       1940.31       2017.96        38.67 o                         
  -3   7   6       2607.17       2448.30        24.97 o                         
  -1   7   6       1854.97       1810.10        27.13 o                         
   1   7   6        941.30        962.61        22.08 o                         
   3   7   6        859.40        817.35        28.19 o                         
   5   7   6        570.30        578.21        17.30 o                         
   7   7   6        143.02        146.47        19.78 o                         
   9   7   6        330.39        385.39        24.78 o                         
  11   7   6        222.09        244.83        17.09 o                         
  13   7   6         74.66        122.87        19.09 o                         
 -14   8   6        101.91        124.12        14.34 o                         
 -12   8   6        199.33        205.13        49.01 o                         
 -10   8   6         89.32         82.57        28.14 o                         
  -8   8   6        181.21        155.38        27.50 o                         
  -6   8   6        574.19        612.12        34.32 o                         
  -4   8   6        461.17        475.96        17.00 o                         
  -2   8   6        496.02        561.55        18.78 o                         
   0   8   6        169.47        194.30        21.16 o                         
   2   8   6        466.94        495.90        44.21 o                         
   4   8   6        135.97        170.71        27.40 o                         
   6   8   6         98.57         97.16        16.25 o                         
   8   8   6        101.85        130.57        13.62 o                         
  10   8   6         51.64         71.18        17.95 o                         
  12   8   6         52.54         52.33        15.37 o                         
  14   8   6         30.38         64.77        32.98 o                         
 -15   9   6        193.67        197.02        56.33 o                         
 -13   9   6        334.19        319.31        21.17 o                         
 -11   9   6        330.28        351.32        53.51 o                         
  -9   9   6         82.64        116.51        26.31 o                         
  -7   9   6       1761.85       1916.29        33.83 o                         
  -5   9   6       2478.69       2494.49        37.88 o                         
  -3   9   6       1411.64       1435.21        27.00 o                         
  -1   9   6       1208.63       1297.98        54.40 o                         
   1   9   6         16.20         33.60        19.90 o                         
   3   9   6        440.42        396.51        25.91 o                         
   5   9   6        731.46        722.01        16.08 o                         
   7   9   6        202.35        182.00        15.16 o                         
   9   9   6        227.58        164.34        46.93 o                         
  11   9   6        287.99        321.42        29.77 o                         
  13   9   6        148.04        160.41        18.10 o                         
 -14  10   6         70.11         86.48        16.12 o                         
 -12  10   6         78.01         82.29        17.41 o                         
 -10  10   6        232.64        307.20        26.80 o                         
  -8  10   6        120.51         81.50        29.08 o                         
  -6  10   6        437.41        388.40        29.57 o                         
  -4  10   6        284.45        363.97        36.89 o                         
  -2  10   6         43.44         42.39        20.33 o                         
   0  10   6       1306.33       1210.35        29.08 o                         
   2  10   6        439.42        451.70        14.99 o                         
   4  10   6        178.43        235.63        29.06 o                         
   6  10   6        436.20        457.26        14.39 o                         
   8  10   6         99.69        132.10        42.88 o                         
  10  10   6         16.31         21.33        15.55 o                         
  12  10   6         36.09         52.69        13.76 o                         
 -13  11   6        198.60        193.06        22.85 o                         
 -11  11   6          1.45        105.33        23.64 o                         
  -9  11   6         11.11         97.82        25.42 o                         
  -7  11   6        163.12        170.91        27.50 o                         
  -5  11   6        803.99        814.68        31.25 o                         
  -3  11   6        486.01        481.76        24.28 o                         
  -1  11   6        117.89         98.74        20.77 o                         
   1  11   6        593.68        592.08        16.61 o                         
   3  11   6        376.96        384.19        19.70 o                         
   5  11   6        282.67        266.85        18.37 o                         
   7  11   6         14.30         23.94        13.22 o                         
   9  11   6         42.24         64.00        12.70 o                         
  11  11   6        198.09        185.78        39.69 o                         
 -12  12   6         41.80         56.57        17.01 o                         
 -10  12   6        390.37        423.51        23.04 o                         
  -8  12   6        454.70        518.66        27.00 o                         
  -6  12   6        249.09        264.27        27.99 o                         
  -4  12   6        287.24        389.98        28.58 o                         
  -2  12   6         57.71         99.70        18.81 o                         
   0  12   6        689.65        640.09        34.62 o                         
   2  12   6        527.32        626.01        24.00 o                         
   4  12   6        150.49        177.32        17.38 o                         
   6  12   6          8.39         21.65        15.85 o                         
   8  12   6        103.27        112.78        13.35 o                         
  10  12   6        103.20        163.70        31.38 o                         
  12  12   6          0.78         43.58        15.59 o                         
 -13  13   6         12.66        149.35        18.89 o                         
 -11  13   6          3.15        -34.42        22.95 o                         
  -9  13   6         81.56         92.97        24.13 o                         
  -7  13   6        378.53        420.54        24.63 o                         
  -5  13   6        207.08        250.03        29.28 o                         
  -3  13   6         35.05         42.53        26.80 o                         
  -1  13   6        244.06        250.45        18.41 o                         
   1  13   6        282.70        255.60        19.52 o                         
   3  13   6        172.50        200.99        15.34 o                         
   5  13   6         80.24        119.70        16.37 o                         
   7  13   6         28.50         36.62        10.39 o                         
   9  13   6         38.55         80.76        27.13 o                         
  11  13   6          0.73         27.97        11.24 o                         
 -12  14   6         30.10         67.16        21.96 o                         
 -10  14   6         44.32         88.42        23.04 o                         
  -8  14   6        280.26        269.02        22.95 o                         
  -6  14   6        150.03        166.16        27.79 o                         
  -4  14   6         42.48         45.60        25.72 o                         
  -2  14   6        267.08        341.00        15.43 o                         
   0  14   6         92.28        136.91        15.99 o                         
   2  14   6        197.85        155.61        15.63 o                         
   4  14   6         52.84         72.26        16.97 o                         
   6  14   6        171.01        163.75        14.92 o                         
   8  14   6         95.79        119.41        28.93 o                         
  10  14   6         62.11         60.69        16.80 o                         
 -11  15   6          9.42         70.72        21.96 o                         
  -9  15   6        103.35         59.54        19.98 o                         
  -7  15   6        141.80        111.07        24.13 o                         
  -5  15   6        191.44        270.01        25.62 o                         
  -3  15   6        400.98        418.67        25.91 o                         
  -1  15   6         11.97          9.29        17.82 o                         
   1  15   6         54.05         94.61        17.24 o                         
   3  15   6        142.78        153.15        15.13 o                         
   5  15   6         31.56         34.38        12.14 o                         
   7  15   6         12.86         -9.47        25.36 o                         
   9  15   6          4.55         32.82         9.46 o                         
 -10  16   6         73.16         17.80        21.76 o                         
  -8  16   6          2.78         54.79        23.24 o                         
  -6  16   6        129.37        130.65        24.63 o                         
  -4  16   6        374.96        398.59        24.63 o                         
  -2  16   6        156.77        182.88        28.68 o                         
   0  16   6        113.56        158.95        14.93 o                         
   2  16   6         22.92         52.23        14.45 o                         
   4  16   6         53.18        107.70        14.34 o                         
   6  16   6         50.97         40.23        15.10 o                         
   8  16   6         94.09         93.78        13.44 o                         
  -7  17   6          4.97         98.02        23.24 o                         
  -5  17   6        165.68        176.84        24.53 o                         
  -3  17   6         73.40         83.57        23.54 o                         
  -1  17   6          5.18         26.48        18.61 o                         
   1  17   6         30.12         81.42        13.61 o                         
   3  17   6        118.49        119.00        29.48 o                         
   5  17   6        104.83         64.75        17.94 o                         
   7  17   6          7.39         12.82        10.34 o                         
  -6  18   6        181.72        248.15        22.35 o                         
  -4  18   6        163.15        150.14        24.63 o                         
  -2  18   6        139.73        142.92        24.53 o                         
   0  18   6          5.01         22.13        11.32 o                         
   2  18   6         68.73        109.25        13.09 o                         
   4  18   6         34.41         38.63        12.95 o                         
  -3  19   6         13.06         67.95        22.95 o                         
  -1  19   6          6.24          1.65        17.11 o                         
   1  19   6         29.83         -2.68        19.28 o                         
 -15   1   7        326.66        323.92        73.68 o                         
 -13   1   7       1022.00        917.67        18.23 o                         
 -11   1   7        870.62        834.84        29.03 o                         
  -9   1   7        564.55        568.92        39.56 o                         
  -7   1   7        109.76        140.75        23.11 o                         
  -5   1   7        800.42        775.77        41.05 o                         
  -3   1   7       1175.98       1230.73        58.69 o                         
  -1   1   7        312.76        262.42        18.83 o                         
   1   1   7       1137.07       1226.84        35.75 o                         
   3   1   7       2513.80       2462.65        84.76 o                         
   5   1   7       1870.76       1919.31        26.00 o                         
   7   1   7        357.73        365.11        20.84 o                         
   9   1   7        270.95        275.92        17.59 o                         
  11   1   7        162.42        146.46        15.64 o                         
  13   1   7        402.70        409.33        14.56 o                         
 -16   2   7        139.12        173.59        45.35 o                         
 -14   2   7        151.81        174.30        78.58 o                         
 -12   2   7        178.54        159.15        26.31 o                         
 -10   2   7        334.45        301.91        16.06 o                         
  -8   2   7       1208.58       1199.50        75.37 o                         
  -6   2   7        990.44       1029.55        29.37 o                         
  -4   2   7         96.14        102.02        16.91 o                         
  -2   2   7        405.38        413.38        18.15 o                         
   0   2   7        852.58        775.81        19.44 o                         
   2   2   7        602.94        648.35        59.00 o                         
   4   2   7        645.39        665.04        28.29 o                         
   6   2   7        311.90        298.33        22.06 o                         
   8   2   7        154.99        143.81        19.39 o                         
  10   2   7        212.01        244.91        18.04 o                         
  12   2   7        274.99        256.90        18.94 o                         
  14   2   7         24.67         61.29        20.13 o                         
 -15   3   7         76.50         86.12        20.37 o                         
 -13   3   7        236.43        245.72        25.81 o                         
 -11   3   7        511.95        499.20        18.68 o                         
  -9   3   7        385.52        447.76        19.50 o                         
  -7   3   7         70.82         54.79        21.11 o                         
  -5   3   7       1224.55       1195.49        19.47 o                         
  -3   3   7        214.66        174.84        20.86 o                         
  -1   3   7        176.71        167.55        27.40 o                         
   1   3   7        974.25        924.01        19.48 o                         
   3   3   7       2509.22       2159.92      1205.95 o                         
   5   3   7        661.25        730.85        24.20 o                         
   7   3   7        727.12        796.52        24.08 o                         
   9   3   7         38.60         63.72        17.02 o                         
  11   3   7        181.45        189.50        18.35 o                         
  13   3   7          5.42         18.52        31.01 o                         
 -16   4   7        234.30        196.06        25.76 o                         
 -14   4   7        202.36        172.41        56.03 o                         
 -12   4   7        118.76        130.56        20.47 o                         
 -10   4   7         18.08         30.81        43.86 o                         
  -8   4   7       1024.68       1064.46        20.80 o                         
  -6   4   7       2467.12       2469.19        57.32 o                         
  -4   4   7        689.43        726.39        21.64 o                         
  -2   4   7        554.16        525.39        24.34 o                         
   0   4   7        150.74         91.19        26.70 o                         
   2   4   7       1958.00       1934.68        29.37 o                         
   4   4   7         96.49         77.84        19.48 o                         
   6   4   7        109.52        110.99        21.28 o                         
   8   4   7        275.91        288.93        32.44 o                         
  10   4   7        282.88        306.49        17.57 o                         
  12   4   7        108.25        135.83        29.42 o                         
  14   4   7          2.42        -28.71        19.14 o                         
 -15   5   7        269.28        300.06        29.37 o                         
 -13   5   7        210.86        231.11        42.88 o                         
 -11   5   7         15.50        -35.68        27.45 o                         
  -9   5   7        161.84        238.21        77.29 o                         
  -7   5   7        202.20        213.61        26.21 o                         
  -5   5   7       1247.91       1246.90        37.39 o                         
  -3   5   7        381.26        385.60        24.23 o                         
  -1   5   7         37.19        117.96        52.27 o                         
   1   5   7        549.34        489.31        50.10 o                         
   3   5   7        216.09        240.74        20.37 o                         
   5   5   7        179.96        171.52        21.86 o                         
   7   5   7        113.03        127.56        19.24 o                         
   9   5   7        534.44        472.08        39.81 o                         
  11   5   7         85.75        103.09        17.46 o                         
  13   5   7         25.10         18.93        34.37 o                         
 -14   6   7         61.23         84.71        12.90 o                         
 -12   6   7        319.76        333.31        55.68 o                         
 -10   6   7        287.18        258.12        14.94 o                         
  -8   6   7        166.26        195.86        21.07 o                         
  -6   6   7        474.81        452.39        33.43 o                         
  -4   6   7        953.47        912.59        78.53 o                         
  -2   6   7        399.46        452.01        26.37 o                         
   0   6   7       1332.70       1196.49        84.32 o                         
   2   6   7        670.88        630.17        19.46 o                         
   4   6   7        479.65        436.67        25.42 o                         
   6   6   7        438.52        412.57        46.98 o                         
   8   6   7        198.88        176.22        15.09 o                         
  10   6   7        256.77        318.80        16.99 o                         
  12   6   7        160.27        196.19        33.43 o                         
  14   6   7         43.18         54.35        28.24 o                         
 -15   7   7         77.29        133.06        61.62 o                         
 -13   7   7        102.23        132.07        64.29 o                         
 -11   7   7        322.38        343.34        86.84 o                         
  -9   7   7        107.51        144.19        15.05 o                         
  -7   7   7         39.47        101.87        28.58 o                         
  -5   7   7        166.88        188.71        32.94 o                         
  -3   7   7        389.92        384.44        27.64 o                         
  -1   7   7        482.83        473.80        17.13 o                         
   1   7   7        195.14        147.80        17.58 o                         
   3   7   7        219.91        197.61        24.33 o                         
   5   7   7         76.40         80.11        26.01 o                         
   7   7   7         10.25         32.04        16.34 o                         
   9   7   7        189.17        226.68        35.31 o                         
  11   7   7        163.60        185.56        15.15 o                         
  13   7   7         34.43        140.81        49.11 o                         
 -14   8   7        212.68        190.09        17.01 o                         
 -12   8   7        855.05        823.59        33.03 o                         
 -10   8   7        567.22        576.81        34.02 o                         
  -8   8   7         58.35        115.82        27.00 o                         
  -6   8   7        301.28        378.81        32.64 o                         
  -4   8   7         23.47         18.83        20.90 o                         
  -2   8   7        307.78        250.01        58.06 o                         
   0   8   7        633.60        593.18        19.80 o                         
   2   8   7        399.07        431.20        22.35 o                         
   4   8   7        765.56        714.79        19.48 o                         
   6   8   7        317.32        334.13        38.38 o                         
   8   8   7          8.48         43.92        50.54 o                         
  10   8   7        176.91        169.16        17.10 o                         
  12   8   7        211.63        268.32        54.69 o                         
 -13   9   7          2.73        -16.85        11.24 o                         
 -11   9   7         22.21         22.55        25.02 o                         
  -9   9   7         15.80         -4.06        25.22 o                         
  -7   9   7         30.56         55.88        28.98 o                         
  -5   9   7        317.02        364.66        31.65 o                         
  -3   9   7        441.74        476.28        21.31 o                         
  -1   9   7        212.84        287.74        32.19 o                         
   1   9   7         81.83        117.30        35.61 o                         
   3   9   7        331.26        330.76        14.45 o                         
   5   9   7         75.25        107.81        22.45 o                         
   7   9   7         82.79         94.28        19.77 o                         
   9   9   7         45.61         75.95        22.75 o                         
  11   9   7         19.74         33.38        14.63 o                         
 -14  10   7        232.19        221.84        19.78 o                         
 -12  10   7        300.94        316.40        22.35 o                         
 -10  10   7        186.50        151.52        24.43 o                         
  -8  10   7          1.42         88.62        26.90 o                         
  -6  10   7        443.81        498.58        29.77 o                         
  -4  10   7        677.03        685.81        19.46 o                         
  -2  10   7        212.39        242.29        26.61 o                         
   0  10   7        272.45        251.26        16.66 o                         
   2  10   7        546.04        521.27        18.15 o
[truncated: 69,580 more chars]
